# Supplementary material for: Allosteric mechanism of the circadian protein Vivid resolved through Markov state model and machine learning analysis
Source: PLoS Comput Biol. 2019 Feb 19;15(2):e1006801. doi: 10.1371/journal.pcbi.1006801 (PMC6396943; doi:10.1371/journal.pcbi.1006801)
Supplement: S1 Dataset — (ZIP) [file pcbi.1006801.s011.zip]

Archive with 30 entries (27 files):
- script_summary/
- script_summary/1-rmsd.inp
- __MACOSX/
- __MACOSX/script_summary/
- __MACOSX/script_summary/._1-rmsd.inp
- script_summary/10-detection.py
- __MACOSX/script_summary/._10-detection.py
- script_summary/2-kmeans.py
- __MACOSX/script_summary/._2-kmeans.py
- script_summary/3-lagtime.py
- __MACOSX/script_summary/._3-lagtime.py
- script_summary/4-transition.py
- __MACOSX/script_summary/._4-transition.py
- script_summary/5-extract.py
- __MACOSX/script_summary/._5-extract.py
- script_summary/6-classification-models.py
- __MACOSX/script_summary/._6-classification-models.py
- script_summary/7-final-rf.py
- __MACOSX/script_summary/._7-final-rf.py
- script_summary/8-feature-importance.py
- __MACOSX/script_summary/._8-feature-importance.py
- script_summary/9-matrix.py
- __MACOSX/script_summary/._9-matrix.py
- script_summary/all_2pd7.dat
- __MACOSX/script_summary/._all_2pd7.dat
- script_summary/all_3rh8.dat
- __MACOSX/script_summary/._all_3rh8.dat
- script_summary/readme.txt
- __MACOSX/script_summary/._readme.txt
- __MACOSX/._script_summary
