# Supplementary material for: Allosteric mechanism of the circadian protein Vivid resolved through Markov state model and machine learning analysis
Source: PLoS Comput Biol. 2019 Feb 19;15(2):e1006801. doi: 10.1371/journal.pcbi.1006801 (PMC6396943; doi:10.1371/journal.pcbi.1006801)
Supplement: S1 Dataset — (ZIP) [file pcbi.1006801.s011.zip › script_summary/1-rmsd.inp]

* NPT 10ns using openmm
* heating and then npt
*

prnlev 3
bomlev -1

stream "/users/hongyuz/work/vvd/fmc.str"
read psf card name segida.psf
read coor card name @cor.cor
coor copy comp

open unit 41 read  unfo name @dcd.dcd
open unit 31 write card name @{dcd}_@{cor}_rmsd.dat

correl maxtime 20000
	enter rmsd rms orient
	traj firstu 41 nunit 1 sele all end
	write rmsd unit 31 dumb time
end

stop
