# Supplementary material for: Allosteric mechanism of the circadian protein Vivid resolved through Markov state model and machine learning analysis
Source: PLoS Comput Biol. 2019 Feb 19;15(2):e1006801. doi: 10.1371/journal.pcbi.1006801 (PMC6396943; doi:10.1371/journal.pcbi.1006801)
Supplement: S1 Dataset — (ZIP) [file pcbi.1006801.s011.zip › script_summary/10-detection.py]

### need to present nclusters before ###

import numpy as np
import sys
import random
'''
Goal: find the best splits 'bag' in order to minimize the feature importance inside the bags while maximum the total feature importance between bags.

Residue Communities Algorithm based on feature importance

Suppose Residues (1 ... N), need to find m split Communities {C1, C2 ... Cm} so that the total feature importance inside each community would be minimized while the total cost between communities would be maximized, therefore, we can ignore the effects by perturation inside communities, and focus on inter-communities influence. 
Idea: adopt the idea from Kernighan–Lin algorithm to swap nodes, and for N communities, recursively solve from best 2 splits.

'''


def cost(bags, sim_mtx):
	tcost = 0
	for key in bags:
		curr = bags[key]
		t_len = len(curr)
		for i in range(t_len):
			for j in range(i,t_len):
				tcost += sim_mtx[curr[i]][curr[j]]
	return tcost

def local_cost(l, sim_mtx):
	l_cost = np.zeros(len(l))
	for i in range(len(l)):
		for j in range(len(l)):
			l_cost[i] += sim_mtx[l[i]][l[j]]
	return l_cost

def rem_cost(l1, l2, sim_mtx):
        r_cost = np.zeros(len(l1))
        for i in range(len(l1)):
                for j in range(len(l2)):
                        r_cost[i] += sim_mtx[l1[i]][l2[j]]
        return r_cost

def insert(bags, i, j, m):
	assert m in bags[i], str(m)+' not in bags '+str(i);
	bags[i].remove(m)
	bags[j].append(m)

def swap(bags, i, j, m, n):
	assert m in bags[i], str(m)+' not in bags '+str(i);
	assert n in bags[j], str(n)+' not in bags '+str(j);
	bags[i].remove(m)
	bags[j].append(m)
	bags[j].remove(n)
	bags[i].append(n)
	

def maximum_bcost(bcost, ncluster):
	bmax = -1; ei = 0; ej = 0;
	for i in range(ncluster):
		for j in range(ncluster):
			if np.max(bcost[i][j]) > bmax:
				bmax = np.max(bcost[i][j]);
				ei = i
				ej = j
	return (bmax, ei, ej)

def maximum_ex_cost(ex_cost, ncluster):
	max_exb = -1; ei = 0; ej = 0; ni_i = 0; ni_j = 0;
	for i in range(ncluster):
		for j in range(i+1, ncluster):
			if np.max(ex_cost[i][j]) > max_exb:
				max_exb = np.max(ex_cost[i][j])
				ei = i
				ej = j
				max_i = np.argmax(ex_cost[i][j])
				ni_i = max_i // ex_cost[i][j].shape[1]
				ni_j = max_i % ex_cost[i][j].shape[1]
				assert np.max(ex_cost[i][j]) == ex_cost[i][j][ni_i][ni_j]
	return (max_exb, ei, ej, ni_i, ni_j)

def bags_print(bags):
	for key in bags.keys():
		print ("Bags ", key, " ", sorted(set(bags[key])))

def local_min(bags, sim_mtx, nclusters):
	while True:
		finish = 0
		oldcost = cost(bags, sim_mtx);

		l_cost = {}; r_cost = {}; b_cost = {}
		
		for i in range(nclusters):
			l_cost[i] = local_cost(bags[i], sim_mtx)
			r_cost[i] = {}; b_cost[i] = {}; 
			for j in range(nclusters):
				r_cost[i][j] = rem_cost(bags[i], bags[j], sim_mtx)
				b_cost[i][j] = l_cost[i] - r_cost[i][j]
				
		ex_cost= {}
		for i in range(nclusters):
			ex_cost[i] = {}
			for j in range(i+1, nclusters):
				ex_cost[i][j] = np.zeros((len(b_cost[i][j]), len(b_cost[j][i])))
				for p in range(len(b_cost[i][j])):
					for q in range(len(b_cost[j][i])):
						n1 = bags[i][p]; n2 = bags[j][q]
						ex_cost[i][j][p][q] = sim_mtx[n1][n2]*2 + b_cost[i][j][p]+ b_cost[j][i][q]
				
		
		maxb, ei, ej = maximum_bcost(b_cost, nclusters)
		max_exb, ex_i, ex_j, ex_p, ex_q = maximum_ex_cost(ex_cost, nclusters)
		assert max_exb == ex_cost[ex_i][ex_j][ex_p][ex_q]
		#print(maxb, ei, ej)
		if maxb <= 0 and max_exb <= 0:
			break
		
		# select maximum value
		if maxb > 0:
			ns = bags[ei][np.argmax(b_cost[ei][ej])]
			insert(bags, ei, ej, ns)
			continue
		else:
			ns1 = bags[ex_i][ex_p]
			ns2 = bags[ex_j][ex_q]
			swap(bags, ex_i, ex_j, ns1,ns2)

		newcost = cost(bags, sim_mtx);
		assert newcost <= oldcost, 'every time when change elements, cost should decrease';
	return bags

sim_mtx = np.load('sim_mtx.npy')
nodes = sim_mtx.shape[0]
bags = {}
nclusters = int(sys.argv[1])

all_node = list(range(nodes))
#random.shuffle(all_node)
interval = nodes // nclusters
for i in range(nclusters-1):
	bags[i] = all_node[interval*i:interval*(i+1)]
bags[nclusters-1] = all_node[interval*(nclusters-1):]

bags = local_min(bags, sim_mtx, nclusters)
best_cost = cost(bags, sim_mtx)
overall_bags = bags
print("Uniform Cost %.7f " %(100*cost(bags, sim_mtx)))
bags_print(bags)

for i in range(10000):
	random.shuffle(all_node)
	for l in range(nclusters-1):
		bags[l] = all_node[interval*l:interval*(l+1)]
	bags[nclusters-1] = all_node[interval*(nclusters-1):]
	bags = local_min(bags, sim_mtx, nclusters)
	new_cost = cost(bags, sim_mtx)
	print("%d new cost %.7f " %(i, new_cost*100))
	if new_cost < best_cost:
		best_cost = new_cost
		bags_print(bags)
		overall_bags = bags

## check
print("Best Result in 10,000 random shuffle initialization")
print("Best cost %.7f " %(best_cost*100))
bags_print(overall_bags)
