# Supplementary material for: Allosteric mechanism of the circadian protein Vivid resolved through Markov state model and machine learning analysis
Source: PLoS Comput Biol. 2019 Feb 19;15(2):e1006801. doi: 10.1371/journal.pcbi.1006801 (PMC6396943; doi:10.1371/journal.pcbi.1006801)
Supplement: S1 Dataset — (ZIP) [file pcbi.1006801.s011.zip › script_summary/2-kmeans.py]

import matplotlib
import matplotlib.pyplot as plt
import numpy as np
from sklearn.cluster import MiniBatchKMeans

allx = np.loadtxt('dcd/all_2pd7.dat',usecols=(1,));
ally = np.loadtxt('dcd/all_3rh8.dat',usecols=(1,));
data = np.zeros((len(allx),2))
data[:,0] = allx; data[:,1] = ally

kmeans = MiniBatchKMeans(n_clusters=300)
labels = kmeans.fit_predict(data)

import pathlib
pathlib.Path("kmeans-center").mkdir(parents=True, exist_ok=True)

# save based on simulations
for i in range(12):
    np.save('kmeans-center/'+str(i)+'.npy',labels[i*10000:(i+1)*10000])
