# Supplementary material for: Allosteric mechanism of the circadian protein Vivid resolved through Markov state model and machine learning analysis
Source: PLoS Comput Biol. 2019 Feb 19;15(2):e1006801. doi: 10.1371/journal.pcbi.1006801 (PMC6396943; doi:10.1371/journal.pcbi.1006801)
Supplement: S1 Dataset — (ZIP) [file pcbi.1006801.s011.zip › script_summary/3-lagtime.py]

from msmbuilder.io import gather_metadata, save_meta, NumberedRunsParser
from msmbuilder.io import load_trajs, save_trajs
from msmbuilder.msm import MarkovStateModel
import numpy as np
import pandas as pd

parser = NumberedRunsParser(traj_fmt="traj_{run}.dcd",top_fn="dcd/segida.psf",step_ps=100)
meta = gather_metadata("dcd/*.dcd", parser)
save_meta(meta)
meta, clust_lagtime = load_trajs('kmeans-center')
lagtime=[]
lagtime = lagtime + list(np.arange(1,10,1).astype(int))
lagtime = lagtime + list(np.arange(10,210,10).astype(int))
lagtime = lagtime + list(np.arange(210,1000,20).astype(int))

results = []
for i in lagtime:
    #print(i)
    msm = MarkovStateModel(lag_time=i, n_timescales=100, verbose=False)
    msm.fit(list(clust_lagtime.values()))
    timescale = msm.timescales_
    results.append({
        "LagTime": i,
        "percent_retained": msm.percent_retained_,
    })
    for j in range(msm.n_timescales):
        results[-1]['timescale_{}'.format(j)] = msm.timescales_[j]
        
LagTime = pd.DataFrame(results)
LagTime.to_pickle("MSM_LagTime_Tuning.pickle")

### The above is the tunning of lag time ###
### select lag time as 300 ns ###

from msmbuilder.io import gather_metadata, save_meta, NumberedRunsParser
from msmbuilder.io import load_trajs, save_trajs
from msmbuilder.msm import MarkovStateModel
import numpy as np
import pandas as pd

meta, clust_lagtime = load_trajs('kmeans-center')

msm = MarkovStateModel(lag_time=300, n_timescales=100, verbose=False)
msm.fit(list(clust_lagtime.values()))
timescale = msm.timescales_
print("LagTime: %dns percent_retained %.3f" %(30, msm.percent_retained_))


### Lump the trajectories into eight metastable states using PCCA+ ###
from msmbuilder.lumping import PCCAPlus
meta, clust_lagtime = load_trajs('kmeans-center')

pcca = PCCAPlus.from_msm(msm, n_macrostates=8)
macro_trajs = pcca.fit_transform(list(clust_lagtime.values()))
micro_macro = pcca.microstate_mapping_

states = np.zeros(len(labels))
for i in range(len(labels)):
    macrostates[i] = micro_macro[labels[i]]

### save metastable states results
import pathlib
pathlib.Path("macro-mapping").mkdir(parents=True, exist_ok=True)
for i in range(12):
    np.save('macro-mapping/'+str(i)+'.npy',macrostates[i*10000:(i+1)*10000])
