# Supplementary material for: Allosteric mechanism of the circadian protein Vivid resolved through Markov state model and machine learning analysis
Source: PLoS Comput Biol. 2019 Feb 19;15(2):e1006801. doi: 10.1371/journal.pcbi.1006801 (PMC6396943; doi:10.1371/journal.pcbi.1006801)
Supplement: S1 Dataset — (ZIP) [file pcbi.1006801.s011.zip › script_summary/4-transition.py]

from msmbuilder.io import load_trajs, save_trajs
import numpy as np
def count_matrix(dictionaryx,lagtime,nstates):
    transition_count = np.zeros((nstates,nstates))
    transition_matrix = np.zeros((nstates,nstates))
    for i in range(len(dictionaryx)):
        dictionaryx[i] = dictionaryx[i].astype(int)
        for j in range(len(dictionaryx[i])-lagtime):
            transition_count[dictionaryx[i][j]][dictionaryx[i][j+lagtime]] += 1
    
    for i in range(nstates):
        for j in range(nstates):
            transition_matrix[i][j] = transition_count[i][j] / np.sum(transition_count[i])
            
    return (transition_count, transition_matrix)

meta, macrostates = load_trajs('macro-mapping')
macrostates_all = np.concatenate(list(macrostates.values()))

ligand_unbound = [macrostates[i] for i in [0,1,2,9,10,11]]
ligand_bound = [macrostates[i] for i in [3,4,5,6,7,8]]
transition_count_unbound, transition_matrix_unbound = count_matrix(ligand_unbound,300,8)
transition_count_bound, transition_matrix_bound = count_matrix(ligand_bound,300,8)
transition_count, transition_matrix = count_matrix(macrostates,300,8)
