# Supplementary material for: Allosteric mechanism of the circadian protein Vivid resolved through Markov state model and machine learning analysis
Source: PLoS Comput Biol. 2019 Feb 19;15(2):e1006801. doi: 10.1371/journal.pcbi.1006801 (PMC6396943; doi:10.1371/journal.pcbi.1006801)
Supplement: S1 Dataset — (ZIP) [file pcbi.1006801.s011.zip › script_summary/6-classification-models.py]

### the followings scripts is submitted to the queue system with different fold number and different parameters ###
### crossvalidation.npy is the following:
### {0: [array([ 1,  2,  3,  4,  5,  6,  7,  8,  9, 10, 11]), array([0])], 1: [array([ 0,  2,  3,  4,  5,  6,  7,  8,  9, 10, 11]), array([1])], 2: [array([ 0,  1,  3,  4,  5,  6,  7,  8,  9, 10, 11]), array([2])], 3: [array([ 0,  1,  2,  4,  5,  6,  7,  8,  9, 10, 11]), array([3])], 4: [array([ 0,  1,  2,  3,  5,  6,  7,  8,  9, 10, 11]), array([4])], 5: [array([ 0,  1,  2,  3,  4,  6,  7,  8,  9, 10, 11]), array([5])], 6: [array([ 0,  1,  2,  3,  4,  5,  7,  8,  9, 10, 11]), array([6])], 7: [array([ 0,  1,  2,  3,  4,  5,  6,  8,  9, 10, 11]), array([7])], 8: [array([ 0,  1,  2,  3,  4,  5,  6,  7,  9, 10, 11]), array([8])], 9: [array([ 0,  1,  2,  3,  4,  5,  6,  7,  8, 10, 11]), array([9])], 10: [array([ 0,  1,  2,  3,  4,  5,  6,  7,  8,  9, 11]), array([10])], 11: [array([ 0,  1,  2,  3,  4,  5,  6,  7,  8,  9, 10]), array([11])]} ###

### 1. DT ###
import numpy as np
from sklearn.tree import DecisionTreeClassifier
from msmbuilder.io import load_meta, load_trajs
import sys

fold = int(sys.argv[1]) 
depth = int(sys.argv[2])

crossvalid = np.load('crossvalid.npy').item()[fold]
train_index = crossvalid[0]
test_index  = crossvalid[1]

### In order to reduce memory use
train_data  = np.load('alpha_carbon/'  + str(train_index[0]) + '.npy')
train_label = np.load('macro-mapping/' + str(train_index[0]) + '.npy')
test_data   = np.load('alpha_carbon/'  + str(test_index[0]) + '.npy')
test_label  = np.load('macro-mapping/' + str(test_index[0]) + '.npy')

for i in range(1,len(train_index)):
	temp = np.load('alpha_carbon/'  + str(train_index[i]) + '.npy')
	train_data = np.append(train_data, temp, axis=0)
	#print(proc.memory_info().rss)
	del temp
	train_label  = np.append(train_label,
		np.load('macro-mapping/' + str(train_index[i]) + '.npy'), axis=0)


for i in range(1,len(test_index)):
	temp = np.load('alpha_carbon/'  + str(test_index[i]) + '.npy')
	test_data = np.append(test_data,
		np.load('alpha_carbon/'  + str(test_index[i]) + '.npy'), axis=0)
	del temp
	test_label  = np.append(test_label,
		np.load('macro-mapping/' + str(test_index[i]) + '.npy'), axis=0)


clf = DecisionTreeClassifier(max_depth=depth, random_state=0)
clf.fit(train_data,train_label)
print ('Fold: %d Depth %d Train Accu: %.3f Test Accu: %.3f' %(
	fold, depth, 
	np.sum(clf.predict(train_data) == train_label) / len(train_label),
	np.sum(clf.predict(test_data) == test_label) / len(test_label)))

del train_data,test_data,train_label,test_label

## save model
from sklearn.externals import joblib
joblib.dump(clf, 'decisiontree/'+str(fold)+"_"+str(depth)+".pkl") 


#### 2. ANN model #### 
import numpy as np
from sklearn.neural_network import MLPClassifier
from msmbuilder.io import load_meta, load_trajs
import sys

fold = int(sys.argv[1]) 
alpha = 10 ** int(sys.argv[2])
alpha_log = int(sys.argv[2])

crossvalid = np.load('crossvalid.npy').item()[fold]
train_index = crossvalid[0]
test_index  = crossvalid[1]

### In order to reduce memory use
train_data  = np.load('alpha_carbon_fs/'  + str(train_index[0]) + '.npy')
train_label = np.load('macro-mapping/' + str(train_index[0]) + '.npy')
test_data   = np.load('alpha_carbon_fs/'  + str(test_index[0]) + '.npy')
test_label  = np.load('macro-mapping/' + str(test_index[0]) + '.npy')

for i in range(1,len(train_index)):
	temp = np.load('alpha_carbon_fs/'  + str(train_index[i]) + '.npy')
	train_data = np.append(train_data, temp, axis=0)
	#print(proc.memory_info().rss)
	del temp
	train_label  = np.append(train_label,
		np.load('macro-mapping/' + str(train_index[i]) + '.npy'), axis=0)


for i in range(1,len(test_index)):
	temp = np.load('alpha_carbon_fs/'  + str(test_index[i]) + '.npy')
	test_data = np.append(test_data,
		np.load('alpha_carbon_fs/'  + str(test_index[i]) + '.npy'), axis=0)
	del temp
	test_label  = np.append(test_label,
		np.load('macro-mapping/' + str(test_index[i]) + '.npy'), axis=0)


clf = MLPClassifier(alpha=alpha, hidden_layer_sizes=(400, 200, 100,), random_state=1)
clf.fit(train_data,train_label)
print ('Fold: %d Alpha %.5f Train Accu: %.3f Test Accu: %.3f' %(
	fold, alpha_log, 
	np.sum(clf.predict(train_data) == train_label) / len(train_label),
	np.sum(clf.predict(test_data) == test_label) / len(test_label)))

del train_data,test_data,train_label,test_label

## save model
from sklearn.externals import joblib
joblib.dump(clf, 'neuralnetwork/'+str(fold)+"_"+str(alpha_log)+".pkl") 


### 3. OvO RF model ###
import numpy as np
from sklearn.ensemble import RandomForestClassifier
from msmbuilder.io import load_meta, load_trajs
from sklearn.multiclass import OneVsOneClassifier
import sys

fold = int(sys.argv[1]) 
depth = int(sys.argv[2])

crossvalid = np.load('crossvalid.npy').item()[fold]
train_index = crossvalid[0]
test_index  = crossvalid[1]

### In order to reduce memory use
train_data  = np.load('alpha_carbon/'  + str(train_index[0]) + '.npy')
train_label = np.load('macro-mapping/' + str(train_index[0]) + '.npy')
test_data   = np.load('alpha_carbon/'  + str(test_index[0]) + '.npy')
test_label  = np.load('macro-mapping/' + str(test_index[0]) + '.npy')

for i in range(1,len(train_index)):
	temp = np.load('alpha_carbon/'  + str(train_index[i]) + '.npy')
	train_data = np.append(train_data, temp, axis=0)
	#print(proc.memory_info().rss)
	del temp
	train_label  = np.append(train_label,
		np.load('macro-mapping/' + str(train_index[i]) + '.npy'), axis=0)


for i in range(1,len(test_index)):
	temp = np.load('alpha_carbon/'  + str(test_index[i]) + '.npy')
	test_data = np.append(test_data,
		np.load('alpha_carbon/'  + str(test_index[i]) + '.npy'), axis=0)
	del temp
	test_label  = np.append(test_label,
		np.load('macro-mapping/' + str(test_index[i]) + '.npy'), axis=0)


clf = OneVsOneClassifier(RandomForestClassifier(n_estimators=50, max_depth=depth, random_state=0))
clf.fit(train_data,train_label)
print ('Fold: %d Depth %d Train Accu: %.3f Test Accu: %.3f' %(
	fold, depth, 
	np.sum(clf.predict(train_data) == train_label) / len(train_label),
	np.sum(clf.predict(test_data) == test_label) / len(test_label)))

del train_data,test_data,train_label,test_label

## save model
from sklearn.externals import joblib
joblib.dump(clf, 'ovo-randomforest/final_'+str(depth)+".pkl") 


#### 4. DUMMY ####
import numpy as np
from sklearn.neural_network import MLPClassifier
from msmbuilder.io import load_meta, load_trajs
import sys
from sklearn.dummy import DummyClassifier

for fold in range(12):
	crossvalid = np.load('crossvalid.npy').item()[fold]
	train_index = crossvalid[0]
	test_index  = crossvalid[1]

	train_data  = np.load('alpha_carbon_fs/'  + str(train_index[0]) + '.npy')
	train_label = np.load('macro-mapping/' + str(train_index[0]) + '.npy')
	test_data   = np.load('alpha_carbon_fs/'  + str(test_index[0]) + '.npy')
	test_label  = np.load('macro-mapping/' + str(test_index[0]) + '.npy')

	for i in range(1,len(train_index)):
		temp = np.load('alpha_carbon_fs/'  + str(train_index[i]) + '.npy')
		train_data = np.append(train_data, temp, axis=0)
		#print(proc.memory_info().rss)
		del temp
		train_label  = np.append(train_label,
			np.load('macro-mapping/' + str(train_index[i]) + '.npy'), axis=0)


	for i in range(1,len(test_index)):
		temp = np.load('alpha_carbon_fs/'  + str(test_index[i]) + '.npy')
		test_data = np.append(test_data,
			np.load('alpha_carbon_fs/'  + str(test_index[i]) + '.npy'), axis=0)
		del temp
		test_label  = np.append(test_label,
			np.load('macro-mapping/' + str(test_index[i]) + '.npy'), axis=0)


	clf = DummyClassifier(strategy='stratified', random_state=0)
	clf.fit(train_data,train_label)
	print ('Fold: %d Train Accu: %.3f Test Accu: %.3f' %(
		fold,  
		np.sum(clf.predict(train_data) == train_label) / len(train_label),
		np.sum(clf.predict(test_data) == test_label) / len(test_label)))

	del train_data,test_data,train_label,test_label
