# Supplementary material for: Allosteric mechanism of the circadian protein Vivid resolved through Markov state model and machine learning analysis
Source: PLoS Comput Biol. 2019 Feb 19;15(2):e1006801. doi: 10.1371/journal.pcbi.1006801 (PMC6396943; doi:10.1371/journal.pcbi.1006801)
Supplement: S1 Dataset — (ZIP) [file pcbi.1006801.s011.zip › script_summary/8-feature-importance.py]

import numpy as np
from sklearn.ensemble import RandomForestClassifier
from sklearn.multiclass import OneVsOneClassifier
from sklearn.externals import joblib

clf = joblib.load('ovo-randomforest/final_9.pkl')

### calculate feature importance ###
feature_imp = np.zeros(len(clf.estimators_[0].feature_importances_))
for es in clf.estimators_:
	feature_imp += es.feature_importances_ 
feature_imp = feature_imp/len(clf.estimators_)
feature_imp_array = np.array([[i,v] for i,v in enumerate(feature_imp*100)])
feature_imp_array_sort = feature_imp_array[feature_imp_array[:,1].argsort()]

### calculate the accumulated feature importance ##
feature_imp_sort = np.zeros(len(feature_imp_array_sort[::-1][:,1]))
feature_imp_sort[0] = feature_imp_array_sort[::-1][:,1][0]
for i in range(1,len(feature_imp_sort)):
    feature_imp_sort[i] = feature_imp_sort[i-1] + feature_imp_array_sort[::-1][:,1][i]


### Build Feature Importances Dataframe
all_feature = np.zeros((len(feature_imp_sort),len(clf.estimators_)))
for i in range(len(clf.estimators_)):
    all_feature[:,i] = clf.estimators_[i].feature_importances_
import pandas as pd
all_feature = pd.DataFrame(all_feature)

### the above feature importance can be used to plot the importance between different states ###
