# Supplementary material for: Allosteric mechanism of the circadian protein Vivid resolved through Markov state model and machine learning analysis
Source: PLoS Comput Biol. 2019 Feb 19;15(2):e1006801. doi: 10.1371/journal.pcbi.1006801 (PMC6396943; doi:10.1371/journal.pcbi.1006801)
Supplement: S1 Dataset — (ZIP) [file pcbi.1006801.s011.zip › script_summary/9-matrix.py]

import numpy as np
from sklearn.externals import joblib

clf = joblib.load('../ovo-randomforest/final_9.pkl')
feature_imp = np.zeros(len(clf.estimators_[0].feature_importances_))
for es in clf.estimators_:
	feature_imp += es.feature_importances_

feature_imp = feature_imp/len(clf.estimators_)
sim_matrix = np.zeros((148,148))

count = 0
for i in range(148):
	for j in range(i+1,148):
		sim_matrix[i][j] = feature_imp[count]
		sim_matrix[j][i] = feature_imp[count]
		count += 1

np.save('sim_mtx', sim_matrix)
