# Supplementary material for: Allosteric mechanism of the circadian protein Vivid resolved through Markov state model and machine learning analysis
Source: PLoS Comput Biol. 2019 Feb 19;15(2):e1006801. doi: 10.1371/journal.pcbi.1006801 (PMC6396943; doi:10.1371/journal.pcbi.1006801)
Supplement: S1 Dataset — (ZIP) [file pcbi.1006801.s011.zip › script_summary/all_2pd7.dat]

     100.000000       1.956104
     200.000000       2.022082
     300.000000       1.888266
     400.000000       1.980775
     500.000000       2.020944
     600.000000       1.981264
     700.000000       1.996223
     800.000000       1.917416
     900.000000       2.033907
    1000.000000       2.049236
    1100.000000       2.087995
    1200.000000       1.999049
    1300.000000       1.948394
    1400.000000       1.918964
    1500.000000       1.961029
    1600.000000       1.975692
    1700.000000       1.957938
    1800.000000       2.004565
    1900.000000       1.929584
    2000.000000       1.853298
    2100.000000       1.832962
    2200.000000       1.875917
    2300.000000       1.873683
    2400.000000       1.853915
    2500.000000       1.914109
    2600.000000       2.009556
    2700.000000       1.971232
    2800.000000       1.992060
    2900.000000       2.050470
    3000.000000       1.940854
    3100.000000       1.932541
    3200.000000       1.883581
    3300.000000       1.835274
    3400.000000       1.917826
    3500.000000       1.843410
    3600.000000       1.918873
    3700.000000       1.973078
    3800.000000       1.937904
    3900.000000       1.846126
    4000.000000       1.999043
    4100.000000       2.023116
    4200.000000       1.990679
    4300.000000       2.000728
    4400.000000       2.033594
    4500.000000       2.124173
    4600.000000       1.936186
    4700.000000       1.931947
    4800.000000       1.978694
    4900.000000       2.014402
    5000.000000       1.897858
    5100.000000       1.855532
    5200.000000       1.988935
    5300.000000       1.890166
    5400.000000       1.940665
    5500.000000       1.990177
    5600.000000       1.952656
    5700.000000       2.000718
    5800.000000       2.026291
    5900.000000       2.079001
    6000.000000       1.998923
    6100.000000       1.889024
    6200.000000       2.005003
    6300.000000       1.868070
    6400.000000       1.784790
    6500.000000       1.869340
    6600.000000       1.939269
    6700.000000       1.824820
    6800.000000       1.833721
    6900.000000       1.895942
    7000.000000       1.826864
    7100.000000       1.902315
    7200.000000       1.819344
    7300.000000       1.874659
    7400.000000       1.741218
    7500.000000       1.868329
    7600.000000       1.828881
    7700.000000       1.799244
    7800.000000       1.985788
    7900.000000       1.768780
    8000.000000       1.927613
    8100.000000       1.852058
    8200.000000       1.876114
    8300.000000       1.896624
    8400.000000       1.918200
    8500.000000       1.914510
    8600.000000       1.913386
    8700.000000       1.789292
    8800.000000       1.820930
    8900.000000       1.821797
    9000.000000       1.895959
    9100.000000       1.850604
    9200.000000       1.873768
    9300.000000       1.811257
    9400.000000       1.869022
    9500.000000       1.765523
    9600.000000       1.832440
    9700.000000       1.837433
    9800.000000       1.868038
    9900.000000       1.822261
   10000.000000       1.784997
   10100.000000       1.864076
   10200.000000       1.951614
   10300.000000       1.831878
   10400.000000       1.848962
   10500.000000       1.890291
   10600.000000       1.931521
   10700.000000       1.901291
   10800.000000       1.826640
   10900.000000       1.909490
   11000.000000       1.904643
   11100.000000       1.862291
   11200.000000       1.919346
   11300.000000       1.969786
   11400.000000       1.916688
   11500.000000       1.954117
   11600.000000       2.120382
   11700.000000       1.974395
   11800.000000       2.054765
   11900.000000       1.933332
   12000.000000       1.991187
   12100.000000       1.861484
   12200.000000       1.892614
   12300.000000       1.875716
   12400.000000       1.817021
   12500.000000       1.950369
   12600.000000       1.936381
   12700.000000       1.979918
   12800.000000       1.921413
   12900.000000       1.807940
   13000.000000       1.852736
   13100.000000       1.972500
   13200.000000       1.964253
   13300.000000       1.945108
   13400.000000       2.014086
   13500.000000       2.031985
   13600.000000       2.081335
   13700.000000       1.995698
   13800.000000       2.011937
   13900.000000       1.887014
   14000.000000       1.901913
   14100.000000       1.931722
   14200.000000       1.830779
   14300.000000       1.862469
   14400.000000       1.840905
   14500.000000       1.921140
   14600.000000       1.818819
   14700.000000       1.821041
   14800.000000       1.934262
   14900.000000       1.932135
   15000.000000       1.840832
   15100.000000       1.866864
   15200.000000       1.879102
   15300.000000       1.952667
   15400.000000       1.923678
   15500.000000       1.969043
   15600.000000       1.985627
   15700.000000       1.983324
   15800.000000       2.041658
   15900.000000       1.948835
   16000.000000       1.990462
   16100.000000       2.142522
   16200.000000       2.025725
   16300.000000       2.099977
   16400.000000       2.199060
   16500.000000       2.036444
   16600.000000       1.924007
   16700.000000       1.903489
   16800.000000       1.900920
   16900.000000       1.886116
   17000.000000       1.950849
   17100.000000       1.994944
   17200.000000       1.922167
   17300.000000       1.904268
   17400.000000       1.877052
   17500.000000       1.970585
   17600.000000       1.963651
   17700.000000       1.899712
   17800.000000       1.939100
   17900.000000       1.911112
   18000.000000       1.881708
   18100.000000       1.876776
   18200.000000       1.880528
   18300.000000       1.844997
   18400.000000       1.721010
   18500.000000       1.794193
   18600.000000       1.722821
   18700.000000       1.884617
   18800.000000       1.870112
   18900.000000       1.875670
   19000.000000       1.916948
   19100.000000       1.956101
   19200.000000       1.988040
   19300.000000       1.982419
   19400.000000       1.963243
   19500.000000       2.079063
   19600.000000       1.918644
   19700.000000       1.959328
   19800.000000       1.956394
   19900.000000       1.961899
   20000.000000       2.051235
   20100.000000       1.976463
   20200.000000       2.120163
   20300.000000       2.098105
   20400.000000       2.106867
   20500.000000       2.109863
   20600.000000       2.094856
   20700.000000       2.112376
   20800.000000       2.078271
   20900.000000       2.167676
   21000.000000       2.080379
   21100.000000       2.169600
   21200.000000       2.064312
   21300.000000       2.074228
   21400.000000       2.103217
   21500.000000       2.136648
   21600.000000       2.239115
   21700.000000       2.125935
   21800.000000       1.994292
   21900.000000       2.084558
   22000.000000       2.062306
   22100.000000       2.205454
   22200.000000       2.194503
   22300.000000       2.044353
   22400.000000       2.204473
   22500.000000       2.090455
   22600.000000       2.030326
   22700.000000       2.104474
   22800.000000       2.222788
   22900.000000       2.125764
   23000.000000       2.158036
   23100.000000       2.202234
   23200.000000       2.224622
   23300.000000       2.099476
   23400.000000       2.010416
   23500.000000       1.990580
   23600.000000       1.979444
   23700.000000       2.209109
   23800.000000       2.066651
   23900.000000       2.174742
   24000.000000       2.147620
   24100.000000       2.164941
   24200.000000       2.072839
   24300.000000       1.996936
   24400.000000       2.040719
   24500.000000       1.968639
   24600.000000       2.050009
   24700.000000       1.959089
   24800.000000       1.963380
   24900.000000       1.884288
   25000.000000       2.105043
   25100.000000       1.965408
   25200.000000       2.102273
   25300.000000       2.022984
   25400.000000       2.037089
   25500.000000       2.009042
   25600.000000       1.985178
   25700.000000       2.047645
   25800.000000       2.057630
   25900.000000       2.045703
   26000.000000       2.121265
   26100.000000       2.090966
   26200.000000       2.044508
   26300.000000       2.105181
   26400.000000       2.173934
   26500.000000       2.051536
   26600.000000       2.069922
   26700.000000       2.009203
   26800.000000       2.073063
   26900.000000       2.120150
   27000.000000       2.014364
   27100.000000       2.075900
   27200.000000       2.028003
   27300.000000       2.157377
   27400.000000       2.237011
   27500.000000       2.144445
   27600.000000       2.116661
   27700.000000       2.119487
   27800.000000       2.008037
   27900.000000       2.134152
   28000.000000       2.162223
   28100.000000       2.157014
   28200.000000       2.178464
   28300.000000       2.127356
   28400.000000       2.166545
   28500.000000       2.146944
   28600.000000       2.215305
   28700.000000       2.206303
   28800.000000       2.133591
   28900.000000       2.082530
   29000.000000       2.123508
   29100.000000       2.102902
   29200.000000       2.114337
   29300.000000       2.062302
   29400.000000       2.234117
   29500.000000       2.108830
   29600.000000       2.188468
   29700.000000       2.157140
   29800.000000       2.157210
   29900.000000       2.159306
   30000.000000       2.129681
   30100.000000       2.022791
   30200.000000       2.315571
   30300.000000       2.136190
   30400.000000       2.003698
   30500.000000       2.136155
   30600.000000       2.100836
   30700.000000       2.232540
   30800.000000       2.148515
   30900.000000       2.084088
   31000.000000       2.153907
   31100.000000       2.023365
   31200.000000       2.067580
   31300.000000       1.940387
   31400.000000       2.155240
   31500.000000       2.064684
   31600.000000       2.256670
   31700.000000       2.125068
   31800.000000       2.069134
   31900.000000       2.282130
   32000.000000       2.154412
   32100.000000       2.152734
   32200.000000       2.154608
   32300.000000       2.199005
   32400.000000       2.269235
   32500.000000       2.252515
   32600.000000       2.148790
   32700.000000       2.168070
   32800.000000       2.192756
   32900.000000       2.203952
   33000.000000       2.216789
   33100.000000       2.237315
   33200.000000       2.216397
   33300.000000       2.123895
   33400.000000       2.299422
   33500.000000       2.218376
   33600.000000       2.143121
   33700.000000       2.049950
   33800.000000       2.097476
   33900.000000       2.123443
   34000.000000       2.030582
   34100.000000       2.098068
   34200.000000       2.129970
   34300.000000       2.108014
   34400.000000       2.155860
   34500.000000       2.108860
   34600.000000       2.177636
   34700.000000       2.116909
   34800.000000       2.112425
   34900.000000       2.090315
   35000.000000       2.127069
   35100.000000       2.193209
   35200.000000       2.075747
   35300.000000       2.164194
   35400.000000       2.139229
   35500.000000       2.341581
   35600.000000       2.273251
   35700.000000       2.177547
   35800.000000       2.313838
   35900.000000       2.155316
   36000.000000       2.230967
   36100.000000       2.219090
   36200.000000       2.256504
   36300.000000       2.214188
   36400.000000       2.184343
   36500.000000       2.161314
   36600.000000       2.205412
   36700.000000       2.273659
   36800.000000       2.205011
   36900.000000       2.303698
   37000.000000       2.321094
   37100.000000       2.328063
   37200.000000       2.217966
   37300.000000       2.208882
   37400.000000       2.206604
   37500.000000       2.322176
   37600.000000       2.206551
   37700.000000       2.197135
   37800.000000       2.324774
   37900.000000       2.294445
   38000.000000       2.225905
   38100.000000       2.166042
   38200.000000       2.300636
   38300.000000       2.145148
   38400.000000       2.183244
   38500.000000       2.181274
   38600.000000       2.305813
   38700.000000       2.266544
   38800.000000       2.297432
   38900.000000       2.336862
   39000.000000       2.364700
   39100.000000       2.110851
   39200.000000       2.206529
   39300.000000       2.259236
   39400.000000       2.361291
   39500.000000       2.321239
   39600.000000       2.169864
   39700.000000       2.246313
   39800.000000       2.198332
   39900.000000       2.245852
   40000.000000       2.220023
   40100.000000       2.188013
   40200.000000       2.051904
   40300.000000       2.104435
   40400.000000       2.190133
   40500.000000       2.219760
   40600.000000       2.245296
   40700.000000       2.182111
   40800.000000       2.136222
   40900.000000       2.102710
   41000.000000       2.089133
   41100.000000       2.129000
   41200.000000       2.159429
   41300.000000       2.380498
   41400.000000       2.168224
   41500.000000       2.098165
   41600.000000       2.184620
   41700.000000       2.257129
   41800.000000       2.225915
   41900.000000       2.173278
   42000.000000       2.262869
   42100.000000       2.088068
   42200.000000       2.244733
   42300.000000       2.297069
   42400.000000       2.260865
   42500.000000       2.213176
   42600.000000       2.151005
   42700.000000       2.140625
   42800.000000       2.214482
   42900.000000       2.109980
   43000.000000       2.291100
   43100.000000       2.231707
   43200.000000       2.250902
   43300.000000       2.170911
   43400.000000       2.083191
   43500.000000       2.124195
   43600.000000       2.139365
   43700.000000       2.164333
   43800.000000       2.207275
   43900.000000       2.154933
   44000.000000       2.122737
   44100.000000       2.096481
   44200.000000       2.207663
   44300.000000       2.073574
   44400.000000       2.143269
   44500.000000       2.055791
   44600.000000       2.044152
   44700.000000       2.020297
   44800.000000       2.038334
   44900.000000       1.985523
   45000.000000       2.032074
   45100.000000       2.099601
   45200.000000       2.099534
   45300.000000       2.090710
   45400.000000       2.168228
   45500.000000       2.077227
   45600.000000       2.066994
   45700.000000       2.074145
   45800.000000       2.250360
   45900.000000       2.196279
   46000.000000       2.192994
   46100.000000       2.061324
   46200.000000       2.080537
   46300.000000       1.939818
   46400.000000       2.015799
   46500.000000       2.010318
   46600.000000       2.105419
   46700.000000       2.101601
   46800.000000       2.051540
   46900.000000       2.065785
   47000.000000       2.002949
   47100.000000       1.965174
   47200.000000       1.965654
   47300.000000       1.912324
   47400.000000       2.075309
   47500.000000       2.114031
   47600.000000       2.100600
   47700.000000       2.205741
   47800.000000       2.238882
   47900.000000       2.090696
   48000.000000       2.140291
   48100.000000       2.065518
   48200.000000       2.146994
   48300.000000       2.087706
   48400.000000       2.090178
   48500.000000       2.008225
   48600.000000       2.083296
   48700.000000       2.131159
   48800.000000       2.170689
   48900.000000       2.140732
   49000.000000       2.129004
   49100.000000       2.156688
   49200.000000       2.327441
   49300.000000       2.267031
   49400.000000       2.118254
   49500.000000       2.262344
   49600.000000       2.356395
   49700.000000       2.337615
   49800.000000       2.591192
   49900.000000       2.228925
   50000.000000       2.447902
   50100.000000       2.399631
   50200.000000       2.264669
   50300.000000       2.502518
   50400.000000       2.585646
   50500.000000       2.694042
   50600.000000       2.579913
   50700.000000       2.552192
   50800.000000       2.451151
   50900.000000       2.511296
   51000.000000       2.462297
   51100.000000       2.284208
   51200.000000       2.257123
   51300.000000       2.366855
   51400.000000       2.476351
   51500.000000       2.255859
   51600.000000       2.340993
   51700.000000       2.514557
   51800.000000       2.451720
   51900.000000       2.397918
   52000.000000       2.452795
   52100.000000       2.508778
   52200.000000       2.443943
   52300.000000       2.423691
   52400.000000       2.721244
   52500.000000       2.419436
   52600.000000       2.435966
   52700.000000       2.451869
   52800.000000       2.380295
   52900.000000       2.390993
   53000.000000       2.292828
   53100.000000       2.251454
   53200.000000       2.335042
   53300.000000       2.237009
   53400.000000       2.238483
   53500.000000       2.243358
   53600.000000       2.144044
   53700.000000       2.211370
   53800.000000       2.176330
   53900.000000       2.299430
   54000.000000       2.283729
   54100.000000       2.127479
   54200.000000       2.050565
   54300.000000       2.114246
   54400.000000       2.188961
   54500.000000       2.056599
   54600.000000       2.372140
   54700.000000       2.241221
   54800.000000       2.272573
   54900.000000       2.220328
   55000.000000       2.177730
   55100.000000       2.062129
   55200.000000       2.060477
   55300.000000       2.085100
   55400.000000       2.129501
   55500.000000       2.286347
   55600.000000       2.166287
   55700.000000       2.165827
   55800.000000       2.073985
   55900.000000       2.006494
   56000.000000       2.169057
   56100.000000       2.221548
   56200.000000       2.130508
   56300.000000       2.042736
   56400.000000       2.156515
   56500.000000       2.184357
   56600.000000       2.121690
   56700.000000       2.178449
   56800.000000       2.119752
   56900.000000       2.099049
   57000.000000       2.119064
   57100.000000       2.134784
   57200.000000       2.189787
   57300.000000       2.133131
   57400.000000       2.063720
   57500.000000       2.224944
   57600.000000       2.219327
   57700.000000       2.205003
   57800.000000       2.116739
   57900.000000       2.209371
   58000.000000       2.193855
   58100.000000       2.172647
   58200.000000       2.210761
   58300.000000       2.150585
   58400.000000       2.194302
   58500.000000       2.146359
   58600.000000       2.153045
   58700.000000       2.421160
   58800.000000       2.399762
   58900.000000       2.225844
   59000.000000       2.182197
   59100.000000       2.184714
   59200.000000       2.373769
   59300.000000       2.239092
   59400.000000       2.147375
   59500.000000       2.180769
   59600.000000       2.178850
   59700.000000       2.122024
   59800.000000       2.159099
   59900.000000       2.227969
   60000.000000       2.228491
   60100.000000       2.167248
   60200.000000       2.209573
   60300.000000       2.160499
   60400.000000       2.149789
   60500.000000       2.165975
   60600.000000       2.190173
   60700.000000       2.139471
   60800.000000       2.157003
   60900.000000       2.185898
   61000.000000       2.289785
   61100.000000       2.172182
   61200.000000       2.373406
   61300.000000       2.222676
   61400.000000       2.168508
   61500.000000       2.274854
   61600.000000       2.258303
   61700.000000       2.209069
   61800.000000       2.211259
   61900.000000       2.216415
   62000.000000       2.291993
   62100.000000       2.204929
   62200.000000       2.237217
   62300.000000       2.124483
   62400.000000       2.198902
   62500.000000       2.232676
   62600.000000       2.218318
   62700.000000       2.488432
   62800.000000       2.365181
   62900.000000       2.288094
   63000.000000       2.308381
   63100.000000       2.250251
   63200.000000       2.292955
   63300.000000       2.164516
   63400.000000       2.185800
   63500.000000       2.229047
   63600.000000       2.273403
   63700.000000       2.159597
   63800.000000       2.142661
   63900.000000       2.277250
   64000.000000       2.283034
   64100.000000       2.315512
   64200.000000       2.342999
   64300.000000       2.236408
   64400.000000       2.262408
   64500.000000       2.158617
   64600.000000       2.132567
   64700.000000       2.122737
   64800.000000       2.139488
   64900.000000       2.184847
   65000.000000       2.107084
   65100.000000       2.137871
   65200.000000       2.090541
   65300.000000       2.145397
   65400.000000       2.121604
   65500.000000       2.105610
   65600.000000       2.194835
   65700.000000       2.031048
   65800.000000       2.172063
   65900.000000       2.171896
   66000.000000       2.267091
   66100.000000       2.164346
   66200.000000       2.158570
   66300.000000       2.142007
   66400.000000       2.079878
   66500.000000       2.185751
   66600.000000       2.087120
   66700.000000       2.189438
   66800.000000       2.150842
   66900.000000       2.124302
   67000.000000       2.188379
   67100.000000       2.153464
   67200.000000       2.147797
   67300.000000       2.214356
   67400.000000       2.036305
   67500.000000       2.099876
   67600.000000       2.016951
   67700.000000       2.016415
   67800.000000       1.961441
   67900.000000       1.912656
   68000.000000       1.967334
   68100.000000       2.003211
   68200.000000       2.039241
   68300.000000       2.001268
   68400.000000       2.079996
   68500.000000       2.106271
   68600.000000       2.015546
   68700.000000       2.073413
   68800.000000       2.168322
   68900.000000       2.106433
   69000.000000       2.123069
   69100.000000       2.101498
   69200.000000       2.024243
   69300.000000       2.154035
   69400.000000       2.110538
   69500.000000       2.112122
   69600.000000       2.145539
   69700.000000       2.095423
   69800.000000       2.095256
   69900.000000       2.205147
   70000.000000       2.165524
   70100.000000       2.096237
   70200.000000       2.104918
   70300.000000       2.126160
   70400.000000       2.158421
   70500.000000       2.053667
   70600.000000       2.061461
   70700.000000       1.994027
   70800.000000       1.938358
   70900.000000       1.921649
   71000.000000       1.896025
   71100.000000       2.019816
   71200.000000       2.115345
   71300.000000       1.988209
   71400.000000       2.064633
   71500.000000       2.035077
   71600.000000       2.110738
   71700.000000       2.066783
   71800.000000       2.034799
   71900.000000       2.062559
   72000.000000       2.024358
   72100.000000       1.988485
   72200.000000       2.043854
   72300.000000       2.083861
   72400.000000       2.098149
   72500.000000       2.016138
   72600.000000       2.172478
   72700.000000       2.097969
   72800.000000       2.065441
   72900.000000       2.038219
   73000.000000       2.045807
   73100.000000       2.041311
   73200.000000       2.054647
   73300.000000       2.188028
   73400.000000       2.176366
   73500.000000       2.254062
   73600.000000       2.126445
   73700.000000       2.102872
   73800.000000       2.039134
   73900.000000       2.046020
   74000.000000       2.077727
   74100.000000       2.105269
   74200.000000       2.123852
   74300.000000       2.066884
   74400.000000       2.129572
   74500.000000       2.100718
   74600.000000       2.104183
   74700.000000       2.137550
   74800.000000       2.147800
   74900.000000       2.180345
   75000.000000       2.201842
   75100.000000       2.103551
   75200.000000       2.013166
   75300.000000       2.077230
   75400.000000       2.117242
   75500.000000       2.157204
   75600.000000       2.119046
   75700.000000       2.210006
   75800.000000       2.321931
   75900.000000       2.133731
   76000.000000       2.193199
   76100.000000       2.144582
   76200.000000       2.183399
   76300.000000       2.208414
   76400.000000       2.095169
   76500.000000       2.062149
   76600.000000       2.302224
   76700.000000       2.254929
   76800.000000       2.179044
   76900.000000       2.160082
   77000.000000       2.132194
   77100.000000       2.293046
   77200.000000       2.226163
   77300.000000       2.206589
   77400.000000       2.108718
   77500.000000       2.212116
   77600.000000       2.223312
   77700.000000       2.171751
   77800.000000       2.305407
   77900.000000       2.185220
   78000.000000       2.181441
   78100.000000       2.197611
   78200.000000       2.255274
   78300.000000       2.136164
   78400.000000       2.169696
   78500.000000       2.252264
   78600.000000       2.269528
   78700.000000       2.239391
   78800.000000       2.347659
   78900.000000       2.344279
   79000.000000       2.361623
   79100.000000       2.153648
   79200.000000       2.164368
   79300.000000       2.150789
   79400.000000       2.209921
   79500.000000       2.253176
   79600.000000       2.114592
   79700.000000       2.060831
   79800.000000       2.104573
   79900.000000       2.199803
   80000.000000       2.099616
   80100.000000       2.162353
   80200.000000       2.233667
   80300.000000       2.208960
   80400.000000       2.234407
   80500.000000       2.111263
   80600.000000       2.170003
   80700.000000       2.046893
   80800.000000       2.170220
   80900.000000       2.124857
   81000.000000       2.215091
   81100.000000       2.196450
   81200.000000       2.120445
   81300.000000       2.134252
   81400.000000       2.241224
   81500.000000       2.139518
   81600.000000       2.155505
   81700.000000       2.226163
   81800.000000       2.084901
   81900.000000       2.138196
   82000.000000       2.248102
   82100.000000       2.323815
   82200.000000       2.285462
   82300.000000       2.270343
   82400.000000       2.207251
   82500.000000       2.229311
   82600.000000       2.338118
   82700.000000       2.270264
   82800.000000       2.291585
   82900.000000       2.196117
   83000.000000       2.209805
   83100.000000       2.311329
   83200.000000       2.257238
   83300.000000       2.242031
   83400.000000       2.243657
   83500.000000       2.117353
   83600.000000       2.172736
   83700.000000       2.179914
   83800.000000       2.235089
   83900.000000       2.348645
   84000.000000       2.271073
   84100.000000       2.274864
   84200.000000       2.362446
   84300.000000       2.256169
   84400.000000       2.271869
   84500.000000       2.204333
   84600.000000       2.260766
   84700.000000       2.219316
   84800.000000       2.190777
   84900.000000       2.322930
   85000.000000       2.229309
   85100.000000       2.289228
   85200.000000       2.256137
   85300.000000       2.122332
   85400.000000       2.198038
   85500.000000       2.208321
   85600.000000       2.243917
   85700.000000       2.158567
   85800.000000       2.190885
   85900.000000       2.126486
   86000.000000       2.249651
   86100.000000       2.097296
   86200.000000       2.124432
   86300.000000       2.191096
   86400.000000       2.228909
   86500.000000       2.102407
   86600.000000       2.192119
   86700.000000       2.148012
   86800.000000       2.124074
   86900.000000       2.190372
   87000.000000       2.102642
   87100.000000       2.078082
   87200.000000       2.196975
   87300.000000       2.198375
   87400.000000       2.249661
   87500.000000       2.146711
   87600.000000       2.210795
   87700.000000       2.263361
   87800.000000       2.169803
   87900.000000       2.247736
   88000.000000       2.155346
   88100.000000       2.146951
   88200.000000       2.181557
   88300.000000       2.131265
   88400.000000       2.130964
   88500.000000       2.107011
   88600.000000       2.215206
   88700.000000       2.210332
   88800.000000       2.130475
   88900.000000       2.155360
   89000.000000       2.050458
   89100.000000       2.065956
   89200.000000       2.170812
   89300.000000       2.163217
   89400.000000       2.084263
   89500.000000       2.163096
   89600.000000       2.140638
   89700.000000       2.064135
   89800.000000       2.182648
   89900.000000       2.170006
   90000.000000       2.094662
   90100.000000       2.184948
   90200.000000       2.162827
   90300.000000       2.121210
   90400.000000       2.093402
   90500.000000       2.129465
   90600.000000       2.104371
   90700.000000       2.239245
   90800.000000       2.227449
   90900.000000       2.296366
   91000.000000       2.280301
   91100.000000       2.293008
   91200.000000       2.370556
   91300.000000       2.338569
   91400.000000       2.230455
   91500.000000       2.365933
   91600.000000       2.257312
   91700.000000       2.367629
   91800.000000       2.532522
   91900.000000       2.272668
   92000.000000       2.220313
   92100.000000       2.208831
   92200.000000       2.130837
   92300.000000       2.193598
   92400.000000       2.176149
   92500.000000       2.152934
   92600.000000       2.064722
   92700.000000       2.206290
   92800.000000       2.126478
   92900.000000       2.182176
   93000.000000       2.109213
   93100.000000       1.969662
   93200.000000       2.217229
   93300.000000       2.183566
   93400.000000       2.106422
   93500.000000       2.113654
   93600.000000       2.133812
   93700.000000       2.257200
   93800.000000       2.243215
   93900.000000       2.161668
   94000.000000       2.224261
   94100.000000       2.238634
   94200.000000       2.188334
   94300.000000       2.149348
   94400.000000       2.109484
   94500.000000       2.204314
   94600.000000       2.378945
   94700.000000       2.181883
   94800.000000       2.210450
   94900.000000       2.160735
   95000.000000       2.134714
   95100.000000       2.143649
   95200.000000       2.225513
   95300.000000       2.301660
   95400.000000       2.201857
   95500.000000       2.341276
   95600.000000       2.099503
   95700.000000       2.078700
   95800.000000       2.259120
   95900.000000       2.196814
   96000.000000       2.218723
   96100.000000       2.127457
   96200.000000       2.143490
   96300.000000       2.106710
   96400.000000       2.226731
   96500.000000       2.203328
   96600.000000       2.097700
   96700.000000       2.178266
   96800.000000       2.188575
   96900.000000       2.187162
   97000.000000       2.101486
   97100.000000       2.195387
   97200.000000       2.164390
   97300.000000       2.036034
   97400.000000       2.040424
   97500.000000       2.281310
   97600.000000       2.146950
   97700.000000       2.149429
   97800.000000       2.124315
   97900.000000       2.112315
   98000.000000       2.173008
   98100.000000       2.157306
   98200.000000       2.172830
   98300.000000       2.219226
   98400.000000       2.221943
   98500.000000       2.194643
   98600.000000       2.192106
   98700.000000       2.143139
   98800.000000       2.149930
   98900.000000       2.110988
   99000.000000       2.180511
   99100.000000       2.081655
   99200.000000       2.029774
   99300.000000       2.087881
   99400.000000       2.067429
   99500.000000       2.164792
   99600.000000       2.143755
   99700.000000       2.111531
   99800.000000       1.976678
   99900.000000       2.208714
  100000.000000       2.152459
  100100.000000       2.119081
  100200.000000       2.094185
  100300.000000       2.180582
  100400.000000       2.157235
  100500.000000       2.119555
  100600.000000       2.231674
  100700.000000       2.197292
  100800.000000       2.303616
  100900.000000       2.111835
  101000.000000       2.098151
  101100.000000       2.118581
  101200.000000       2.164285
  101300.000000       2.156676
  101400.000000       2.020393
  101500.000000       2.168088
  101600.000000       2.050041
  101700.000000       2.214264
  101800.000000       2.133689
  101900.000000       2.224083
  102000.000000       2.231272
  102100.000000       2.114695
  102200.000000       2.100337
  102300.000000       2.154220
  102400.000000       2.066059
  102500.000000       2.139967
  102600.000000       2.150406
  102700.000000       2.101263
  102800.000000       2.203378
  102900.000000       2.157927
  103000.000000       2.150433
  103100.000000       2.221813
  103200.000000       2.204699
  103300.000000       2.078448
  103400.000000       2.164525
  103500.000000       2.083058
  103600.000000       2.169962
  103700.000000       2.124626
  103800.000000       2.112081
  103900.000000       2.189415
  104000.000000       2.170804
  104100.000000       2.236015
  104200.000000       2.147633
  104300.000000       2.181296
  104400.000000       2.060109
  104500.000000       2.138275
  104600.000000       2.152946
  104700.000000       2.167513
  104800.000000       2.145114
  104900.000000       2.120880
  105000.000000       2.097506
  105100.000000       2.111619
  105200.000000       2.154121
  105300.000000       2.089436
  105400.000000       2.073105
  105500.000000       2.203434
  105600.000000       2.146316
  105700.000000       2.140265
  105800.000000       2.136670
  105900.000000       2.070223
  106000.000000       2.133739
  106100.000000       2.020171
  106200.000000       2.072404
  106300.000000       2.231945
  106400.000000       2.072827
  106500.000000       2.031493
  106600.000000       2.089582
  106700.000000       2.057949
  106800.000000       2.112337
  106900.000000       2.016649
  107000.000000       2.125878
  107100.000000       2.133598
  107200.000000       2.220307
  107300.000000       2.100509
  107400.000000       2.197082
  107500.000000       2.262771
  107600.000000       2.258798
  107700.000000       2.379540
  107800.000000       2.233891
  107900.000000       2.307097
  108000.000000       2.229595
  108100.000000       2.160215
  108200.000000       2.271285
  108300.000000       2.230387
  108400.000000       2.155313
  108500.000000       2.290107
  108600.000000       2.191296
  108700.000000       2.191143
  108800.000000       2.313387
  108900.000000       2.194680
  109000.000000       2.109073
  109100.000000       2.127687
  109200.000000       2.204859
  109300.000000       2.232373
  109400.000000       2.094418
  109500.000000       2.190755
  109600.000000       2.258194
  109700.000000       2.218214
  109800.000000       2.301754
  109900.000000       2.202933
  110000.000000       2.147270
  110100.000000       2.261148
  110200.000000       2.155200
  110300.000000       2.248766
  110400.000000       2.162774
  110500.000000       2.109837
  110600.000000       2.075143
  110700.000000       2.101410
  110800.000000       2.161897
  110900.000000       2.279883
  111000.000000       2.236773
  111100.000000       2.115937
  111200.000000       2.214190
  111300.000000       2.177229
  111400.000000       2.165917
  111500.000000       1.988889
  111600.000000       2.175062
  111700.000000       2.109941
  111800.000000       2.043888
  111900.000000       2.152637
  112000.000000       2.132573
  112100.000000       2.054715
  112200.000000       2.168663
  112300.000000       2.208546
  112400.000000       2.191760
  112500.000000       2.212336
  112600.000000       2.156336
  112700.000000       2.156506
  112800.000000       2.194857
  112900.000000       2.226753
  113000.000000       2.143954
  113100.000000       2.108369
  113200.000000       2.154779
  113300.000000       2.142082
  113400.000000       2.186773
  113500.000000       2.204022
  113600.000000       2.262155
  113700.000000       2.260194
  113800.000000       2.198621
  113900.000000       2.294687
  114000.000000       2.295355
  114100.000000       2.303593
  114200.000000       2.259628
  114300.000000       2.343213
  114400.000000       2.242612
  114500.000000       2.199944
  114600.000000       2.226767
  114700.000000       2.184476
  114800.000000       2.266909
  114900.000000       2.144535
  115000.000000       2.226281
  115100.000000       2.175305
  115200.000000       2.179520
  115300.000000       2.181582
  115400.000000       2.151592
  115500.000000       2.142069
  115600.000000       2.112052
  115700.000000       2.238430
  115800.000000       2.219010
  115900.000000       2.130378
  116000.000000       2.189329
  116100.000000       2.114387
  116200.000000       2.319394
  116300.000000       2.199096
  116400.000000       2.128796
  116500.000000       2.162384
  116600.000000       2.182325
  116700.000000       2.147437
  116800.000000       2.067622
  116900.000000       2.077929
  117000.000000       2.103113
  117100.000000       2.195371
  117200.000000       2.180451
  117300.000000       2.257913
  117400.000000       2.164227
  117500.000000       2.139621
  117600.000000       2.113273
  117700.000000       2.099178
  117800.000000       2.079191
  117900.000000       2.229520
  118000.000000       2.250770
  118100.000000       2.223352
  118200.000000       2.209980
  118300.000000       2.224307
  118400.000000       2.186098
  118500.000000       2.227999
  118600.000000       2.188232
  118700.000000       2.064643
  118800.000000       2.123528
  118900.000000       2.150935
  119000.000000       2.110362
  119100.000000       2.125743
  119200.000000       2.046935
  119300.000000       2.156355
  119400.000000       2.121669
  119500.000000       2.107381
  119600.000000       2.094988
  119700.000000       2.188141
  119800.000000       2.118354
  119900.000000       2.038071
  120000.000000       2.113840
  120100.000000       2.187884
  120200.000000       2.316660
  120300.000000       2.081085
  120400.000000       2.211323
  120500.000000       2.122308
  120600.000000       2.137062
  120700.000000       2.043616
  120800.000000       2.217441
  120900.000000       2.118609
  121000.000000       2.125130
  121100.000000       2.221577
  121200.000000       2.085197
  121300.000000       2.132763
  121400.000000       2.243564
  121500.000000       2.135081
  121600.000000       2.219457
  121700.000000       2.163700
  121800.000000       2.202494
  121900.000000       2.155694
  122000.000000       2.091899
  122100.000000       2.175015
  122200.000000       2.289005
  122300.000000       2.070537
  122400.000000       2.125293
  122500.000000       2.256982
  122600.000000       2.314959
  122700.000000       2.444484
  122800.000000       2.567009
  122900.000000       2.428796
  123000.000000       2.344658
  123100.000000       2.366272
  123200.000000       2.288034
  123300.000000       2.341501
  123400.000000       2.307428
  123500.000000       2.335363
  123600.000000       2.306435
  123700.000000       2.210757
  123800.000000       2.218607
  123900.000000       2.289622
  124000.000000       2.250484
  124100.000000       2.239659
  124200.000000       2.154924
  124300.000000       2.147456
  124400.000000       2.211980
  124500.000000       2.190322
  124600.000000       2.344953
  124700.000000       2.256540
  124800.000000       2.249770
  124900.000000       2.148388
  125000.000000       2.303579
  125100.000000       2.306820
  125200.000000       2.136518
  125300.000000       2.159635
  125400.000000       2.085078
  125500.000000       2.110587
  125600.000000       2.011084
  125700.000000       2.248976
  125800.000000       2.161147
  125900.000000       2.100817
  126000.000000       1.986117
  126100.000000       2.030149
  126200.000000       2.088476
  126300.000000       2.070846
  126400.000000       2.117711
  126500.000000       2.113231
  126600.000000       2.115451
  126700.000000       2.179165
  126800.000000       2.231984
  126900.000000       2.188896
  127000.000000       2.145508
  127100.000000       2.165495
  127200.000000       2.172152
  127300.000000       2.072600
  127400.000000       2.175167
  127500.000000       2.168029
  127600.000000       2.223598
  127700.000000       2.158455
  127800.000000       2.063064
  127900.000000       2.085722
  128000.000000       2.201070
  128100.000000       2.081097
  128200.000000       2.048640
  128300.000000       2.145054
  128400.000000       2.230801
  128500.000000       2.310094
  128600.000000       2.284833
  128700.000000       2.226463
  128800.000000       2.265710
  128900.000000       2.285979
  129000.000000       2.232464
  129100.000000       2.260251
  129200.000000       2.253867
  129300.000000       2.155323
  129400.000000       2.156577
  129500.000000       2.147614
  129600.000000       2.240292
  129700.000000       2.306096
  129800.000000       2.214336
  129900.000000       2.215244
  130000.000000       2.165741
  130100.000000       2.215628
  130200.000000       2.280196
  130300.000000       2.272014
  130400.000000       2.244860
  130500.000000       2.295662
  130600.000000       2.211722
  130700.000000       2.328735
  130800.000000       2.241143
  130900.000000       2.141422
  131000.000000       2.322988
  131100.000000       2.246419
  131200.000000       2.194917
  131300.000000       2.241998
  131400.000000       2.132674
  131500.000000       2.046424
  131600.000000       2.167425
  131700.000000       2.159695
  131800.000000       2.123625
  131900.000000       2.289809
  132000.000000       2.184899
  132100.000000       2.213625
  132200.000000       2.252850
  132300.000000       2.106076
  132400.000000       2.198938
  132500.000000       2.243815
  132600.000000       2.230342
  132700.000000       2.195173
  132800.000000       2.244526
  132900.000000       2.105139
  133000.000000       2.252375
  133100.000000       2.099883
  133200.000000       2.237490
  133300.000000       2.282091
  133400.000000       2.232507
  133500.000000       2.188079
  133600.000000       2.178494
  133700.000000       2.156831
  133800.000000       2.162382
  133900.000000       2.095018
  134000.000000       2.239386
  134100.000000       2.157704
  134200.000000       2.169808
  134300.000000       2.123694
  134400.000000       2.147755
  134500.000000       2.104905
  134600.000000       2.180148
  134700.000000       2.094058
  134800.000000       2.157032
  134900.000000       2.152918
  135000.000000       2.135765
  135100.000000       2.146203
  135200.000000       2.257087
  135300.000000       2.121992
  135400.000000       2.114626
  135500.000000       2.308441
  135600.000000       2.220406
  135700.000000       2.201765
  135800.000000       2.043428
  135900.000000       2.173200
  136000.000000       2.053696
  136100.000000       2.122738
  136200.000000       2.110052
  136300.000000       2.118727
  136400.000000       2.174026
  136500.000000       2.174732
  136600.000000       2.091182
  136700.000000       2.059732
  136800.000000       2.044172
  136900.000000       2.181587
  137000.000000       2.099071
  137100.000000       2.199803
  137200.000000       2.164915
  137300.000000       2.230933
  137400.000000       2.161887
  137500.000000       2.226821
  137600.000000       2.181592
  137700.000000       2.166742
  137800.000000       2.216037
  137900.000000       2.257262
  138000.000000       2.168898
  138100.000000       2.108195
  138200.000000       2.113553
  138300.000000       2.122209
  138400.000000       2.272705
  138500.000000       2.257444
  138600.000000       2.249204
  138700.000000       2.299839
  138800.000000       2.154957
  138900.000000       2.201669
  139000.000000       2.218086
  139100.000000       2.376878
  139200.000000       2.203073
  139300.000000       2.142196
  139400.000000       2.282604
  139500.000000       2.253768
  139600.000000       2.249473
  139700.000000       2.330807
  139800.000000       2.282235
  139900.000000       2.267804
  140000.000000       2.214012
  140100.000000       2.163499
  140200.000000       2.184684
  140300.000000       2.147921
  140400.000000       2.209678
  140500.000000       2.339389
  140600.000000       2.110660
  140700.000000       2.138329
  140800.000000       2.225393
  140900.000000       2.206615
  141000.000000       2.333977
  141100.000000       2.260662
  141200.000000       2.218256
  141300.000000       2.218445
  141400.000000       2.178922
  141500.000000       2.209159
  141600.000000       2.348010
  141700.000000       2.224627
  141800.000000       2.202477
  141900.000000       2.192438
  142000.000000       2.211763
  142100.000000       2.168189
  142200.000000       2.299977
  142300.000000       2.202293
  142400.000000       2.075770
  142500.000000       2.054528
  142600.000000       2.153003
  142700.000000       2.159376
  142800.000000       2.223634
  142900.000000       2.251390
  143000.000000       2.136503
  143100.000000       2.222661
  143200.000000       2.101799
  143300.000000       2.086215
  143400.000000       2.150164
  143500.000000       2.177829
  143600.000000       2.251774
  143700.000000       2.170842
  143800.000000       2.158472
  143900.000000       2.140200
  144000.000000       2.104470
  144100.000000       2.236540
  144200.000000       2.115937
  144300.000000       2.138897
  144400.000000       2.074541
  144500.000000       2.141740
  144600.000000       2.105143
  144700.000000       2.301461
  144800.000000       2.263292
  144900.000000       2.206036
  145000.000000       2.231267
  145100.000000       2.217082
  145200.000000       2.297327
  145300.000000       2.203604
  145400.000000       2.289076
  145500.000000       2.221837
  145600.000000       2.168584
  145700.000000       2.229121
  145800.000000       2.204314
  145900.000000       2.171752
  146000.000000       2.199376
  146100.000000       2.121373
  146200.000000       2.101023
  146300.000000       2.079952
  146400.000000       2.241408
  146500.000000       2.105232
  146600.000000       2.182341
  146700.000000       2.256422
  146800.000000       2.225080
  146900.000000       2.176789
  147000.000000       2.221924
  147100.000000       2.155750
  147200.000000       2.212031
  147300.000000       2.147089
  147400.000000       2.172751
  147500.000000       2.230325
  147600.000000       2.244211
  147700.000000       2.240356
  147800.000000       2.320784
  147900.000000       2.287971
  148000.000000       2.220050
  148100.000000       2.289517
  148200.000000       2.253676
  148300.000000       2.273902
  148400.000000       2.299052
  148500.000000       2.231132
  148600.000000       2.214185
  148700.000000       2.186808
  148800.000000       2.223941
  148900.000000       2.111866
  149000.000000       2.269663
  149100.000000       2.220435
  149200.000000       2.217127
  149300.000000       2.127062
  149400.000000       2.254137
  149500.000000       2.062041
  149600.000000       2.076701
  149700.000000       2.099324
  149800.000000       1.998350
  149900.000000       2.071909
  150000.000000       2.034665
  150100.000000       2.003806
  150200.000000       1.958874
  150300.000000       1.976581
  150400.000000       1.984105
  150500.000000       2.102980
  150600.000000       2.023281
  150700.000000       2.008033
  150800.000000       2.025502
  150900.000000       1.969924
  151000.000000       1.991389
  151100.000000       2.101592
  151200.000000       2.163963
  151300.000000       2.159514
  151400.000000       2.119333
  151500.000000       2.183779
  151600.000000       2.124903
  151700.000000       2.165819
  151800.000000       2.205337
  151900.000000       2.281204
  152000.000000       2.173239
  152100.000000       2.130020
  152200.000000       2.218632
  152300.000000       2.246198
  152400.000000       2.131387
  152500.000000       2.034823
  152600.000000       2.045225
  152700.000000       2.109017
  152800.000000       2.082685
  152900.000000       2.109305
  153000.000000       2.094613
  153100.000000       2.102387
  153200.000000       2.129926
  153300.000000       2.162165
  153400.000000       2.223156
  153500.000000       2.080056
  153600.000000       2.114287
  153700.000000       2.212280
  153800.000000       2.171599
  153900.000000       2.189584
  154000.000000       2.136744
  154100.000000       2.111893
  154200.000000       2.020955
  154300.000000       2.074385
  154400.000000       2.074457
  154500.000000       2.116264
  154600.000000       2.087893
  154700.000000       2.057871
  154800.000000       2.069717
  154900.000000       2.125357
  155000.000000       2.052208
  155100.000000       2.091781
  155200.000000       2.027196
  155300.000000       2.051307
  155400.000000       2.044173
  155500.000000       2.088324
  155600.000000       2.115969
  155700.000000       2.135000
  155800.000000       2.094942
  155900.000000       2.095608
  156000.000000       1.968933
  156100.000000       2.105889
  156200.000000       2.042542
  156300.000000       2.020787
  156400.000000       1.998724
  156500.000000       2.026660
  156600.000000       2.233051
  156700.000000       2.102119
  156800.000000       2.143770
  156900.000000       2.156374
  157000.000000       2.147721
  157100.000000       2.140392
  157200.000000       2.151799
  157300.000000       2.134511
  157400.000000       2.077642
  157500.000000       2.083426
  157600.000000       2.060261
  157700.000000       2.143349
  157800.000000       2.101515
  157900.000000       2.131863
  158000.000000       2.029254
  158100.000000       2.087018
  158200.000000       2.143911
  158300.000000       2.054443
  158400.000000       2.045928
  158500.000000       1.991368
  158600.000000       2.030810
  158700.000000       2.050198
  158800.000000       2.042830
  158900.000000       2.002751
  159000.000000       2.066448
  159100.000000       2.162098
  159200.000000       2.112587
  159300.000000       2.045822
  159400.000000       2.060786
  159500.000000       2.079347
  159600.000000       2.095115
  159700.000000       2.066289
  159800.000000       2.068256
  159900.000000       2.115244
  160000.000000       2.182426
  160100.000000       2.096662
  160200.000000       2.116227
  160300.000000       2.200159
  160400.000000       2.091805
  160500.000000       2.093256
  160600.000000       2.070604
  160700.000000       2.096686
  160800.000000       2.182319
  160900.000000       2.137703
  161000.000000       2.036165
  161100.000000       2.050471
  161200.000000       1.960778
  161300.000000       1.996768
  161400.000000       1.979461
  161500.000000       1.925897
  161600.000000       2.082758
  161700.000000       2.054371
  161800.000000       2.078664
  161900.000000       2.055605
  162000.000000       1.980398
  162100.000000       2.084496
  162200.000000       1.888068
  162300.000000       1.968763
  162400.000000       1.950040
  162500.000000       1.974213
  162600.000000       2.010490
  162700.000000       2.004332
  162800.000000       1.924265
  162900.000000       1.960904
  163000.000000       2.028136
  163100.000000       1.999737
  163200.000000       2.079366
  163300.000000       1.975903
  163400.000000       2.054855
  163500.000000       1.959706
  163600.000000       2.044346
  163700.000000       2.034382
  163800.000000       2.096175
  163900.000000       2.049576
  164000.000000       2.059122
  164100.000000       2.059437
  164200.000000       2.100982
  164300.000000       2.055789
  164400.000000       2.067398
  164500.000000       2.042905
  164600.000000       2.089902
  164700.000000       2.100472
  164800.000000       2.040101
  164900.000000       2.036862
  165000.000000       2.076589
  165100.000000       2.184585
  165200.000000       2.175881
  165300.000000       2.208737
  165400.000000       2.131925
  165500.000000       2.190709
  165600.000000       2.099160
  165700.000000       2.198116
  165800.000000       2.090538
  165900.000000       2.121441
  166000.000000       2.162978
  166100.000000       2.125380
  166200.000000       2.116270
  166300.000000       2.064839
  166400.000000       2.072688
  166500.000000       2.177239
  166600.000000       2.134008
  166700.000000       2.131406
  166800.000000       2.120493
  166900.000000       2.091108
  167000.000000       2.136294
  167100.000000       2.101646
  167200.000000       2.077057
  167300.000000       2.101661
  167400.000000       2.056895
  167500.000000       2.089711
  167600.000000       2.037324
  167700.000000       1.984388
  167800.000000       2.061197
  167900.000000       2.031873
  168000.000000       2.115433
  168100.000000       2.064857
  168200.000000       2.012857
  168300.000000       2.026513
  168400.000000       2.009027
  168500.000000       2.010597
  168600.000000       2.096731
  168700.000000       1.994134
  168800.000000       2.028047
  168900.000000       2.114086
  169000.000000       2.129147
  169100.000000       2.029755
  169200.000000       2.076473
  169300.000000       2.122883
  169400.000000       2.042214
  169500.000000       2.152712
  169600.000000       2.093392
  169700.000000       2.083821
  169800.000000       2.209202
  169900.000000       2.218007
  170000.000000       2.078896
  170100.000000       2.156672
  170200.000000       2.222619
  170300.000000       2.278506
  170400.000000       2.299403
  170500.000000       2.263332
  170600.000000       2.170063
  170700.000000       2.142273
  170800.000000       2.209986
  170900.000000       2.211251
  171000.000000       2.220044
  171100.000000       2.197565
  171200.000000       2.246272
  171300.000000       2.371807
  171400.000000       2.270115
  171500.000000       2.104088
  171600.000000       2.223670
  171700.000000       2.136564
  171800.000000       2.195347
  171900.000000       2.234762
  172000.000000       2.265733
  172100.000000       2.733302
  172200.000000       2.700350
  172300.000000       2.634255
  172400.000000       2.549079
  172500.000000       2.667446
  172600.000000       2.714516
  172700.000000       2.376319
  172800.000000       2.478800
  172900.000000       2.455943
  173000.000000       2.557159
  173100.000000       2.867500
  173200.000000       2.950631
  173300.000000       3.074468
  173400.000000       2.654704
  173500.000000       2.848414
  173600.000000       2.726269
  173700.000000       2.765027
  173800.000000       2.968638
  173900.000000       2.838428
  174000.000000       2.751641
  174100.000000       2.836899
  174200.000000       2.902742
  174300.000000       2.678467
  174400.000000       2.698125
  174500.000000       2.663076
  174600.000000       2.815322
  174700.000000       2.657455
  174800.000000       2.665719
  174900.000000       2.873835
  175000.000000       2.787870
  175100.000000       2.592338
  175200.000000       2.493171
  175300.000000       2.528772
  175400.000000       2.408669
  175500.000000       2.509032
  175600.000000       2.427710
  175700.000000       2.491425
  175800.000000       2.530102
  175900.000000       2.480327
  176000.000000       2.523787
  176100.000000       2.822655
  176200.000000       2.664800
  176300.000000       2.751034
  176400.000000       2.556143
  176500.000000       2.816648
  176600.000000       2.855696
  176700.000000       2.786626
  176800.000000       2.969384
  176900.000000       2.715772
  177000.000000       2.728202
  177100.000000       2.680819
  177200.000000       2.905144
  177300.000000       2.963037
  177400.000000       2.945159
  177500.000000       2.820696
  177600.000000       3.094750
  177700.000000       3.023946
  177800.000000       3.188478
  177900.000000       3.151668
  178000.000000       2.767470
  178100.000000       2.783832
  178200.000000       2.882824
  178300.000000       3.024173
  178400.000000       2.750199
  178500.000000       2.501701
  178600.000000       2.531735
  178700.000000       2.265043
  178800.000000       2.392511
  178900.000000       2.412708
  179000.000000       2.497554
  179100.000000       2.521224
  179200.000000       2.930946
  179300.000000       3.041197
  179400.000000       2.774977
  179500.000000       2.872745
  179600.000000       2.843690
  179700.000000       2.841377
  179800.000000       3.045241
  179900.000000       2.832609
  180000.000000       2.835554
  180100.000000       2.836641
  180200.000000       3.080256
  180300.000000       2.954595
  180400.000000       2.839671
  180500.000000       2.702273
  180600.000000       2.710091
  180700.000000       2.759527
  180800.000000       3.073179
  180900.000000       2.781624
  181000.000000       2.701603
  181100.000000       2.536027
  181200.000000       2.821011
  181300.000000       2.857557
  181400.000000       2.593033
  181500.000000       2.469970
  181600.000000       2.609279
  181700.000000       2.756889
  181800.000000       2.553318
  181900.000000       2.563816
  182000.000000       2.655881
  182100.000000       2.568414
  182200.000000       2.628019
  182300.000000       2.654792
  182400.000000       2.679331
  182500.000000       2.645541
  182600.000000       2.853044
  182700.000000       2.837495
  182800.000000       2.775453
  182900.000000       2.553535
  183000.000000       2.816451
  183100.000000       2.856761
  183200.000000       2.922005
  183300.000000       2.946641
  183400.000000       2.688187
  183500.000000       2.758681
  183600.000000       2.648695
  183700.000000       2.712969
  183800.000000       2.579384
  183900.000000       2.530100
  184000.000000       2.579758
  184100.000000       2.339886
  184200.000000       2.561447
  184300.000000       2.437842
  184400.000000       2.217026
  184500.000000       2.185250
  184600.000000       2.181497
  184700.000000       2.130851
  184800.000000       2.160281
  184900.000000       2.122791
  185000.000000       2.189801
  185100.000000       2.097357
  185200.000000       2.194405
  185300.000000       2.375860
  185400.000000       2.277146
  185500.000000       2.174903
  185600.000000       2.333041
  185700.000000       2.145090
  185800.000000       2.279123
  185900.000000       2.227315
  186000.000000       2.112206
  186100.000000       2.184070
  186200.000000       2.134185
  186300.000000       2.146261
  186400.000000       2.122720
  186500.000000       2.159997
  186600.000000       2.253982
  186700.000000       2.131260
  186800.000000       2.095185
  186900.000000       2.055079
  187000.000000       2.126607
  187100.000000       2.350548
  187200.000000       2.277675
  187300.000000       2.263088
  187400.000000       2.232146
  187500.000000       2.241838
  187600.000000       2.273102
  187700.000000       2.321236
  187800.000000       2.112628
  187900.000000       2.087583
  188000.000000       2.050986
  188100.000000       2.212629
  188200.000000       2.129959
  188300.000000       2.126370
  188400.000000       2.175996
  188500.000000       2.173808
  188600.000000       2.207487
  188700.000000       2.041281
  188800.000000       1.985778
  188900.000000       2.261002
  189000.000000       2.179691
  189100.000000       2.246158
  189200.000000       2.132344
  189300.000000       2.194861
  189400.000000       2.181866
  189500.000000       2.166231
  189600.000000       2.121081
  189700.000000       2.054570
  189800.000000       2.117586
  189900.000000       2.319585
  190000.000000       2.163679
  190100.000000       2.185302
  190200.000000       2.264167
  190300.000000       2.203947
  190400.000000       2.342779
  190500.000000       2.146423
  190600.000000       2.200646
  190700.000000       2.109878
  190800.000000       2.121667
  190900.000000       2.335759
  191000.000000       2.156957
  191100.000000       2.310161
  191200.000000       2.379925
  191300.000000       2.125700
  191400.000000       2.193184
  191500.000000       2.140193
  191600.000000       2.305504
  191700.000000       2.127904
  191800.000000       2.200477
  191900.000000       2.183369
  192000.000000       2.361436
  192100.000000       2.318081
  192200.000000       2.346341
  192300.000000       2.195769
  192400.000000       2.184789
  192500.000000       2.097332
  192600.000000       2.220569
  192700.000000       2.279865
  192800.000000       2.128878
  192900.000000       2.129894
  193000.000000       2.167958
  193100.000000       2.090700
  193200.000000       2.143540
  193300.000000       2.117801
  193400.000000       2.125258
  193500.000000       2.082749
  193600.000000       2.101831
  193700.000000       2.038314
  193800.000000       2.093544
  193900.000000       2.054808
  194000.000000       2.038322
  194100.000000       2.068357
  194200.000000       2.023886
  194300.000000       1.953800
  194400.000000       2.011058
  194500.000000       2.116677
  194600.000000       1.900498
  194700.000000       2.066904
  194800.000000       2.006771
  194900.000000       2.042770
  195000.000000       1.981559
  195100.000000       2.153319
  195200.000000       2.170809
  195300.000000       2.301117
  195400.000000       2.223229
  195500.000000       2.238763
  195600.000000       2.139698
  195700.000000       2.112835
  195800.000000       2.101644
  195900.000000       1.987778
  196000.000000       2.076493
  196100.000000       2.101836
  196200.000000       2.048291
  196300.000000       1.985784
  196400.000000       2.106571
  196500.000000       2.089769
  196600.000000       2.074365
  196700.000000       2.152099
  196800.000000       2.072784
  196900.000000       2.075615
  197000.000000       2.087384
  197100.000000       2.122251
  197200.000000       2.077504
  197300.000000       2.012437
  197400.000000       2.208239
  197500.000000       2.176722
  197600.000000       2.083943
  197700.000000       2.025223
  197800.000000       1.982571
  197900.000000       2.006767
  198000.000000       1.976911
  198100.000000       1.999896
  198200.000000       2.102648
  198300.000000       2.040499
  198400.000000       2.110514
  198500.000000       2.027878
  198600.000000       2.022189
  198700.000000       2.000225
  198800.000000       1.993166
  198900.000000       1.914679
  199000.000000       2.022146
  199100.000000       2.175637
  199200.000000       2.056155
  199300.000000       2.077994
  199400.000000       2.071343
  199500.000000       2.042652
  199600.000000       2.060091
  199700.000000       2.042521
  199800.000000       1.967317
  199900.000000       2.076198
  200000.000000       2.142886
  200100.000000       2.035878
  200200.000000       2.017241
  200300.000000       2.009817
  200400.000000       2.059610
  200500.000000       1.956145
  200600.000000       1.975520
  200700.000000       2.027534
  200800.000000       2.040563
  200900.000000       2.027584
  201000.000000       2.111798
  201100.000000       2.140113
  201200.000000       2.107543
  201300.000000       2.164702
  201400.000000       2.131781
  201500.000000       2.143699
  201600.000000       2.085596
  201700.000000       2.050861
  201800.000000       2.125117
  201900.000000       2.122316
  202000.000000       2.098770
  202100.000000       2.117442
  202200.000000       2.110745
  202300.000000       2.295590
  202400.000000       2.224682
  202500.000000       2.266689
  202600.000000       2.219567
  202700.000000       2.168571
  202800.000000       2.154820
  202900.000000       2.142524
  203000.000000       2.275836
  203100.000000       2.245777
  203200.000000       2.223269
  203300.000000       2.070015
  203400.000000       2.061837
  203500.000000       2.027584
  203600.000000       2.034554
  203700.000000       2.033165
  203800.000000       2.035925
  203900.000000       2.112057
  204000.000000       2.101151
  204100.000000       2.020675
  204200.000000       2.056468
  204300.000000       2.028034
  204400.000000       1.998998
  204500.000000       1.967069
  204600.000000       1.989470
  204700.000000       1.999841
  204800.000000       1.999953
  204900.000000       2.021628
  205000.000000       2.028860
  205100.000000       2.132086
  205200.000000       1.951943
  205300.000000       2.020091
  205400.000000       2.187472
  205500.000000       1.987817
  205600.000000       2.141342
  205700.000000       2.206651
  205800.000000       2.069901
  205900.000000       2.079078
  206000.000000       2.081411
  206100.000000       2.153474
  206200.000000       2.196562
  206300.000000       2.281595
  206400.000000       2.224352
  206500.000000       2.105336
  206600.000000       2.155323
  206700.000000       2.202920
  206800.000000       2.036650
  206900.000000       2.115051
  207000.000000       2.023847
  207100.000000       2.092513
  207200.000000       2.100266
  207300.000000       2.195668
  207400.000000       2.113604
  207500.000000       2.161859
  207600.000000       2.165419
  207700.000000       2.147019
  207800.000000       2.184221
  207900.000000       2.065248
  208000.000000       2.138567
  208100.000000       2.110239
  208200.000000       2.084416
  208300.000000       2.096641
  208400.000000       2.148450
  208500.000000       2.190885
  208600.000000       2.213761
  208700.000000       2.283946
  208800.000000       2.212439
  208900.000000       2.215306
  209000.000000       2.256963
  209100.000000       2.224261
  209200.000000       2.161154
  209300.000000       2.184628
  209400.000000       2.170522
  209500.000000       2.157546
  209600.000000       2.184787
  209700.000000       2.132721
  209800.000000       2.262626
  209900.000000       2.193509
  210000.000000       2.303218
  210100.000000       2.103510
  210200.000000       2.197300
  210300.000000       2.135246
  210400.000000       2.099994
  210500.000000       2.129208
  210600.000000       2.035259
  210700.000000       1.917777
  210800.000000       2.090675
  210900.000000       2.060053
  211000.000000       2.114265
  211100.000000       2.076242
  211200.000000       2.306680
  211300.000000       2.071480
  211400.000000       2.157637
  211500.000000       2.088305
  211600.000000       2.070838
  211700.000000       2.051862
  211800.000000       2.072024
  211900.000000       2.179528
  212000.000000       2.199068
  212100.000000       2.175075
  212200.000000       2.134633
  212300.000000       2.151775
  212400.000000       2.085880
  212500.000000       2.116043
  212600.000000       2.132709
  212700.000000       2.279255
  212800.000000       2.168768
  212900.000000       2.236441
  213000.000000       2.090614
  213100.000000       2.192396
  213200.000000       2.243758
  213300.000000       2.247661
  213400.000000       2.353673
  213500.000000       2.237668
  213600.000000       2.193791
  213700.000000       2.086785
  213800.000000       2.194459
  213900.000000       2.175573
  214000.000000       2.177759
  214100.000000       2.174185
  214200.000000       2.241275
  214300.000000       1.999934
  214400.000000       2.157682
  214500.000000       2.051552
  214600.000000       2.069567
  214700.000000       1.966163
  214800.000000       2.104468
  214900.000000       2.091995
  215000.000000       1.994400
  215100.000000       2.133661
  215200.000000       2.216313
  215300.000000       2.192033
  215400.000000       2.245636
  215500.000000       2.145943
  215600.000000       2.266347
  215700.000000       2.274665
  215800.000000       2.343202
  215900.000000       2.248149
  216000.000000       2.196926
  216100.000000       2.218560
  216200.000000       2.278604
  216300.000000       2.201164
  216400.000000       2.162548
  216500.000000       2.187528
  216600.000000       2.035162
  216700.000000       2.153755
  216800.000000       2.252949
  216900.000000       2.279312
  217000.000000       2.166172
  217100.000000       2.498101
  217200.000000       2.229233
  217300.000000       2.263246
  217400.000000       2.258390
  217500.000000       2.343873
  217600.000000       2.212963
  217700.000000       2.178630
  217800.000000       2.368733
  217900.000000       2.128387
  218000.000000       2.136284
  218100.000000       2.189345
  218200.000000       2.066750
  218300.000000       2.125082
  218400.000000       2.327868
  218500.000000       2.303347
  218600.000000       2.363904
  218700.000000       2.314306
  218800.000000       2.235384
  218900.000000       2.337381
  219000.000000       2.522526
  219100.000000       2.480636
  219200.000000       2.432556
  219300.000000       2.096151
  219400.000000       2.314142
  219500.000000       2.284916
  219600.000000       2.210482
  219700.000000       2.220290
  219800.000000       2.249979
  219900.000000       2.198584
  220000.000000       2.267340
  220100.000000       2.281715
  220200.000000       2.282561
  220300.000000       2.140736
  220400.000000       2.064349
  220500.000000       2.080539
  220600.000000       2.203788
  220700.000000       2.184600
  220800.000000       2.122693
  220900.000000       2.111893
  221000.000000       2.104924
  221100.000000       1.979346
  221200.000000       2.085049
  221300.000000       2.142365
  221400.000000       1.997758
  221500.000000       2.091960
  221600.000000       2.047799
  221700.000000       1.973553
  221800.000000       2.076810
  221900.000000       1.828847
  222000.000000       1.977626
  222100.000000       1.935364
  222200.000000       1.896029
  222300.000000       1.972693
  222400.000000       1.855642
  222500.000000       1.968290
  222600.000000       2.026393
  222700.000000       2.013782
  222800.000000       2.060734
  222900.000000       2.079690
  223000.000000       1.985445
  223100.000000       2.000812
  223200.000000       1.972436
  223300.000000       2.087601
  223400.000000       2.001144
  223500.000000       1.930443
  223600.000000       1.959530
  223700.000000       1.919496
  223800.000000       1.951605
  223900.000000       2.062238
  224000.000000       2.081961
  224100.000000       2.060171
  224200.000000       2.001028
  224300.000000       1.971980
  224400.000000       1.924134
  224500.000000       1.966648
  224600.000000       2.063669
  224700.000000       2.117691
  224800.000000       2.121341
  224900.000000       2.029492
  225000.000000       1.908803
  225100.000000       1.906758
  225200.000000       1.971661
  225300.000000       1.990781
  225400.000000       2.016374
  225500.000000       2.026196
  225600.000000       1.953331
  225700.000000       1.967811
  225800.000000       1.879492
  225900.000000       1.933051
  226000.000000       1.970879
  226100.000000       2.040709
  226200.000000       2.086271
  226300.000000       1.994240
  226400.000000       1.993209
  226500.000000       1.884475
  226600.000000       1.925307
  226700.000000       2.011974
  226800.000000       1.925589
  226900.000000       1.869093
  227000.000000       1.991865
  227100.000000       1.967249
  227200.000000       2.017850
  227300.000000       1.974718
  227400.000000       1.894714
  227500.000000       1.952952
  227600.000000       2.004480
  227700.000000       1.985056
  227800.000000       1.910352
  227900.000000       1.968604
  228000.000000       2.063552
  228100.000000       2.102650
  228200.000000       2.062066
  228300.000000       1.955284
  228400.000000       1.996964
  228500.000000       1.930945
  228600.000000       1.969306
  228700.000000       1.975539
  228800.000000       2.022036
  228900.000000       1.878171
  229000.000000       1.945672
  229100.000000       1.993658
  229200.000000       1.926954
  229300.000000       1.885276
  229400.000000       1.976006
  229500.000000       1.916499
  229600.000000       1.892529
  229700.000000       1.900834
  229800.000000       1.938805
  229900.000000       1.926193
  230000.000000       2.034478
  230100.000000       2.028540
  230200.000000       2.069499
  230300.000000       1.979552
  230400.000000       1.977704
  230500.000000       1.943907
  230600.000000       2.153632
  230700.000000       2.036561
  230800.000000       2.136199
  230900.000000       2.041961
  231000.000000       2.028299
  231100.000000       2.027412
  231200.000000       1.967812
  231300.000000       2.004031
  231400.000000       1.970616
  231500.000000       1.997874
  231600.000000       2.043099
  231700.000000       2.094863
  231800.000000       2.030089
  231900.000000       2.038967
  232000.000000       2.115568
  232100.000000       2.097730
  232200.000000       2.110965
  232300.000000       2.061763
  232400.000000       2.098638
  232500.000000       2.070820
  232600.000000       1.944113
  232700.000000       2.085770
  232800.000000       2.007374
  232900.000000       1.941916
  233000.000000       2.097734
  233100.000000       1.939989
  233200.000000       1.917148
  233300.000000       2.010594
  233400.000000       1.881022
  233500.000000       1.853665
  233600.000000       1.928872
  233700.000000       1.979602
  233800.000000       1.881663
  233900.000000       1.924894
  234000.000000       1.868172
  234100.000000       1.916358
  234200.000000       1.894038
  234300.000000       1.910112
  234400.000000       1.970458
  234500.000000       1.822470
  234600.000000       2.112236
  234700.000000       2.008030
  234800.000000       2.051570
  234900.000000       1.973396
  235000.000000       2.022601
  235100.000000       2.001439
  235200.000000       2.008287
  235300.000000       1.940978
  235400.000000       2.051036
  235500.000000       1.979891
  235600.000000       1.985723
  235700.000000       1.922329
  235800.000000       2.032945
  235900.000000       1.931403
  236000.000000       1.939351
  236100.000000       2.025279
  236200.000000       2.110390
  236300.000000       2.348111
  236400.000000       2.058750
  236500.000000       1.990103
  236600.000000       2.003476
  236700.000000       2.023077
  236800.000000       2.011570
  236900.000000       1.963409
  237000.000000       1.968349
  237100.000000       2.004594
  237200.000000       1.979811
  237300.000000       1.966785
  237400.000000       1.928237
  237500.000000       1.972844
  237600.000000       1.939980
  237700.000000       1.989062
  237800.000000       1.986005
  237900.000000       2.072891
  238000.000000       2.006027
  238100.000000       1.993219
  238200.000000       2.153517
  238300.000000       1.993946
  238400.000000       2.068634
  238500.000000       2.118155
  238600.000000       2.150612
  238700.000000       2.235650
  238800.000000       2.196159
  238900.000000       2.143642
  239000.000000       2.171493
  239100.000000       2.232684
  239200.000000       2.121048
  239300.000000       2.115094
  239400.000000       2.174363
  239500.000000       2.201203
  239600.000000       2.190060
  239700.000000       2.120655
  239800.000000       2.243022
  239900.000000       2.251223
  240000.000000       2.140885
  240100.000000       2.289352
  240200.000000       2.156299
  240300.000000       2.275733
  240400.000000       2.355065
  240500.000000       2.264096
  240600.000000       2.276248
  240700.000000       2.147279
  240800.000000       2.160081
  240900.000000       2.257325
  241000.000000       2.126776
  241100.000000       2.218388
  241200.000000       2.203264
  241300.000000       2.203963
  241400.000000       2.038210
  241500.000000       2.098858
  241600.000000       2.023712
  241700.000000       2.000532
  241800.000000       2.099055
  241900.000000       2.028743
  242000.000000       1.944771
  242100.000000       1.965218
  242200.000000       1.931168
  242300.000000       1.963514
  242400.000000       2.026679
  242500.000000       1.954929
  242600.000000       2.007438
  242700.000000       1.903734
  242800.000000       2.066908
  242900.000000       1.928062
  243000.000000       2.155911
  243100.000000       2.013655
  243200.000000       2.064554
  243300.000000       2.270339
  243400.000000       2.144237
  243500.000000       2.301541
  243600.000000       2.126288
  243700.000000       2.161988
  243800.000000       2.077021
  243900.000000       2.148825
  244000.000000       2.198945
  244100.000000       2.057005
  244200.000000       2.157940
  244300.000000       2.130311
  244400.000000       2.094560
  244500.000000       2.087222
  244600.000000       2.011673
  244700.000000       2.094765
  244800.000000       2.115106
  244900.000000       2.032286
  245000.000000       2.154868
  245100.000000       2.138662
  245200.000000       2.123167
  245300.000000       2.059656
  245400.000000       2.059514
  245500.000000       2.160102
  245600.000000       2.132530
  245700.000000       2.147512
  245800.000000       2.161360
  245900.000000       2.117943
  246000.000000       2.175040
  246100.000000       2.124734
  246200.000000       2.138555
  246300.000000       2.106126
  246400.000000       2.137552
  246500.000000       2.069379
  246600.000000       2.001782
  246700.000000       2.000344
  246800.000000       2.078999
  246900.000000       2.022860
  247000.000000       2.099382
  247100.000000       2.093737
  247200.000000       2.094707
  247300.000000       1.931194
  247400.000000       1.998094
  247500.000000       2.062119
  247600.000000       2.075718
  247700.000000       2.069776
  247800.000000       2.091680
  247900.000000       2.121878
  248000.000000       2.066716
  248100.000000       1.984690
  248200.000000       1.921048
  248300.000000       2.001698
  248400.000000       2.010151
  248500.000000       2.010053
  248600.000000       2.039517
  248700.000000       2.145627
  248800.000000       2.142476
  248900.000000       2.040142
  249000.000000       1.942241
  249100.000000       2.083022
  249200.000000       2.024681
  249300.000000       2.006021
  249400.000000       1.985496
  249500.000000       1.876695
  249600.000000       1.919290
  249700.000000       1.934648
  249800.000000       1.886068
  249900.000000       1.912088
  250000.000000       1.902982
  250100.000000       2.013636
  250200.000000       2.071852
  250300.000000       1.903237
  250400.000000       2.033354
  250500.000000       1.935614
  250600.000000       1.834629
  250700.000000       1.947288
  250800.000000       1.948568
  250900.000000       1.883235
  251000.000000       1.926870
  251100.000000       1.946802
  251200.000000       1.861316
  251300.000000       1.961761
  251400.000000       1.919606
  251500.000000       1.941652
  251600.000000       1.882236
  251700.000000       1.941434
  251800.000000       1.925741
  251900.000000       1.970541
  252000.000000       1.945310
  252100.000000       1.987179
  252200.000000       1.918952
  252300.000000       2.048426
  252400.000000       1.972968
  252500.000000       1.978333
  252600.000000       2.034793
  252700.000000       1.999927
  252800.000000       1.949636
  252900.000000       1.865123
  253000.000000       1.984211
  253100.000000       1.939603
  253200.000000       1.950055
  253300.000000       1.946253
  253400.000000       2.011656
  253500.000000       2.018470
  253600.000000       2.022242
  253700.000000       2.104910
  253800.000000       2.117734
  253900.000000       2.084490
  254000.000000       2.028775
  254100.000000       1.993653
  254200.000000       2.076366
  254300.000000       2.058041
  254400.000000       2.072698
  254500.000000       2.042594
  254600.000000       2.059167
  254700.000000       1.958392
  254800.000000       2.050910
  254900.000000       2.022573
  255000.000000       2.099366
  255100.000000       2.187077
  255200.000000       2.101798
  255300.000000       2.229381
  255400.000000       2.237141
  255500.000000       2.190835
  255600.000000       2.220900
  255700.000000       2.177133
  255800.000000       2.162704
  255900.000000       2.094471
  256000.000000       2.131541
  256100.000000       2.003989
  256200.000000       2.113396
  256300.000000       2.072960
  256400.000000       2.180728
  256500.000000       2.157741
  256600.000000       2.398796
  256700.000000       2.305568
  256800.000000       2.442194
  256900.000000       2.299759
  257000.000000       2.336918
  257100.000000       2.179521
  257200.000000       2.286092
  257300.000000       2.300964
  257400.000000       2.330899
  257500.000000       2.222706
  257600.000000       2.481203
  257700.000000       2.334376
  257800.000000       2.373693
  257900.000000       2.456854
  258000.000000       2.322031
  258100.000000       2.335070
  258200.000000       2.334124
  258300.000000       2.228171
  258400.000000       2.143028
  258500.000000       2.237587
  258600.000000       2.283380
  258700.000000       2.058851
  258800.000000       2.360407
  258900.000000       2.120719
  259000.000000       2.359658
  259100.000000       2.053275
  259200.000000       2.227485
  259300.000000       2.282606
  259400.000000       2.209877
  259500.000000       2.026796
  259600.000000       2.108773
  259700.000000       2.161957
  259800.000000       2.251580
  259900.000000       2.169127
  260000.000000       2.165994
  260100.000000       2.136180
  260200.000000       2.247975
  260300.000000       2.127164
  260400.000000       2.039874
  260500.000000       2.134922
  260600.000000       2.166702
  260700.000000       2.329903
  260800.000000       2.150058
  260900.000000       2.036155
  261000.000000       2.117333
  261100.000000       1.989823
  261200.000000       1.967786
  261300.000000       2.145587
  261400.000000       2.166648
  261500.000000       2.109624
  261600.000000       2.087820
  261700.000000       2.134772
  261800.000000       2.122666
  261900.000000       2.200915
  262000.000000       2.107338
  262100.000000       2.002790
  262200.000000       2.175379
  262300.000000       2.107472
  262400.000000       2.092995
  262500.000000       2.101505
  262600.000000       2.117459
  262700.000000       2.125123
  262800.000000       2.097909
  262900.000000       2.122211
  263000.000000       2.158683
  263100.000000       2.089022
  263200.000000       2.137484
  263300.000000       2.014406
  263400.000000       2.092474
  263500.000000       2.198020
  263600.000000       2.115701
  263700.000000       2.093308
  263800.000000       2.130197
  263900.000000       2.184599
  264000.000000       2.135955
  264100.000000       2.253067
  264200.000000       2.236438
  264300.000000       2.073971
  264400.000000       2.143632
  264500.000000       2.119755
  264600.000000       2.212787
  264700.000000       2.069203
  264800.000000       2.177797
  264900.000000       2.084890
  265000.000000       2.119568
  265100.000000       2.076192
  265200.000000       2.131311
  265300.000000       2.101788
  265400.000000       2.203755
  265500.000000       2.267362
  265600.000000       1.971808
  265700.000000       2.192764
  265800.000000       2.001093
  265900.000000       2.032731
  266000.000000       2.057927
  266100.000000       2.206533
  266200.000000       2.142446
  266300.000000       2.039684
  266400.000000       2.025112
  266500.000000       2.122977
  266600.000000       2.149183
  266700.000000       2.150380
  266800.000000       2.174442
  266900.000000       2.102179
  267000.000000       2.124264
  267100.000000       2.047871
  267200.000000       2.097703
  267300.000000       2.123018
  267400.000000       2.169697
  267500.000000       1.986363
  267600.000000       2.071716
  267700.000000       2.076744
  267800.000000       2.144770
  267900.000000       2.101743
  268000.000000       2.065758
  268100.000000       2.110424
  268200.000000       2.106893
  268300.000000       2.170685
  268400.000000       2.078317
  268500.000000       2.112020
  268600.000000       2.157034
  268700.000000       2.024420
  268800.000000       2.193025
  268900.000000       2.118381
  269000.000000       2.178902
  269100.000000       2.156320
  269200.000000       2.147467
  269300.000000       2.268553
  269400.000000       2.171558
  269500.000000       2.221156
  269600.000000       2.201383
  269700.000000       2.126994
  269800.000000       2.226096
  269900.000000       2.126573
  270000.000000       2.192681
  270100.000000       2.062452
  270200.000000       2.179398
  270300.000000       2.061462
  270400.000000       2.201975
  270500.000000       2.137653
  270600.000000       2.123290
  270700.000000       2.128275
  270800.000000       2.187090
  270900.000000       2.074191
  271000.000000       2.022151
  271100.000000       2.126360
  271200.000000       2.089189
  271300.000000       2.109542
  271400.000000       2.134272
  271500.000000       2.133132
  271600.000000       2.015737
  271700.000000       2.089210
  271800.000000       2.114903
  271900.000000       2.121674
  272000.000000       2.138954
  272100.000000       2.224416
  272200.000000       2.064574
  272300.000000       2.194327
  272400.000000       2.126829
  272500.000000       2.207226
  272600.000000       2.104681
  272700.000000       2.182724
  272800.000000       2.203829
  272900.000000       2.307167
  273000.000000       2.246468
  273100.000000       2.068352
  273200.000000       2.133350
  273300.000000       2.124352
  273400.000000       2.036116
  273500.000000       2.034648
  273600.000000       2.112085
  273700.000000       2.045690
  273800.000000       2.068931
  273900.000000       2.079662
  274000.000000       2.037465
  274100.000000       2.028332
  274200.000000       2.084150
  274300.000000       2.085500
  274400.000000       2.085688
  274500.000000       2.172205
  274600.000000       1.926152
  274700.000000       2.022865
  274800.000000       2.080105
  274900.000000       2.091820
  275000.000000       2.103153
  275100.000000       2.159486
  275200.000000       2.073095
  275300.000000       2.078713
  275400.000000       2.103773
  275500.000000       2.107876
  275600.000000       1.979983
  275700.000000       1.982262
  275800.000000       2.061936
  275900.000000       2.076411
  276000.000000       2.144466
  276100.000000       2.045832
  276200.000000       2.011179
  276300.000000       2.100725
  276400.000000       2.041853
  276500.000000       2.217759
  276600.000000       2.075638
  276700.000000       1.988090
  276800.000000       2.163819
  276900.000000       2.175472
  277000.000000       2.248853
  277100.000000       2.162277
  277200.000000       2.215965
  277300.000000       2.010845
  277400.000000       2.093777
  277500.000000       2.226414
  277600.000000       2.113071
  277700.000000       2.106734
  277800.000000       2.075589
  277900.000000       2.022323
  278000.000000       2.149489
  278100.000000       2.097343
  278200.000000       2.119438
  278300.000000       2.085614
  278400.000000       2.186880
  278500.000000       2.139430
  278600.000000       2.144327
  278700.000000       2.058751
  278800.000000       2.028794
  278900.000000       2.058011
  279000.000000       2.147653
  279100.000000       2.162518
  279200.000000       2.135188
  279300.000000       2.186615
  279400.000000       2.108745
  279500.000000       2.232144
  279600.000000       2.261037
  279700.000000       2.234296
  279800.000000       2.263724
  279900.000000       2.260986
  280000.000000       2.093036
  280100.000000       2.343834
  280200.000000       2.107258
  280300.000000       2.123888
  280400.000000       2.175339
  280500.000000       2.205988
  280600.000000       2.202389
  280700.000000       2.198429
  280800.000000       2.114799
  280900.000000       2.108521
  281000.000000       2.214431
  281100.000000       2.133149
  281200.000000       2.194886
  281300.000000       2.177323
  281400.000000       2.194744
  281500.000000       2.207032
  281600.000000       2.259006
  281700.000000       2.286406
  281800.000000       2.196607
  281900.000000       2.301298
  282000.000000       2.248221
  282100.000000       2.170300
  282200.000000       2.108472
  282300.000000       2.137936
  282400.000000       2.191154
  282500.000000       2.096493
  282600.000000       2.178634
  282700.000000       2.111278
  282800.000000       2.211094
  282900.000000       2.115052
  283000.000000       2.044072
  283100.000000       2.049280
  283200.000000       2.106802
  283300.000000       2.250579
  283400.000000       2.232764
  283500.000000       2.126170
  283600.000000       2.198498
  283700.000000       2.059442
  283800.000000       2.071103
  283900.000000       2.124328
  284000.000000       2.065782
  284100.000000       2.178876
  284200.000000       2.213299
  284300.000000       2.110309
  284400.000000       2.130560
  284500.000000       2.346122
  284600.000000       2.166448
  284700.000000       2.178776
  284800.000000       2.111350
  284900.000000       2.203794
  285000.000000       2.073740
  285100.000000       2.105087
  285200.000000       2.210013
  285300.000000       2.280296
  285400.000000       2.187736
  285500.000000       2.258272
  285600.000000       2.285696
  285700.000000       2.284657
  285800.000000       2.356744
  285900.000000       2.210409
  286000.000000       2.206430
  286100.000000       2.233207
  286200.000000       2.212186
  286300.000000       2.220362
  286400.000000       2.308530
  286500.000000       2.136860
  286600.000000       2.231207
  286700.000000       2.191892
  286800.000000       2.246352
  286900.000000       2.219419
  287000.000000       2.183986
  287100.000000       2.176597
  287200.000000       2.214430
  287300.000000       2.157072
  287400.000000       2.144625
  287500.000000       2.209352
  287600.000000       2.265010
  287700.000000       2.112753
  287800.000000       2.168872
  287900.000000       2.219562
  288000.000000       2.118082
  288100.000000       2.119084
  288200.000000       2.233229
  288300.000000       2.167745
  288400.000000       2.032268
  288500.000000       2.143225
  288600.000000       1.996187
  288700.000000       2.096810
  288800.000000       2.007864
  288900.000000       2.014866
  289000.000000       1.974404
  289100.000000       2.028735
  289200.000000       2.122257
  289300.000000       2.132509
  289400.000000       2.170046
  289500.000000       2.064886
  289600.000000       2.119719
  289700.000000       2.104928
  289800.000000       2.127450
  289900.000000       2.144412
  290000.000000       2.051926
  290100.000000       2.133272
  290200.000000       2.157654
  290300.000000       2.182992
  290400.000000       2.104270
  290500.000000       2.080598
  290600.000000       2.106210
  290700.000000       2.174314
  290800.000000       2.142400
  290900.000000       2.147318
  291000.000000       2.153838
  291100.000000       2.078234
  291200.000000       2.116940
  291300.000000       2.165785
  291400.000000       2.108120
  291500.000000       2.090176
  291600.000000       2.110171
  291700.000000       2.154668
  291800.000000       2.130447
  291900.000000       2.258433
  292000.000000       2.039834
  292100.000000       2.055603
  292200.000000       2.009407
  292300.000000       2.029218
  292400.000000       2.075446
  292500.000000       2.047667
  292600.000000       2.278059
  292700.000000       2.126006
  292800.000000       2.104420
  292900.000000       2.072237
  293000.000000       2.039258
  293100.000000       2.006710
  293200.000000       2.028929
  293300.000000       2.146429
  293400.000000       2.099913
  293500.000000       2.064636
  293600.000000       2.093479
  293700.000000       2.088651
  293800.000000       2.220754
  293900.000000       2.180351
  294000.000000       2.068659
  294100.000000       2.011622
  294200.000000       2.112974
  294300.000000       2.163560
  294400.000000       2.080078
  294500.000000       2.029437
  294600.000000       2.104702
  294700.000000       2.130877
  294800.000000       2.116054
  294900.000000       2.175815
  295000.000000       2.133941
  295100.000000       2.156068
  295200.000000       2.140275
  295300.000000       2.066325
  295400.000000       2.073993
  295500.000000       2.033509
  295600.000000       2.219345
  295700.000000       2.124217
  295800.000000       2.139539
  295900.000000       2.072439
  296000.000000       2.108970
  296100.000000       1.975074
  296200.000000       2.062016
  296300.000000       2.021990
  296400.000000       2.152821
  296500.000000       2.016957
  296600.000000       1.961637
  296700.000000       2.043617
  296800.000000       2.114309
  296900.000000       2.011830
  297000.000000       2.148049
  297100.000000       2.016143
  297200.000000       2.144772
  297300.000000       2.154940
  297400.000000       2.153030
  297500.000000       2.258089
  297600.000000       2.149238
  297700.000000       2.204898
  297800.000000       2.180274
  297900.000000       2.243773
  298000.000000       2.300457
  298100.000000       2.291526
  298200.000000       2.167785
  298300.000000       2.290921
  298400.000000       2.260429
  298500.000000       2.378098
  298600.000000       2.207400
  298700.000000       2.263629
  298800.000000       2.202436
  298900.000000       2.202677
  299000.000000       2.102482
  299100.000000       2.153541
  299200.000000       2.056023
  299300.000000       2.155974
  299400.000000       2.136591
  299500.000000       2.052681
  299600.000000       2.067713
  299700.000000       2.116039
  299800.000000       2.139805
  299900.000000       2.151741
  300000.000000       2.201339
  300100.000000       2.124315
  300200.000000       2.065141
  300300.000000       2.025642
  300400.000000       1.984749
  300500.000000       2.011508
  300600.000000       2.054913
  300700.000000       1.995606
  300800.000000       2.031100
  300900.000000       2.045422
  301000.000000       2.008210
  301100.000000       2.136464
  301200.000000       2.211760
  301300.000000       2.164317
  301400.000000       2.057843
  301500.000000       2.243311
  301600.000000       2.191509
  301700.000000       2.189060
  301800.000000       2.429188
  301900.000000       2.425014
  302000.000000       2.298400
  302100.000000       2.272749
  302200.000000       2.234522
  302300.000000       2.328395
  302400.000000       2.269723
  302500.000000       2.494416
  302600.000000       2.349844
  302700.000000       2.301968
  302800.000000       2.239925
  302900.000000       2.389819
  303000.000000       2.320528
  303100.000000       2.438776
  303200.000000       2.335644
  303300.000000       2.342982
  303400.000000       2.223764
  303500.000000       2.173661
  303600.000000       2.262938
  303700.000000       2.264536
  303800.000000       2.349360
  303900.000000       2.326259
  304000.000000       2.344195
  304100.000000       2.258056
  304200.000000       2.352281
  304300.000000       2.410872
  304400.000000       2.357265
  304500.000000       2.319030
  304600.000000       2.409573
  304700.000000       2.224128
  304800.000000       2.167297
  304900.000000       2.185550
  305000.000000       2.268551
  305100.000000       2.314270
  305200.000000       2.384166
  305300.000000       2.408291
  305400.000000       2.423394
  305500.000000       2.311501
  305600.000000       2.295266
  305700.000000       2.468248
  305800.000000       2.336830
  305900.000000       2.487361
  306000.000000       2.498846
  306100.000000       2.340691
  306200.000000       2.346530
  306300.000000       2.482217
  306400.000000       2.411630
  306500.000000       2.692643
  306600.000000       2.551819
  306700.000000       2.490617
  306800.000000       2.343310
  306900.000000       2.335816
  307000.000000       2.560617
  307100.000000       2.569638
  307200.000000       2.610448
  307300.000000       2.526038
  307400.000000       2.442754
  307500.000000       2.325354
  307600.000000       2.361819
  307700.000000       2.455552
  307800.000000       2.392784
  307900.000000       2.436739
  308000.000000       2.372755
  308100.000000       2.260339
  308200.000000       2.380913
  308300.000000       2.424760
  308400.000000       2.458596
  308500.000000       2.357937
  308600.000000       2.319384
  308700.000000       2.320245
  308800.000000       2.245566
  308900.000000       2.260304
  309000.000000       2.289991
  309100.000000       2.240541
  309200.000000       2.282848
  309300.000000       2.306303
  309400.000000       2.358351
  309500.000000       2.155638
  309600.000000       2.224279
  309700.000000       2.407260
  309800.000000       2.279853
  309900.000000       2.306532
  310000.000000       2.316984
  310100.000000       2.244317
  310200.000000       2.187573
  310300.000000       2.292807
  310400.000000       2.275721
  310500.000000       2.297048
  310600.000000       2.450360
  310700.000000       2.220531
  310800.000000       2.323828
  310900.000000       2.399808
  311000.000000       2.236788
  311100.000000       2.363482
  311200.000000       2.320878
  311300.000000       2.483589
  311400.000000       2.278380
  311500.000000       2.175401
  311600.000000       2.282385
  311700.000000       2.161686
  311800.000000       2.235504
  311900.000000       2.192453
  312000.000000       2.148646
  312100.000000       2.243798
  312200.000000       2.307854
  312300.000000       2.498357
  312400.000000       2.455685
  312500.000000       2.397438
  312600.000000       2.318736
  312700.000000       2.209783
  312800.000000       2.360132
  312900.000000       2.345891
  313000.000000       2.348556
  313100.000000       2.340170
  313200.000000       2.282474
  313300.000000       2.278492
  313400.000000       2.266049
  313500.000000       2.328533
  313600.000000       2.266757
  313700.000000       2.292941
  313800.000000       2.392335
  313900.000000       2.195653
  314000.000000       2.336114
  314100.000000       2.296176
  314200.000000       2.293500
  314300.000000       2.240944
  314400.000000       2.277079
  314500.000000       2.378392
  314600.000000       2.333666
  314700.000000       2.296493
  314800.000000       2.191062
  314900.000000       2.342169
  315000.000000       2.457823
  315100.000000       2.349467
  315200.000000       2.321893
  315300.000000       2.272964
  315400.000000       2.220898
  315500.000000       2.365096
  315600.000000       2.254968
  315700.000000       2.257540
  315800.000000       2.314883
  315900.000000       2.358526
  316000.000000       2.224481
  316100.000000       2.309400
  316200.000000       2.268074
  316300.000000       2.199447
  316400.000000       2.179541
  316500.000000       2.270983
  316600.000000       2.279593
  316700.000000       2.250247
  316800.000000       2.178112
  316900.000000       2.188268
  317000.000000       2.292409
  317100.000000       2.194071
  317200.000000       2.088493
  317300.000000       2.315542
  317400.000000       2.294919
  317500.000000       2.263714
  317600.000000       2.380556
  317700.000000       2.223662
  317800.000000       2.133733
  317900.000000       2.063536
  318000.000000       2.203550
  318100.000000       2.196725
  318200.000000       2.067224
  318300.000000       2.106733
  318400.000000       2.226447
  318500.000000       2.233462
  318600.000000       2.188677
  318700.000000       2.196451
  318800.000000       2.250481
  318900.000000       2.189033
  319000.000000       2.127776
  319100.000000       2.157909
  319200.000000       2.230792
  319300.000000       2.265313
  319400.000000       2.232230
  319500.000000       2.194544
  319600.000000       2.191818
  319700.000000       2.158262
  319800.000000       2.193007
  319900.000000       2.275897
  320000.000000       2.223013
  320100.000000       2.254301
  320200.000000       2.135944
  320300.000000       2.313101
  320400.000000       2.155666
  320500.000000       2.396993
  320600.000000       2.467612
  320700.000000       2.358888
  320800.000000       2.230318
  320900.000000       2.201191
  321000.000000       2.250270
  321100.000000       2.176936
  321200.000000       2.233450
  321300.000000       2.133868
  321400.000000       2.357088
  321500.000000       2.279316
  321600.000000       2.269373
  321700.000000       2.236298
  321800.000000       2.163289
  321900.000000       2.285609
  322000.000000       2.176236
  322100.000000       2.267481
  322200.000000       2.341823
  322300.000000       2.208504
  322400.000000       2.229995
  322500.000000       2.104842
  322600.000000       2.277245
  322700.000000       2.126917
  322800.000000       2.215949
  322900.000000       2.241180
  323000.000000       2.157955
  323100.000000       2.237237
  323200.000000       2.185709
  323300.000000       2.140336
  323400.000000       2.288414
  323500.000000       2.242739
  323600.000000       2.181222
  323700.000000       2.062269
  323800.000000       2.131694
  323900.000000       2.213965
  324000.000000       1.998912
  324100.000000       2.045924
  324200.000000       2.116005
  324300.000000       2.074293
  324400.000000       2.113716
  324500.000000       2.109480
  324600.000000       2.118018
  324700.000000       2.274223
  324800.000000       2.073767
  324900.000000       2.009939
  325000.000000       2.123873
  325100.000000       2.141865
  325200.000000       2.199351
  325300.000000       2.247185
  325400.000000       2.182835
  325500.000000       2.211371
  325600.000000       2.113038
  325700.000000       2.244670
  325800.000000       2.206583
  325900.000000       2.090754
  326000.000000       2.083695
  326100.000000       2.205522
  326200.000000       2.247674
  326300.000000       2.227233
  326400.000000       2.082967
  326500.000000       2.115652
  326600.000000       2.111614
  326700.000000       2.206893
  326800.000000       2.019342
  326900.000000       2.067716
  327000.000000       2.124519
  327100.000000       2.061334
  327200.000000       2.072913
  327300.000000       2.088769
  327400.000000       1.977980
  327500.000000       2.001505
  327600.000000       1.947807
  327700.000000       1.986927
  327800.000000       2.019642
  327900.000000       2.060224
  328000.000000       2.126734
  328100.000000       2.010950
  328200.000000       2.000155
  328300.000000       1.999963
  328400.000000       2.040611
  328500.000000       2.133612
  328600.000000       2.079144
  328700.000000       2.100698
  328800.000000       2.101151
  328900.000000       2.005941
  329000.000000       2.101813
  329100.000000       2.110792
  329200.000000       2.122199
  329300.000000       2.248697
  329400.000000       2.240525
  329500.000000       2.242624
  329600.000000       2.137445
  329700.000000       2.101584
  329800.000000       2.089997
  329900.000000       2.067842
  330000.000000       2.096152
  330100.000000       2.069579
  330200.000000       2.154315
  330300.000000       2.149578
  330400.000000       2.207888
  330500.000000       2.173918
  330600.000000       1.979190
  330700.000000       2.003196
  330800.000000       2.029495
  330900.000000       2.063817
  331000.000000       2.120995
  331100.000000       1.968657
  331200.000000       2.066866
  331300.000000       2.102657
  331400.000000       2.292109
  331500.000000       2.215066
  331600.000000       2.231883
  331700.000000       2.113457
  331800.000000       2.126947
  331900.000000       1.987333
  332000.000000       2.040178
  332100.000000       2.002062
  332200.000000       2.141216
  332300.000000       2.064472
  332400.000000       2.013849
  332500.000000       2.018782
  332600.000000       1.998032
  332700.000000       1.912397
  332800.000000       2.035185
  332900.000000       1.956739
  333000.000000       2.002775
  333100.000000       2.026545
  333200.000000       2.069967
  333300.000000       2.120240
  333400.000000       1.992071
  333500.000000       1.997712
  333600.000000       2.034193
  333700.000000       2.072755
  333800.000000       1.982028
  333900.000000       1.915481
  334000.000000       1.917051
  334100.000000       1.937601
  334200.000000       2.101356
  334300.000000       2.041120
  334400.000000       1.958588
  334500.000000       1.876129
  334600.000000       2.035981
  334700.000000       2.018818
  334800.000000       2.033739
  334900.000000       2.112033
  335000.000000       2.022272
  335100.000000       1.958994
  335200.000000       1.924234
  335300.000000       1.989484
  335400.000000       1.956533
  335500.000000       2.114798
  335600.000000       2.046820
  335700.000000       2.065785
  335800.000000       2.191472
  335900.000000       2.002582
  336000.000000       2.151932
  336100.000000       2.148142
  336200.000000       2.083076
  336300.000000       2.102156
  336400.000000       2.202615
  336500.000000       2.106901
  336600.000000       2.080785
  336700.000000       2.146489
  336800.000000       2.145582
  336900.000000       2.146939
  337000.000000       2.218629
  337100.000000       2.095376
  337200.000000       2.063009
  337300.000000       2.113718
  337400.000000       2.041669
  337500.000000       2.057591
  337600.000000       2.101516
  337700.000000       1.975505
  337800.000000       2.053608
  337900.000000       2.102777
  338000.000000       2.095655
  338100.000000       2.020815
  338200.000000       2.028223
  338300.000000       2.055237
  338400.000000       2.160407
  338500.000000       2.079029
  338600.000000       2.101826
  338700.000000       2.094428
  338800.000000       2.122090
  338900.000000       2.093312
  339000.000000       2.099884
  339100.000000       2.024673
  339200.000000       2.039349
  339300.000000       2.083223
  339400.000000       2.138835
  339500.000000       2.135657
  339600.000000       2.109533
  339700.000000       2.096282
  339800.000000       2.008892
  339900.000000       2.069939
  340000.000000       2.046990
  340100.000000       2.119320
  340200.000000       2.132613
  340300.000000       2.152056
  340400.000000       2.072167
  340500.000000       2.110457
  340600.000000       2.086558
  340700.000000       2.161235
  340800.000000       2.122787
  340900.000000       2.102405
  341000.000000       2.039661
  341100.000000       2.087402
  341200.000000       2.193043
  341300.000000       2.144392
  341400.000000       2.114262
  341500.000000       2.161260
  341600.000000       2.148484
  341700.000000       2.065060
  341800.000000       2.003076
  341900.000000       1.949969
  342000.000000       2.031100
  342100.000000       1.981805
  342200.000000       1.941889
  342300.000000       1.976420
  342400.000000       1.995458
  342500.000000       2.001009
  342600.000000       2.023419
  342700.000000       1.955984
  342800.000000       2.016400
  342900.000000       2.013421
  343000.000000       1.988246
  343100.000000       2.010049
  343200.000000       2.018180
  343300.000000       1.990241
  343400.000000       2.034018
  343500.000000       2.054484
  343600.000000       2.055038
  343700.000000       2.062832
  343800.000000       2.051794
  343900.000000       2.146687
  344000.000000       1.931252
  344100.000000       2.009824
  344200.000000       2.107742
  344300.000000       2.160494
  344400.000000       2.095425
  344500.000000       2.111742
  344600.000000       2.158344
  344700.000000       2.107524
  344800.000000       2.064719
  344900.000000       2.138060
  345000.000000       2.075070
  345100.000000       2.135083
  345200.000000       2.198716
  345300.000000       2.255360
  345400.000000       2.378057
  345500.000000       2.346089
  345600.000000       2.278763
  345700.000000       2.327827
  345800.000000       2.260360
  345900.000000       2.135510
  346000.000000       2.206721
  346100.000000       2.243346
  346200.000000       2.087275
  346300.000000       2.181188
  346400.000000       2.251064
  346500.000000       2.255119
  346600.000000       2.391891
  346700.000000       2.232247
  346800.000000       2.307155
  346900.000000       2.086997
  347000.000000       2.146177
  347100.000000       2.106777
  347200.000000       2.366843
  347300.000000       2.205642
  347400.000000       2.139551
  347500.000000       2.119396
  347600.000000       2.136956
  347700.000000       2.160226
  347800.000000       2.086014
  347900.000000       2.157664
  348000.000000       2.028632
  348100.000000       2.076799
  348200.000000       2.167839
  348300.000000       2.164517
  348400.000000       2.088715
  348500.000000       2.190241
  348600.000000       2.094399
  348700.000000       2.067802
  348800.000000       2.172056
  348900.000000       2.002389
  349000.000000       2.088617
  349100.000000       2.098937
  349200.000000       2.181805
  349300.000000       2.184264
  349400.000000       2.092893
  349500.000000       2.084359
  349600.000000       2.074249
  349700.000000       2.110152
  349800.000000       2.062222
  349900.000000       1.970490
  350000.000000       2.056225
  350100.000000       1.955531
  350200.000000       2.033487
  350300.000000       2.039816
  350400.000000       1.931466
  350500.000000       1.983127
  350600.000000       1.888977
  350700.000000       1.990614
  350800.000000       1.913066
  350900.000000       1.976138
  351000.000000       1.973185
  351100.000000       2.040015
  351200.000000       1.983379
  351300.000000       2.070928
  351400.000000       2.094629
  351500.000000       2.135391
  351600.000000       2.110685
  351700.000000       2.172027
  351800.000000       2.271882
  351900.000000       2.149940
  352000.000000       2.127055
  352100.000000       2.115916
  352200.000000       2.156355
  352300.000000       2.106529
  352400.000000       2.095520
  352500.000000       2.114827
  352600.000000       2.227572
  352700.000000       2.103548
  352800.000000       2.221927
  352900.000000       2.145695
  353000.000000       2.072081
  353100.000000       2.140763
  353200.000000       2.098895
  353300.000000       2.208339
  353400.000000       2.125596
  353500.000000       2.176825
  353600.000000       2.135248
  353700.000000       2.169506
  353800.000000       2.193920
  353900.000000       2.199627
  354000.000000       2.167550
  354100.000000       2.218282
  354200.000000       2.125968
  354300.000000       2.116234
  354400.000000       2.180318
  354500.000000       2.185266
  354600.000000       2.136793
  354700.000000       2.267305
  354800.000000       2.173795
  354900.000000       2.173606
  355000.000000       2.218683
  355100.000000       2.276052
  355200.000000       2.321810
  355300.000000       2.229247
  355400.000000       2.235831
  355500.000000       2.337219
  355600.000000       2.331226
  355700.000000       2.344802
  355800.000000       2.295671
  355900.000000       2.176136
  356000.000000       2.242981
  356100.000000       2.307710
  356200.000000       2.151155
  356300.000000       2.136193
  356400.000000       2.057656
  356500.000000       2.105287
  356600.000000       2.144150
  356700.000000       2.033840
  356800.000000       2.032326
  356900.000000       2.043542
  357000.000000       2.132098
  357100.000000       2.088162
  357200.000000       2.192672
  357300.000000       2.270801
  357400.000000       2.235814
  357500.000000       2.188626
  357600.000000       2.290287
  357700.000000       2.323693
  357800.000000       2.213922
  357900.000000       2.213868
  358000.000000       2.175517
  358100.000000       2.049975
  358200.000000       2.183115
  358300.000000       2.114767
  358400.000000       2.229889
  358500.000000       2.280335
  358600.000000       2.154427
  358700.000000       2.061440
  358800.000000       2.139299
  358900.000000       2.136373
  359000.000000       2.200593
  359100.000000       2.204918
  359200.000000       2.239025
  359300.000000       2.132901
  359400.000000       2.169593
  359500.000000       2.234833
  359600.000000       2.236499
  359700.000000       2.322325
  359800.000000       2.303753
  359900.000000       2.292640
  360000.000000       2.221408
  360100.000000       2.290216
  360200.000000       2.184896
  360300.000000       2.286342
  360400.000000       2.315102
  360500.000000       2.218168
  360600.000000       2.167805
  360700.000000       2.282370
  360800.000000       2.354710
  360900.000000       2.191166
  361000.000000       2.137967
  361100.000000       2.135070
  361200.000000       2.206105
  361300.000000       2.152237
  361400.000000       2.176318
  361500.000000       2.174252
  361600.000000       2.322515
  361700.000000       2.159528
  361800.000000       2.333769
  361900.000000       2.164167
  362000.000000       2.128398
  362100.000000       2.137834
  362200.000000       2.071663
  362300.000000       2.171869
  362400.000000       2.138442
  362500.000000       2.036085
  362600.000000       2.042935
  362700.000000       2.067185
  362800.000000       2.028769
  362900.000000       1.994857
  363000.000000       1.883627
  363100.000000       1.991483
  363200.000000       2.106188
  363300.000000       1.917318
  363400.000000       2.053401
  363500.000000       2.009950
  363600.000000       1.886192
  363700.000000       1.967157
  363800.000000       1.932253
  363900.000000       1.952035
  364000.000000       2.107293
  364100.000000       2.027414
  364200.000000       2.043652
  364300.000000       2.058278
  364400.000000       2.014714
  364500.000000       2.028823
  364600.000000       2.150568
  364700.000000       2.105431
  364800.000000       2.029156
  364900.000000       1.943774
  365000.000000       2.043639
  365100.000000       2.021826
  365200.000000       1.967987
  365300.000000       2.003982
  365400.000000       2.064776
  365500.000000       2.061018
  365600.000000       2.064318
  365700.000000       2.037461
  365800.000000       2.060129
  365900.000000       2.021899
  366000.000000       2.016710
  366100.000000       1.973526
  366200.000000       2.010858
  366300.000000       2.083949
  366400.000000       2.021893
  366500.000000       2.100706
  366600.000000       2.086859
  366700.000000       2.111935
  366800.000000       2.076695
  366900.000000       2.126049
  367000.000000       2.030610
  367100.000000       2.129108
  367200.000000       2.122103
  367300.000000       2.249330
  367400.000000       2.192010
  367500.000000       2.288059
  367600.000000       2.175181
  367700.000000       2.095631
  367800.000000       2.173767
  367900.000000       2.219263
  368000.000000       2.219652
  368100.000000       2.118786
  368200.000000       2.172284
  368300.000000       2.177646
  368400.000000       2.248976
  368500.000000       2.196253
  368600.000000       2.242343
  368700.000000       2.336637
  368800.000000       2.210075
  368900.000000       2.331477
  369000.000000       2.148351
  369100.000000       2.238380
  369200.000000       2.101616
  369300.000000       2.259918
  369400.000000       2.336071
  369500.000000       2.327336
  369600.000000       2.374445
  369700.000000       2.361427
  369800.000000       2.275442
  369900.000000       2.445588
  370000.000000       2.137938
  370100.000000       2.538988
  370200.000000       2.404585
  370300.000000       2.355732
  370400.000000       2.212351
  370500.000000       2.346998
  370600.000000       2.484906
  370700.000000       2.362809
  370800.000000       2.393553
  370900.000000       2.439237
  371000.000000       2.343118
  371100.000000       2.236605
  371200.000000       2.386525
  371300.000000       2.269602
  371400.000000       2.213877
  371500.000000       2.130893
  371600.000000       2.220074
  371700.000000       2.357068
  371800.000000       2.216768
  371900.000000       2.205919
  372000.000000       2.261055
  372100.000000       2.157029
  372200.000000       2.247694
  372300.000000       2.348116
  372400.000000       2.283212
  372500.000000       2.190813
  372600.000000       2.268294
  372700.000000       2.131049
  372800.000000       2.223209
  372900.000000       2.169486
  373000.000000       2.428125
  373100.000000       2.213215
  373200.000000       2.261769
  373300.000000       2.131304
  373400.000000       2.188329
  373500.000000       2.145617
  373600.000000       2.259388
  373700.000000       2.172467
  373800.000000       2.228698
  373900.000000       2.374990
  374000.000000       2.260227
  374100.000000       2.335191
  374200.000000       2.237922
  374300.000000       2.376738
  374400.000000       2.245018
  374500.000000       2.359792
  374600.000000       2.233332
  374700.000000       2.252206
  374800.000000       2.190764
  374900.000000       2.180838
  375000.000000       2.294354
  375100.000000       2.411687
  375200.000000       2.434238
  375300.000000       2.331439
  375400.000000       2.254941
  375500.000000       2.398049
  375600.000000       2.374700
  375700.000000       2.313879
  375800.000000       2.326777
  375900.000000       2.345931
  376000.000000       2.156815
  376100.000000       2.339991
  376200.000000       2.260838
  376300.000000       2.246611
  376400.000000       2.217848
  376500.000000       2.413336
  376600.000000       2.277273
  376700.000000       2.234241
  376800.000000       2.205726
  376900.000000       2.298559
  377000.000000       2.218000
  377100.000000       2.391409
  377200.000000       2.371559
  377300.000000       2.370472
  377400.000000       2.349578
  377500.000000       2.469675
  377600.000000       2.405595
  377700.000000       2.532090
  377800.000000       2.385595
  377900.000000       2.451428
  378000.000000       2.608563
  378100.000000       2.998049
  378200.000000       3.103845
  378300.000000       3.148450
  378400.000000       3.072700
  378500.000000       2.862689
  378600.000000       2.661044
  378700.000000       2.736777
  378800.000000       2.646381
  378900.000000       2.587303
  379000.000000       2.496668
  379100.000000       2.384174
  379200.000000       2.467871
  379300.000000       2.307880
  379400.000000       2.259006
  379500.000000       2.240031
  379600.000000       2.392741
  379700.000000       2.382847
  379800.000000       2.477044
  379900.000000       2.684477
  380000.000000       2.485393
  380100.000000       2.377907
  380200.000000       2.587756
  380300.000000       2.478438
  380400.000000       2.536910
  380500.000000       2.748013
  380600.000000       2.567712
  380700.000000       2.597975
  380800.000000       2.450380
  380900.000000       2.534222
  381000.000000       2.605764
  381100.000000       2.428588
  381200.000000       2.359500
  381300.000000       2.423038
  381400.000000       2.406366
  381500.000000       2.362814
  381600.000000       2.393053
  381700.000000       2.256960
  381800.000000       2.424629
  381900.000000       2.329943
  382000.000000       2.257349
  382100.000000       2.228852
  382200.000000       2.178589
  382300.000000       2.414275
  382400.000000       2.392299
  382500.000000       2.314796
  382600.000000       2.421643
  382700.000000       2.223862
  382800.000000       2.339696
  382900.000000       2.217516
  383000.000000       2.224585
  383100.000000       2.247317
  383200.000000       2.268941
  383300.000000       2.353533
  383400.000000       2.276953
  383500.000000       2.353914
  383600.000000       2.360629
  383700.000000       2.323243
  383800.000000       2.270932
  383900.000000       2.335487
  384000.000000       2.310834
  384100.000000       2.442735
  384200.000000       2.285578
  384300.000000       2.323745
  384400.000000       2.178543
  384500.000000       2.181584
  384600.000000       2.150654
  384700.000000       2.204155
  384800.000000       2.144965
  384900.000000       2.076812
  385000.000000       2.233559
  385100.000000       2.164806
  385200.000000       2.071631
  385300.000000       2.174820
  385400.000000       2.158302
  385500.000000       2.203941
  385600.000000       2.176257
  385700.000000       2.085947
  385800.000000       2.073942
  385900.000000       2.134932
  386000.000000       2.106491
  386100.000000       2.092410
  386200.000000       2.025790
  386300.000000       2.002498
  386400.000000       1.868300
  386500.000000       2.064244
  386600.000000       2.010590
  386700.000000       2.108204
  386800.000000       2.221733
  386900.000000       2.191550
  387000.000000       2.283304
  387100.000000       2.264685
  387200.000000       2.186318
  387300.000000       2.220050
  387400.000000       2.217838
  387500.000000       2.161308
  387600.000000       2.075711
  387700.000000       2.136752
  387800.000000       2.168613
  387900.000000       2.173406
  388000.000000       2.086041
  388100.000000       2.206633
  388200.000000       2.125827
  388300.000000       2.054861
  388400.000000       2.154286
  388500.000000       2.224580
  388600.000000       2.275421
  388700.000000       2.355795
  388800.000000       2.100121
  388900.000000       2.076583
  389000.000000       2.141774
  389100.000000       2.041016
  389200.000000       2.160896
  389300.000000       2.035561
  389400.000000       2.181155
  389500.000000       2.116042
  389600.000000       2.095699
  389700.000000       2.158499
  389800.000000       2.084013
  389900.000000       2.085878
  390000.000000       2.088220
  390100.000000       2.079526
  390200.000000       2.019692
  390300.000000       2.076385
  390400.000000       2.097790
  390500.000000       2.113229
  390600.000000       2.121562
  390700.000000       2.158789
  390800.000000       2.200590
  390900.000000       2.206500
  391000.000000       2.193410
  391100.000000       2.221439
  391200.000000       2.232719
  391300.000000       2.277259
  391400.000000       2.108329
  391500.000000       2.144253
  391600.000000       2.254225
  391700.000000       2.241382
  391800.000000       2.221643
  391900.000000       2.192955
  392000.000000       2.128370
  392100.000000       2.211573
  392200.000000       2.231923
  392300.000000       2.271766
  392400.000000       2.163280
  392500.000000       2.191889
  392600.000000       2.104421
  392700.000000       2.210051
  392800.000000       2.251070
  392900.000000       2.224227
  393000.000000       2.180324
  393100.000000       2.103687
  393200.000000       2.211311
  393300.000000       2.348506
  393400.000000       2.264290
  393500.000000       2.109342
  393600.000000       2.067690
  393700.000000       2.190084
  393800.000000       2.145157
  393900.000000       2.163308
  394000.000000       2.126198
  394100.000000       2.130081
  394200.000000       2.157890
  394300.000000       2.138626
  394400.000000       2.232426
  394500.000000       2.242542
  394600.000000       2.218676
  394700.000000       2.203247
  394800.000000       2.291120
  394900.000000       2.104718
  395000.000000       2.027879
  395100.000000       2.056727
  395200.000000       2.072810
  395300.000000       2.118760
  395400.000000       2.077873
  395500.000000       2.098406
  395600.000000       2.201802
  395700.000000       2.206921
  395800.000000       2.082260
  395900.000000       2.319356
  396000.000000       2.250869
  396100.000000       2.254715
  396200.000000       2.202691
  396300.000000       2.164156
  396400.000000       2.179513
  396500.000000       2.209220
  396600.000000       2.161474
  396700.000000       2.135476
  396800.000000       2.220505
  396900.000000       2.102470
  397000.000000       2.155700
  397100.000000       2.185553
  397200.000000       2.205247
  397300.000000       2.148059
  397400.000000       2.136123
  397500.000000       2.167029
  397600.000000       2.207849
  397700.000000       2.141529
  397800.000000       2.131851
  397900.000000       2.056194
  398000.000000       2.268437
  398100.000000       2.090056
  398200.000000       2.306912
  398300.000000       2.207969
  398400.000000       2.225931
  398500.000000       2.215352
  398600.000000       2.172454
  398700.000000       2.205053
  398800.000000       2.274955
  398900.000000       2.150879
  399000.000000       2.435319
  399100.000000       2.422490
  399200.000000       2.436083
  399300.000000       2.305327
  399400.000000       2.340909
  399500.000000       2.357054
  399600.000000       2.341512
  399700.000000       2.418012
  399800.000000       2.279724
  399900.000000       2.330774
  400000.000000       2.410282
  400100.000000       2.315487
  400200.000000       2.381369
  400300.000000       2.376310
  400400.000000       2.353004
  400500.000000       2.391175
  400600.000000       2.385320
  400700.000000       2.354943
  400800.000000       2.398338
  400900.000000       2.439548
  401000.000000       2.415501
  401100.000000       2.479142
  401200.000000       2.467731
  401300.000000       2.414798
  401400.000000       2.363908
  401500.000000       2.348905
  401600.000000       2.374105
  401700.000000       2.342451
  401800.000000       2.425046
  401900.000000       2.449917
  402000.000000       2.324648
  402100.000000       2.283702
  402200.000000       2.463323
  402300.000000       2.333857
  402400.000000       2.597464
  402500.000000       2.604094
  402600.000000       2.439284
  402700.000000       2.521035
  402800.000000       2.373800
  402900.000000       2.318780
  403000.000000       2.438131
  403100.000000       2.382509
  403200.000000       2.350898
  403300.000000       2.254596
  403400.000000       2.360446
  403500.000000       2.232816
  403600.000000       2.219630
  403700.000000       2.265418
  403800.000000       2.204163
  403900.000000       2.213685
  404000.000000       2.242268
  404100.000000       2.215590
  404200.000000       2.263787
  404300.000000       2.157152
  404400.000000       2.197956
  404500.000000       2.169812
  404600.000000       2.156521
  404700.000000       2.155003
  404800.000000       2.253626
  404900.000000       2.156408
  405000.000000       2.219594
  405100.000000       2.157673
  405200.000000       2.261349
  405300.000000       2.392969
  405400.000000       2.324560
  405500.000000       2.359612
  405600.000000       2.248078
  405700.000000       2.413726
  405800.000000       2.378509
  405900.000000       2.310934
  406000.000000       2.280067
  406100.000000       2.270107
  406200.000000       2.211708
  406300.000000       2.219094
  406400.000000       2.208287
  406500.000000       2.201024
  406600.000000       2.179249
  406700.000000       2.389559
  406800.000000       2.392857
  406900.000000       2.484773
  407000.000000       2.391103
  407100.000000       2.358408
  407200.000000       2.325576
  407300.000000       2.339446
  407400.000000       2.295125
  407500.000000       2.329475
  407600.000000       2.405064
  407700.000000       2.200069
  407800.000000       2.318490
  407900.000000       2.420285
  408000.000000       2.310315
  408100.000000       2.130722
  408200.000000       2.236363
  408300.000000       2.270748
  408400.000000       2.356794
  408500.000000       2.338847
  408600.000000       2.438444
  408700.000000       2.222685
  408800.000000       2.215403
  408900.000000       2.173234
  409000.000000       2.245286
  409100.000000       2.124817
  409200.000000       2.175944
  409300.000000       2.326697
  409400.000000       2.349358
  409500.000000       2.278313
  409600.000000       2.350645
  409700.000000       2.241815
  409800.000000       2.263545
  409900.000000       2.351763
  410000.000000       2.510458
  410100.000000       2.607375
  410200.000000       2.273587
  410300.000000       2.189873
  410400.000000       2.224382
  410500.000000       2.108176
  410600.000000       2.102914
  410700.000000       2.315157
  410800.000000       2.235735
  410900.000000       2.189175
  411000.000000       2.241400
  411100.000000       2.175410
  411200.000000       1.993906
  411300.000000       2.170923
  411400.000000       2.191931
  411500.000000       2.175086
  411600.000000       2.212182
  411700.000000       2.170598
  411800.000000       2.077021
  411900.000000       2.085412
  412000.000000       2.006542
  412100.000000       2.098897
  412200.000000       1.985864
  412300.000000       2.087081
  412400.000000       2.049906
  412500.000000       2.190491
  412600.000000       2.193298
  412700.000000       2.249357
  412800.000000       2.185578
  412900.000000       2.191130
  413000.000000       2.328317
  413100.000000       2.275985
  413200.000000       2.019060
  413300.000000       2.128953
  413400.000000       2.077695
  413500.000000       2.193500
  413600.000000       2.115366
  413700.000000       2.111125
  413800.000000       2.178038
  413900.000000       2.073258
  414000.000000       2.079878
  414100.000000       2.181030
  414200.000000       2.227710
  414300.000000       2.034962
  414400.000000       2.159403
  414500.000000       2.193175
  414600.000000       2.223262
  414700.000000       2.150884
  414800.000000       2.294614
  414900.000000       2.245928
  415000.000000       2.155766
  415100.000000       2.134932
  415200.000000       2.136204
  415300.000000       2.147854
  415400.000000       2.146555
  415500.000000       2.175242
  415600.000000       2.220537
  415700.000000       2.390737
  415800.000000       2.438887
  415900.000000       2.344489
  416000.000000       2.249835
  416100.000000       2.239544
  416200.000000       2.275807
  416300.000000       2.115125
  416400.000000       2.201367
  416500.000000       2.133152
  416600.000000       2.254482
  416700.000000       2.284295
  416800.000000       2.217264
  416900.000000       2.163421
  417000.000000       2.281305
  417100.000000       2.337104
  417200.000000       2.310909
  417300.000000       2.310834
  417400.000000       2.463451
  417500.000000       2.339853
  417600.000000       2.249908
  417700.000000       2.272867
  417800.000000       2.367453
  417900.000000       2.347695
  418000.000000       2.251897
  418100.000000       2.298017
  418200.000000       2.266159
  418300.000000       2.315315
  418400.000000       2.275770
  418500.000000       2.287731
  418600.000000       2.347671
  418700.000000       2.296741
  418800.000000       2.325699
  418900.000000       2.376830
  419000.000000       2.267520
  419100.000000       2.234565
  419200.000000       2.376662
  419300.000000       2.230935
  419400.000000       2.317094
  419500.000000       2.412395
  419600.000000       2.361355
  419700.000000       2.202158
  419800.000000       2.299946
  419900.000000       2.226042
  420000.000000       2.246325
  420100.000000       2.257990
  420200.000000       2.319675
  420300.000000       2.259134
  420400.000000       2.274706
  420500.000000       2.250317
  420600.000000       2.291375
  420700.000000       2.266123
  420800.000000       2.332498
  420900.000000       2.329868
  421000.000000       2.186161
  421100.000000       2.183005
  421200.000000       2.125944
  421300.000000       2.120430
  421400.000000       2.132220
  421500.000000       2.064399
  421600.000000       2.142685
  421700.000000       2.065334
  421800.000000       2.117736
  421900.000000       2.112125
  422000.000000       2.066712
  422100.000000       2.178595
  422200.000000       2.278930
  422300.000000       2.215050
  422400.000000       2.150741
  422500.000000       2.180426
  422600.000000       2.212354
  422700.000000       2.226492
  422800.000000       2.467895
  422900.000000       2.281473
  423000.000000       2.155616
  423100.000000       2.146496
  423200.000000       2.195839
  423300.000000       2.152045
  423400.000000       2.053706
  423500.000000       2.092424
  423600.000000       2.113159
  423700.000000       2.230056
  423800.000000       2.147141
  423900.000000       2.235195
  424000.000000       2.262023
  424100.000000       2.178732
  424200.000000       2.119630
  424300.000000       2.210617
  424400.000000       2.202893
  424500.000000       2.248890
  424600.000000       2.189257
  424700.000000       2.257137
  424800.000000       2.211795
  424900.000000       2.256287
  425000.000000       2.140494
  425100.000000       1.999029
  425200.000000       2.151585
  425300.000000       2.215236
  425400.000000       2.107779
  425500.000000       2.342046
  425600.000000       2.174196
  425700.000000       2.156180
  425800.000000       2.271590
  425900.000000       2.204521
  426000.000000       2.169925
  426100.000000       2.153214
  426200.000000       2.103380
  426300.000000       1.997584
  426400.000000       2.076000
  426500.000000       2.166570
  426600.000000       2.123132
  426700.000000       2.314898
  426800.000000       2.116005
  426900.000000       2.159244
  427000.000000       2.149272
  427100.000000       2.093112
  427200.000000       2.244188
  427300.000000       2.084944
  427400.000000       2.205634
  427500.000000       2.204199
  427600.000000       2.137977
  427700.000000       2.235861
  427800.000000       2.327443
  427900.000000       2.206637
  428000.000000       2.153022
  428100.000000       2.136196
  428200.000000       2.135737
  428300.000000       2.093129
  428400.000000       2.140755
  428500.000000       2.121271
  428600.000000       2.003709
  428700.000000       2.174655
  428800.000000       2.082212
  428900.000000       2.079670
  429000.000000       2.078754
  429100.000000       2.084876
  429200.000000       1.953408
  429300.000000       2.007833
  429400.000000       1.966442
  429500.000000       1.943024
  429600.000000       2.059286
  429700.000000       2.001587
  429800.000000       2.097814
  429900.000000       2.106354
  430000.000000       2.164913
  430100.000000       2.076244
  430200.000000       2.053741
  430300.000000       2.093962
  430400.000000       1.986361
  430500.000000       1.998479
  430600.000000       2.186540
  430700.000000       2.067261
  430800.000000       2.215689
  430900.000000       2.122433
  431000.000000       1.966971
  431100.000000       2.039730
  431200.000000       2.117138
  431300.000000       2.190992
  431400.000000       2.030077
  431500.000000       2.088555
  431600.000000       2.120290
  431700.000000       2.074730
  431800.000000       2.085735
  431900.000000       1.938910
  432000.000000       2.211145
  432100.000000       1.955681
  432200.000000       2.042436
  432300.000000       2.027015
  432400.000000       2.089720
  432500.000000       2.103241
  432600.000000       2.198304
  432700.000000       2.096445
  432800.000000       2.183003
  432900.000000       2.137019
  433000.000000       2.171218
  433100.000000       2.182473
  433200.000000       2.048180
  433300.000000       2.189644
  433400.000000       2.135127
  433500.000000       2.145058
  433600.000000       2.117013
  433700.000000       2.255378
  433800.000000       2.206795
  433900.000000       2.184031
  434000.000000       2.172128
  434100.000000       2.154962
  434200.000000       2.190526
  434300.000000       2.139713
  434400.000000       2.037077
  434500.000000       2.026553
  434600.000000       1.998776
  434700.000000       2.004616
  434800.000000       1.990707
  434900.000000       1.915801
  435000.000000       1.978654
  435100.000000       1.972959
  435200.000000       2.000191
  435300.000000       1.987543
  435400.000000       2.062525
  435500.000000       1.968799
  435600.000000       1.960590
  435700.000000       1.930309
  435800.000000       2.033368
  435900.000000       1.970077
  436000.000000       2.083483
  436100.000000       2.175468
  436200.000000       2.167665
  436300.000000       2.166070
  436400.000000       2.260762
  436500.000000       2.149545
  436600.000000       2.113742
  436700.000000       2.038942
  436800.000000       2.103576
  436900.000000       2.179980
  437000.000000       1.973713
  437100.000000       2.020044
  437200.000000       1.996822
  437300.000000       2.090203
  437400.000000       2.111677
  437500.000000       2.041401
  437600.000000       2.045953
  437700.000000       2.100206
  437800.000000       2.146504
  437900.000000       1.984519
  438000.000000       1.973623
  438100.000000       2.018447
  438200.000000       1.996576
  438300.000000       2.020979
  438400.000000       1.886781
  438500.000000       2.083534
  438600.000000       2.101743
  438700.000000       2.093868
  438800.000000       2.236693
  438900.000000       2.214024
  439000.000000       2.125637
  439100.000000       2.128667
  439200.000000       2.161208
  439300.000000       2.054884
  439400.000000       2.206428
  439500.000000       2.007267
  439600.000000       2.037104
  439700.000000       2.052683
  439800.000000       2.108390
  439900.000000       2.139931
  440000.000000       1.956035
  440100.000000       1.925465
  440200.000000       1.944806
  440300.000000       1.997664
  440400.000000       1.992861
  440500.000000       1.942538
  440600.000000       2.128592
  440700.000000       2.076735
  440800.000000       1.941233
  440900.000000       2.048519
  441000.000000       2.068636
  441100.000000       2.023046
  441200.000000       2.080281
  441300.000000       2.029541
  441400.000000       2.027395
  441500.000000       2.091807
  441600.000000       2.125407
  441700.000000       2.158077
  441800.000000       2.021592
  441900.000000       2.131137
  442000.000000       2.077546
  442100.000000       2.119984
  442200.000000       2.060735
  442300.000000       2.068529
  442400.000000       2.105113
  442500.000000       2.105768
  442600.000000       2.030963
  442700.000000       2.084813
  442800.000000       2.053180
  442900.000000       2.156034
  443000.000000       2.111693
  443100.000000       2.071619
  443200.000000       2.179602
  443300.000000       2.171987
  443400.000000       2.176018
  443500.000000       2.129840
  443600.000000       2.052236
  443700.000000       1.989135
  443800.000000       1.962080
  443900.000000       2.116146
  444000.000000       2.067403
  444100.000000       2.115428
  444200.000000       2.080033
  444300.000000       2.198600
  444400.000000       2.067673
  444500.000000       2.046681
  444600.000000       2.054760
  444700.000000       2.138207
  444800.000000       2.049735
  444900.000000       2.023461
  445000.000000       2.005178
  445100.000000       1.952924
  445200.000000       2.072028
  445300.000000       2.007038
  445400.000000       2.238967
  445500.000000       2.109589
  445600.000000       1.997874
  445700.000000       2.065354
  445800.000000       1.973572
  445900.000000       2.079066
  446000.000000       1.948660
  446100.000000       1.994640
  446200.000000       2.022640
  446300.000000       2.007498
  446400.000000       2.047189
  446500.000000       1.972041
  446600.000000       2.018937
  446700.000000       1.988355
  446800.000000       1.908866
  446900.000000       1.986113
  447000.000000       1.952861
  447100.000000       1.939091
  447200.000000       2.002579
  447300.000000       2.072012
  447400.000000       2.088837
  447500.000000       2.085600
  447600.000000       2.038263
  447700.000000       2.070991
  447800.000000       2.016833
  447900.000000       2.066681
  448000.000000       2.022928
  448100.000000       2.020893
  448200.000000       1.992394
  448300.000000       2.110448
  448400.000000       2.061143
  448500.000000       2.123317
  448600.000000       2.142167
  448700.000000       1.981776
  448800.000000       2.023857
  448900.000000       2.043826
  449000.000000       2.091892
  449100.000000       2.063229
  449200.000000       2.001199
  449300.000000       1.965196
  449400.000000       1.997732
  449500.000000       2.076546
  449600.000000       2.057375
  449700.000000       2.097466
  449800.000000       1.933988
  449900.000000       1.997635
  450000.000000       1.956481
  450100.000000       1.955320
  450200.000000       1.927494
  450300.000000       2.095397
  450400.000000       2.130228
  450500.000000       2.043427
  450600.000000       2.078477
  450700.000000       2.076233
  450800.000000       2.250228
  450900.000000       2.152901
  451000.000000       2.117505
  451100.000000       2.078774
  451200.000000       2.063713
  451300.000000       2.027897
  451400.000000       2.152758
  451500.000000       2.143152
  451600.000000       2.066000
  451700.000000       2.003694
  451800.000000       2.096278
  451900.000000       1.907836
  452000.000000       1.911019
  452100.000000       1.987791
  452200.000000       1.924792
  452300.000000       1.972255
  452400.000000       1.894509
  452500.000000       1.986314
  452600.000000       1.904341
  452700.000000       1.985092
  452800.000000       1.781015
  452900.000000       1.975382
  453000.000000       1.864144
  453100.000000       1.951221
  453200.000000       1.944886
  453300.000000       1.945258
  453400.000000       1.928906
  453500.000000       1.941468
  453600.000000       1.944579
  453700.000000       1.917776
  453800.000000       2.072491
  453900.000000       2.030504
  454000.000000       2.147521
  454100.000000       2.062700
  454200.000000       2.058945
  454300.000000       2.048855
  454400.000000       1.972592
  454500.000000       1.950017
  454600.000000       2.018635
  454700.000000       2.079731
  454800.000000       1.948142
  454900.000000       1.927817
  455000.000000       1.933753
  455100.000000       1.942298
  455200.000000       1.886855
  455300.000000       1.941915
  455400.000000       1.958498
  455500.000000       2.021876
  455600.000000       1.920219
  455700.000000       2.057503
  455800.000000       2.185901
  455900.000000       2.052603
  456000.000000       1.954810
  456100.000000       1.932940
  456200.000000       1.941089
  456300.000000       1.986327
  456400.000000       1.978640
  456500.000000       2.025592
  456600.000000       2.043065
  456700.000000       2.067616
  456800.000000       2.006863
  456900.000000       2.027709
  457000.000000       2.013228
  457100.000000       2.048147
  457200.000000       1.995111
  457300.000000       2.104748
  457400.000000       2.097886
  457500.000000       2.074641
  457600.000000       2.186737
  457700.000000       2.161048
  457800.000000       2.099328
  457900.000000       2.025967
  458000.000000       2.025972
  458100.000000       1.992886
  458200.000000       2.040657
  458300.000000       2.147239
  458400.000000       2.053684
  458500.000000       2.158848
  458600.000000       2.086383
  458700.000000       2.001294
  458800.000000       2.189710
  458900.000000       2.099045
  459000.000000       2.077800
  459100.000000       2.116469
  459200.000000       2.064398
  459300.000000       2.039228
  459400.000000       2.033345
  459500.000000       2.039838
  459600.000000       2.171218
  459700.000000       2.104647
  459800.000000       2.084025
  459900.000000       2.061902
  460000.000000       1.990975
  460100.000000       1.979149
  460200.000000       1.962456
  460300.000000       2.024544
  460400.000000       2.080437
  460500.000000       1.949259
  460600.000000       1.923391
  460700.000000       2.015750
  460800.000000       2.087529
  460900.000000       2.203214
  461000.000000       2.094828
  461100.000000       2.062621
  461200.000000       2.019495
  461300.000000       2.020687
  461400.000000       2.040871
  461500.000000       2.042555
  461600.000000       2.048022
  461700.000000       2.073357
  461800.000000       2.091225
  461900.000000       2.191789
  462000.000000       2.094439
  462100.000000       2.167989
  462200.000000       2.120304
  462300.000000       2.109778
  462400.000000       2.081131
  462500.000000       2.051122
  462600.000000       2.022658
  462700.000000       2.028824
  462800.000000       2.062346
  462900.000000       2.081843
  463000.000000       2.157051
  463100.000000       2.146834
  463200.000000       2.270033
  463300.000000       2.186302
  463400.000000       2.091573
  463500.000000       2.138346
  463600.000000       2.215906
  463700.000000       2.182879
  463800.000000       2.138937
  463900.000000       2.044031
  464000.000000       2.057473
  464100.000000       2.116827
  464200.000000       2.170727
  464300.000000       2.094397
  464400.000000       1.986693
  464500.000000       2.088409
  464600.000000       2.208373
  464700.000000       2.049944
  464800.000000       1.984666
  464900.000000       2.001207
  465000.000000       2.106594
  465100.000000       2.014544
  465200.000000       2.046122
  465300.000000       1.996999
  465400.000000       2.011568
  465500.000000       2.058883
  465600.000000       2.023493
  465700.000000       2.036043
  465800.000000       2.084586
  465900.000000       1.995933
  466000.000000       1.989150
  466100.000000       2.124734
  466200.000000       2.193472
  466300.000000       2.006194
  466400.000000       2.030860
  466500.000000       2.108360
  466600.000000       2.073269
  466700.000000       1.998665
  466800.000000       2.067486
  466900.000000       2.074577
  467000.000000       2.178493
  467100.000000       2.085504
  467200.000000       2.180530
  467300.000000       2.153044
  467400.000000       2.131374
  467500.000000       2.333309
  467600.000000       2.309413
  467700.000000       2.219105
  467800.000000       2.082598
  467900.000000       2.123987
  468000.000000       2.096434
  468100.000000       2.197071
  468200.000000       2.139105
  468300.000000       2.121653
  468400.000000       2.155999
  468500.000000       2.137949
  468600.000000       2.188094
  468700.000000       2.144387
  468800.000000       2.133487
  468900.000000       2.174059
  469000.000000       2.247147
  469100.000000       2.239200
  469200.000000       2.215522
  469300.000000       2.209388
  469400.000000       2.287128
  469500.000000       2.215468
  469600.000000       2.043709
  469700.000000       1.920925
  469800.000000       1.977975
  469900.000000       2.054408
  470000.000000       1.990133
  470100.000000       2.046314
  470200.000000       2.176139
  470300.000000       2.156649
  470400.000000       2.049587
  470500.000000       1.987802
  470600.000000       2.111444
  470700.000000       2.148109
  470800.000000       2.155943
  470900.000000       2.032568
  471000.000000       2.029150
  471100.000000       2.044749
  471200.000000       2.070896
  471300.000000       2.205073
  471400.000000       2.157023
  471500.000000       2.111230
  471600.000000       2.495071
  471700.000000       2.185890
  471800.000000       2.184323
  471900.000000       2.255188
  472000.000000       2.193170
  472100.000000       2.225171
  472200.000000       2.181113
  472300.000000       2.253973
  472400.000000       2.282117
  472500.000000       2.158750
  472600.000000       2.160387
  472700.000000       2.301590
  472800.000000       2.250084
  472900.000000       2.256865
  473000.000000       2.318027
  473100.000000       2.302181
  473200.000000       2.299541
  473300.000000       2.263765
  473400.000000       2.298480
  473500.000000       2.332053
  473600.000000       2.305139
  473700.000000       2.094654
  473800.000000       2.085266
  473900.000000       2.091098
  474000.000000       2.074630
  474100.000000       2.074557
  474200.000000       2.176590
  474300.000000       2.067566
  474400.000000       2.116084
  474500.000000       2.134909
  474600.000000       2.119198
  474700.000000       2.195542
  474800.000000       2.100606
  474900.000000       2.022577
  475000.000000       2.199084
  475100.000000       2.172698
  475200.000000       2.223689
  475300.000000       2.160255
  475400.000000       2.076930
  475500.000000       2.286974
  475600.000000       2.077807
  475700.000000       2.039582
  475800.000000       2.113639
  475900.000000       2.049866
  476000.000000       2.058017
  476100.000000       2.088505
  476200.000000       2.059805
  476300.000000       2.117328
  476400.000000       2.204415
  476500.000000       2.133797
  476600.000000       2.190074
  476700.000000       2.199424
  476800.000000       2.083512
  476900.000000       2.027642
  477000.000000       2.095735
  477100.000000       2.142628
  477200.000000       2.088500
  477300.000000       2.099649
  477400.000000       2.071560
  477500.000000       2.074557
  477600.000000       2.160426
  477700.000000       2.074277
  477800.000000       2.156011
  477900.000000       2.153844
  478000.000000       2.077607
  478100.000000       2.101375
  478200.000000       2.127952
  478300.000000       2.184313
  478400.000000       2.075232
  478500.000000       2.046362
  478600.000000       2.057143
  478700.000000       2.085896
  478800.000000       2.077180
  478900.000000       2.012910
  479000.000000       1.924707
  479100.000000       1.992698
  479200.000000       2.056970
  479300.000000       2.035773
  479400.000000       2.046963
  479500.000000       2.058544
  479600.000000       2.026971
  479700.000000       2.102866
  479800.000000       2.085613
  479900.000000       2.127171
  480000.000000       1.985492
  480100.000000       2.079964
  480200.000000       2.124154
  480300.000000       2.113888
  480400.000000       2.051855
  480500.000000       2.117541
  480600.000000       2.078979
  480700.000000       2.042333
  480800.000000       2.100914
  480900.000000       2.020995
  481000.000000       2.015992
  481100.000000       2.036217
  481200.000000       1.979110
  481300.000000       1.986527
  481400.000000       2.003823
  481500.000000       2.055911
  481600.000000       2.092621
  481700.000000       2.166891
  481800.000000       2.014914
  481900.000000       1.977060
  482000.000000       1.976447
  482100.000000       2.075041
  482200.000000       1.999409
  482300.000000       1.947844
  482400.000000       1.992921
  482500.000000       1.980252
  482600.000000       2.011763
  482700.000000       2.006268
  482800.000000       2.043878
  482900.000000       1.991652
  483000.000000       2.005727
  483100.000000       1.995305
  483200.000000       2.113246
  483300.000000       1.987048
  483400.000000       2.108610
  483500.000000       2.094442
  483600.000000       2.156926
  483700.000000       2.212020
  483800.000000       2.101033
  483900.000000       2.169346
  484000.000000       2.099428
  484100.000000       2.078805
  484200.000000       2.076109
  484300.000000       2.131844
  484400.000000       2.173278
  484500.000000       2.080526
  484600.000000       2.123461
  484700.000000       2.024960
  484800.000000       1.959618
  484900.000000       2.053330
  485000.000000       1.971454
  485100.000000       2.015340
  485200.000000       2.033635
  485300.000000       1.935728
  485400.000000       1.934164
  485500.000000       1.911069
  485600.000000       2.031019
  485700.000000       2.010635
  485800.000000       1.871057
  485900.000000       2.004631
  486000.000000       1.952428
  486100.000000       2.127575
  486200.000000       2.094349
  486300.000000       2.081380
  486400.000000       2.017086
  486500.000000       2.015035
  486600.000000       2.074758
  486700.000000       1.979412
  486800.000000       2.072348
  486900.000000       2.123762
  487000.000000       2.021073
  487100.000000       2.190962
  487200.000000       2.171134
  487300.000000       2.032388
  487400.000000       2.114029
  487500.000000       1.997945
  487600.000000       2.020362
  487700.000000       1.934647
  487800.000000       1.970308
  487900.000000       1.956911
  488000.000000       2.005008
  488100.000000       2.089820
  488200.000000       2.015523
  488300.000000       1.994286
  488400.000000       2.057078
  488500.000000       2.102273
  488600.000000       2.176876
  488700.000000       2.065345
  488800.000000       2.062041
  488900.000000       1.959726
  489000.000000       1.790320
  489100.000000       1.890646
  489200.000000       1.984237
  489300.000000       1.905741
  489400.000000       1.907672
  489500.000000       2.008968
  489600.000000       2.113685
  489700.000000       1.901355
  489800.000000       1.980921
  489900.000000       2.072885
  490000.000000       1.932659
  490100.000000       1.910080
  490200.000000       1.925455
  490300.000000       1.985959
  490400.000000       1.893609
  490500.000000       1.985505
  490600.000000       2.083728
  490700.000000       1.930050
  490800.000000       1.941145
  490900.000000       2.012102
  491000.000000       1.970320
  491100.000000       1.905596
  491200.000000       1.955712
  491300.000000       1.961510
  491400.000000       1.993529
  491500.000000       1.955795
  491600.000000       1.888439
  491700.000000       1.969143
  491800.000000       1.957350
  491900.000000       1.975085
  492000.000000       2.066619
  492100.000000       2.037662
  492200.000000       2.056958
  492300.000000       2.009945
  492400.000000       1.988810
  492500.000000       2.076591
  492600.000000       2.010503
  492700.000000       2.026036
  492800.000000       2.051055
  492900.000000       2.141681
  493000.000000       2.072817
  493100.000000       2.011671
  493200.000000       2.028369
  493300.000000       2.105409
  493400.000000       2.048794
  493500.000000       2.084762
  493600.000000       2.099465
  493700.000000       2.031453
  493800.000000       2.012586
  493900.000000       1.996939
  494000.000000       2.020253
  494100.000000       2.012380
  494200.000000       2.084319
  494300.000000       2.018109
  494400.000000       2.032515
  494500.000000       2.063245
  494600.000000       2.084795
  494700.000000       1.963548
  494800.000000       2.008869
  494900.000000       2.010818
  495000.000000       2.089391
  495100.000000       2.104471
  495200.000000       2.112019
  495300.000000       2.221158
  495400.000000       2.084960
  495500.000000       2.164569
  495600.000000       2.188780
  495700.000000       2.051397
  495800.000000       2.153545
  495900.000000       2.171868
  496000.000000       2.237932
  496100.000000       2.161367
  496200.000000       2.224305
  496300.000000       2.308033
  496400.000000       2.171412
  496500.000000       2.115509
  496600.000000       2.165927
  496700.000000       2.072429
  496800.000000       2.150470
  496900.000000       2.249319
  497000.000000       2.227596
  497100.000000       2.241858
  497200.000000       2.373779
  497300.000000       2.369665
  497400.000000       2.175231
  497500.000000       2.297353
  497600.000000       2.309439
  497700.000000       2.492362
  497800.000000       2.339671
  497900.000000       2.192577
  498000.000000       2.336375
  498100.000000       2.315216
  498200.000000       2.374320
  498300.000000       2.312321
  498400.000000       2.316652
  498500.000000       2.394518
  498600.000000       2.353126
  498700.000000       2.247712
  498800.000000       2.506045
  498900.000000       2.344409
  499000.000000       2.279112
  499100.000000       2.517914
  499200.000000       2.425189
  499300.000000       2.442216
  499400.000000       2.461160
  499500.000000       2.341618
  499600.000000       2.441590
  499700.000000       2.319892
  499800.000000       2.333603
  499900.000000       2.487210
  500000.000000       2.407795
  500100.000000       2.466784
  500200.000000       2.323221
  500300.000000       2.543302
  500400.000000       2.392095
  500500.000000       2.276590
  500600.000000       2.441778
  500700.000000       2.339906
  500800.000000       2.381296
  500900.000000       2.402193
  501000.000000       2.461077
  501100.000000       2.383254
  501200.000000       2.402658
  501300.000000       2.487160
  501400.000000       2.419873
  501500.000000       2.406121
  501600.000000       2.546803
  501700.000000       2.511773
  501800.000000       2.410567
  501900.000000       2.473192
  502000.000000       2.455918
  502100.000000       2.892863
  502200.000000       2.960311
  502300.000000       3.204642
  502400.000000       2.661671
  502500.000000       2.944497
  502600.000000       2.753975
  502700.000000       2.812132
  502800.000000       2.575192
  502900.000000       2.633207
  503000.000000       2.593566
  503100.000000       2.621872
  503200.000000       2.679000
  503300.000000       2.657991
  503400.000000       2.687173
  503500.000000       2.778108
  503600.000000       2.719715
  503700.000000       2.743497
  503800.000000       2.746599
  503900.000000       2.851555
  504000.000000       2.644510
  504100.000000       2.692842
  504200.000000       2.679331
  504300.000000       2.624137
  504400.000000       2.793658
  504500.000000       2.826028
  504600.000000       2.726141
  504700.000000       2.708023
  504800.000000       2.672598
  504900.000000       2.777131
  505000.000000       2.695267
  505100.000000       2.657337
  505200.000000       2.767421
  505300.000000       2.754366
  505400.000000       2.616071
  505500.000000       2.736201
  505600.000000       2.728844
  505700.000000       2.757603
  505800.000000       2.691961
  505900.000000       2.684126
  506000.000000       2.615912
  506100.000000       2.600530
  506200.000000       2.610227
  506300.000000       2.717822
  506400.000000       2.783008
  506500.000000       2.645327
  506600.000000       2.696898
  506700.000000       2.666539
  506800.000000       2.882756
  506900.000000       2.920567
  507000.000000       2.881404
  507100.000000       2.877488
  507200.000000       2.906789
  507300.000000       3.104738
  507400.000000       2.786636
  507500.000000       2.965089
  507600.000000       2.973982
  507700.000000       2.738529
  507800.000000       2.984447
  507900.000000       2.984027
  508000.000000       2.952972
  508100.000000       2.970055
  508200.000000       2.869747
  508300.000000       2.873926
  508400.000000       2.805550
  508500.000000       2.843126
  508600.000000       2.990329
  508700.000000       2.993080
  508800.000000       2.695638
  508900.000000       3.119280
  509000.000000       3.114127
  509100.000000       3.111500
  509200.000000       3.029046
  509300.000000       2.946752
  509400.000000       2.765192
  509500.000000       2.783544
  509600.000000       2.854968
  509700.000000       2.838262
  509800.000000       2.906367
  509900.000000       2.796522
  510000.000000       2.838850
  510100.000000       2.880520
  510200.000000       2.700207
  510300.000000       3.083664
  510400.000000       2.660889
  510500.000000       2.753199
  510600.000000       2.639249
  510700.000000       2.749352
  510800.000000       2.802583
  510900.000000       2.792527
  511000.000000       2.651293
  511100.000000       2.634974
  511200.000000       2.654131
  511300.000000       2.836966
  511400.000000       2.765297
  511500.000000       2.949343
  511600.000000       2.945134
  511700.000000       2.828949
  511800.000000       2.865569
  511900.000000       2.869769
  512000.000000       2.893432
  512100.000000       2.721712
  512200.000000       2.758900
  512300.000000       2.632287
  512400.000000       2.712851
  512500.000000       2.570607
  512600.000000       2.709941
  512700.000000       2.569132
  512800.000000       2.668744
  512900.000000       2.674440
  513000.000000       2.655858
  513100.000000       2.826437
  513200.000000       2.747631
  513300.000000       2.700772
  513400.000000       2.803737
  513500.000000       2.805342
  513600.000000       2.743502
  513700.000000       2.756910
  513800.000000       2.857464
  513900.000000       2.830274
  514000.000000       2.872973
  514100.000000       2.847867
  514200.000000       2.920262
  514300.000000       2.877315
  514400.000000       2.702850
  514500.000000       2.783011
  514600.000000       2.675418
  514700.000000       2.811639
  514800.000000       2.627830
  514900.000000       2.692119
  515000.000000       2.685539
  515100.000000       2.719401
  515200.000000       2.696334
  515300.000000       2.739816
  515400.000000       2.704710
  515500.000000       2.842951
  515600.000000       2.677276
  515700.000000       2.767754
  515800.000000       2.856862
  515900.000000       2.726517
  516000.000000       2.663372
  516100.000000       2.663020
  516200.000000       2.699570
  516300.000000       2.702858
  516400.000000       2.648172
  516500.000000       2.640315
  516600.000000       2.666546
  516700.000000       2.728850
  516800.000000       2.450345
  516900.000000       2.653916
  517000.000000       2.628676
  517100.000000       2.514761
  517200.000000       2.532423
  517300.000000       2.612318
  517400.000000       2.613525
  517500.000000       2.652188
  517600.000000       2.583073
  517700.000000       2.629278
  517800.000000       2.602542
  517900.000000       2.449476
  518000.000000       2.544599
  518100.000000       2.646453
  518200.000000       2.613882
  518300.000000       2.660947
  518400.000000       2.640169
  518500.000000       2.568960
  518600.000000       2.578210
  518700.000000       2.626744
  518800.000000       2.767035
  518900.000000       2.680687
  519000.000000       2.641690
  519100.000000       2.661829
  519200.000000       2.630855
  519300.000000       2.546709
  519400.000000       2.460469
  519500.000000       2.583960
  519600.000000       2.571167
  519700.000000       2.654707
  519800.000000       2.610196
  519900.000000       2.457614
  520000.000000       2.486356
  520100.000000       2.608363
  520200.000000       2.578321
  520300.000000       2.626666
  520400.000000       2.592652
  520500.000000       2.553195
  520600.000000       2.722304
  520700.000000       2.581817
  520800.000000       2.456624
  520900.000000       2.709809
  521000.000000       2.672481
  521100.000000       2.512252
  521200.000000       2.554259
  521300.000000       2.585001
  521400.000000       2.530154
  521500.000000       2.638062
  521600.000000       2.608341
  521700.000000       2.652480
  521800.000000       2.502072
  521900.000000       2.644486
  522000.000000       2.721952
  522100.000000       2.716711
  522200.000000       2.605670
  522300.000000       2.763790
  522400.000000       2.646109
  522500.000000       2.617599
  522600.000000       2.532564
  522700.000000       2.599216
  522800.000000       2.548257
  522900.000000       2.505623
  523000.000000       2.510324
  523100.000000       2.445059
  523200.000000       2.529104
  523300.000000       2.521422
  523400.000000       2.496721
  523500.000000       2.521857
  523600.000000       2.516373
  523700.000000       2.447491
  523800.000000       2.659958
  523900.000000       2.497197
  524000.000000       2.477724
  524100.000000       2.593969
  524200.000000       2.472322
  524300.000000       2.663544
  524400.000000       2.717352
  524500.000000       2.671649
  524600.000000       2.712305
  524700.000000       2.612600
  524800.000000       2.621059
  524900.000000       2.617243
  525000.000000       2.753816
  525100.000000       2.592774
  525200.000000       2.516241
  525300.000000       2.581094
  525400.000000       2.611151
  525500.000000       2.544190
  525600.000000       2.647873
  525700.000000       2.710969
  525800.000000       2.563492
  525900.000000       2.598783
  526000.000000       2.522043
  526100.000000       2.534886
  526200.000000       2.614632
  526300.000000       2.503906
  526400.000000       2.499384
  526500.000000       2.404918
  526600.000000       2.787686
  526700.000000       2.674895
  526800.000000       2.554829
  526900.000000       2.527608
  527000.000000       2.554867
  527100.000000       2.482976
  527200.000000       2.697121
  527300.000000       2.827204
  527400.000000       2.559832
  527500.000000       2.677783
  527600.000000       2.649649
  527700.000000       2.775609
  527800.000000       2.865183
  527900.000000       2.811041
  528000.000000       2.843671
  528100.000000       2.648358
  528200.000000       2.623213
  528300.000000       2.768330
  528400.000000       2.726510
  528500.000000       2.572851
  528600.000000       2.718596
  528700.000000       2.663162
  528800.000000       2.600134
  528900.000000       2.647989
  529000.000000       2.704124
  529100.000000       2.555676
  529200.000000       2.506218
  529300.000000       2.655532
  529400.000000       2.518480
  529500.000000       2.637570
  529600.000000       2.496482
  529700.000000       2.541807
  529800.000000       2.518556
  529900.000000       2.634556
  530000.000000       2.715174
  530100.000000       2.613340
  530200.000000       2.535686
  530300.000000       2.488269
  530400.000000       2.382017
  530500.000000       2.445820
  530600.000000       2.458386
  530700.000000       2.538034
  530800.000000       2.589066
  530900.000000       2.743850
  531000.000000       2.495939
  531100.000000       2.627548
  531200.000000       2.597520
  531300.000000       2.462401
  531400.000000       2.826371
  531500.000000       2.530998
  531600.000000       2.507818
  531700.000000       2.567577
  531800.000000       2.661906
  531900.000000       2.264792
  532000.000000       2.369315
  532100.000000       2.626257
  532200.000000       2.345205
  532300.000000       2.489344
  532400.000000       2.585070
  532500.000000       2.391972
  532600.000000       2.679623
  532700.000000       2.727026
  532800.000000       2.662192
  532900.000000       2.523161
  533000.000000       2.471280
  533100.000000       2.274958
  533200.000000       2.492792
  533300.000000       2.498988
  533400.000000       2.599232
  533500.000000       2.464810
  533600.000000       2.421813
  533700.000000       2.430632
  533800.000000       2.568803
  533900.000000       2.757316
  534000.000000       2.783642
  534100.000000       2.823852
  534200.000000       2.685856
  534300.000000       2.822382
  534400.000000       2.827171
  534500.000000       2.711829
  534600.000000       2.700136
  534700.000000       2.796660
  534800.000000       2.778796
  534900.000000       2.643202
  535000.000000       2.538741
  535100.000000       2.737347
  535200.000000       2.631777
  535300.000000       2.495740
  535400.000000       2.578224
  535500.000000       2.647042
  535600.000000       2.715850
  535700.000000       2.713217
  535800.000000       2.743295
  535900.000000       2.769896
  536000.000000       2.863951
  536100.000000       2.945194
  536200.000000       2.741712
  536300.000000       2.751954
  536400.000000       2.903225
  536500.000000       2.703432
  536600.000000       2.740095
  536700.000000       2.850319
  536800.000000       2.991453
  536900.000000       2.938467
  537000.000000       2.897168
  537100.000000       2.810669
  537200.000000       2.938782
  537300.000000       3.166995
  537400.000000       3.096465
  537500.000000       2.970089
  537600.000000       2.676115
  537700.000000       2.967550
  537800.000000       3.005272
  537900.000000       2.926313
  538000.000000       3.003571
  538100.000000       3.289746
  538200.000000       3.328317
  538300.000000       3.073290
  538400.000000       2.874954
  538500.000000       2.849531
  538600.000000       2.785461
  538700.000000       2.761358
  538800.000000       2.627982
  538900.000000       2.946715
  539000.000000       2.761672
  539100.000000       2.632676
  539200.000000       2.757221
  539300.000000       2.821949
  539400.000000       2.759817
  539500.000000       2.733848
  539600.000000       2.774070
  539700.000000       2.815490
  539800.000000       2.765883
  539900.000000       2.528599
  540000.000000       2.663520
  540100.000000       2.779849
  540200.000000       2.671940
  540300.000000       2.639718
  540400.000000       2.653407
  540500.000000       2.622309
  540600.000000       2.616691
  540700.000000       2.588462
  540800.000000       2.578106
  540900.000000       2.680675
  541000.000000       2.687442
  541100.000000       2.807441
  541200.000000       2.700539
  541300.000000       2.424664
  541400.000000       2.753697
  541500.000000       2.755801
  541600.000000       2.831768
  541700.000000       2.776685
  541800.000000       2.705382
  541900.000000       2.534821
  542000.000000       2.552264
  542100.000000       2.712378
  542200.000000       2.567496
  542300.000000       2.557951
  542400.000000       2.772561
  542500.000000       2.759039
  542600.000000       2.722778
  542700.000000       2.605052
  542800.000000       2.636798
  542900.000000       2.617499
  543000.000000       2.826363
  543100.000000       2.703607
  543200.000000       2.736242
  543300.000000       2.642641
  543400.000000       2.660896
  543500.000000       2.961796
  543600.000000       2.918614
  543700.000000       2.968976
  543800.000000       2.898780
  543900.000000       3.339657
  544000.000000       2.611279
  544100.000000       2.506959
  544200.000000       2.834659
  544300.000000       2.824340
  544400.000000       2.521374
  544500.000000       2.655993
  544600.000000       2.611833
  544700.000000       2.602556
  544800.000000       2.559369
  544900.000000       3.067536
  545000.000000       2.925962
  545100.000000       3.049273
  545200.000000       2.901155
  545300.000000       2.855949
  545400.000000       2.611929
  545500.000000       2.609534
  545600.000000       2.657674
  545700.000000       2.568422
  545800.000000       2.406216
  545900.000000       2.551407
  546000.000000       2.506153
  546100.000000       2.616939
  546200.000000       2.680019
  546300.000000       2.826779
  546400.000000       2.578799
  546500.000000       2.729941
  546600.000000       2.554461
  546700.000000       2.622814
  546800.000000       2.468632
  546900.000000       2.609321
  547000.000000       2.578873
  547100.000000       2.457256
  547200.000000       2.665659
  547300.000000       2.726643
  547400.000000       2.848677
  547500.000000       2.716302
  547600.000000       3.057031
  547700.000000       3.205136
  547800.000000       2.995799
  547900.000000       3.054817
  548000.000000       3.094128
  548100.000000       3.004074
  548200.000000       3.156967
  548300.000000       2.986230
  548400.000000       3.002524
  548500.000000       2.845639
  548600.000000       2.934163
  548700.000000       3.139455
  548800.000000       3.046632
  548900.000000       3.131968
  549000.000000       3.346212
  549100.000000       3.448417
  549200.000000       3.396788
  549300.000000       3.177270
  549400.000000       3.330325
  549500.000000       3.221149
  549600.000000       3.148139
  549700.000000       3.001290
  549800.000000       3.210933
  549900.000000       3.084480
  550000.000000       3.234583
  550100.000000       3.322068
  550200.000000       3.290867
  550300.000000       3.053129
  550400.000000       3.041646
  550500.000000       3.036265
  550600.000000       3.030520
  550700.000000       2.828436
  550800.000000       2.842629
  550900.000000       2.657767
  551000.000000       2.562645
  551100.000000       2.694024
  551200.000000       2.619333
  551300.000000       2.686202
  551400.000000       2.669902
  551500.000000       2.751521
  551600.000000       3.085243
  551700.000000       3.487046
  551800.000000       3.162611
  551900.000000       3.075418
  552000.000000       2.804869
  552100.000000       2.495270
  552200.000000       2.986451
  552300.000000       2.781119
  552400.000000       3.348303
  552500.000000       3.531971
  552600.000000       3.284974
  552700.000000       3.390845
  552800.000000       3.398870
  552900.000000       3.074735
  553000.000000       2.998144
  553100.000000       3.066535
  553200.000000       2.672507
  553300.000000       2.816035
  553400.000000       2.682295
  553500.000000       3.194365
  553600.000000       3.243430
  553700.000000       3.314575
  553800.000000       3.473836
  553900.000000       3.355433
  554000.000000       2.837087
  554100.000000       2.827346
  554200.000000       3.121886
  554300.000000       3.224181
  554400.000000       2.880195
  554500.000000       3.173810
  554600.000000       3.101133
  554700.000000       3.163601
  554800.000000       3.360839
  554900.000000       3.096179
  555000.000000       3.165427
  555100.000000       3.171013
  555200.000000       2.704933
  555300.000000       2.604802
  555400.000000       2.782157
  555500.000000       2.715080
  555600.000000       2.609548
  555700.000000       2.851862
  555800.000000       3.259077
  555900.000000       3.231578
  556000.000000       2.775392
  556100.000000       3.048855
  556200.000000       3.232024
  556300.000000       3.173899
  556400.000000       3.401800
  556500.000000       3.437900
  556600.000000       3.179340
  556700.000000       3.192486
  556800.000000       3.655256
  556900.000000       4.045696
  557000.000000       4.437341
  557100.000000       4.358800
  557200.000000       4.138590
  557300.000000       4.170801
  557400.000000       4.177058
  557500.000000       4.662360
  557600.000000       4.702041
  557700.000000       4.942143
  557800.000000       4.205999
  557900.000000       4.275812
  558000.000000       4.638285
  558100.000000       4.644796
  558200.000000       5.068785
  558300.000000       4.934562
  558400.000000       5.470494
  558500.000000       4.920624
  558600.000000       4.806675
  558700.000000       5.169022
  558800.000000       4.546389
  558900.000000       4.153314
  559000.000000       4.478591
  559100.000000       4.550603
  559200.000000       4.378540
  559300.000000       4.383996
  559400.000000       4.915816
  559500.000000       4.888374
  559600.000000       5.175378
  559700.000000       4.964867
  559800.000000       5.118465
  559900.000000       5.242649
  560000.000000       4.492616
  560100.000000       4.438632
  560200.000000       4.425789
  560300.000000       4.017385
  560400.000000       4.433877
  560500.000000       4.167786
  560600.000000       4.176947
  560700.000000       4.028933
  560800.000000       4.061701
  560900.000000       3.948014
  561000.000000       3.466384
  561100.000000       3.948805
  561200.000000       3.688174
  561300.000000       3.783433
  561400.000000       3.743413
  561500.000000       4.172287
  561600.000000       4.492314
  561700.000000       4.470616
  561800.000000       4.514809
  561900.000000       4.606672
  562000.000000       4.281510
  562100.000000       4.393524
  562200.000000       3.802611
  562300.000000       4.224683
  562400.000000       4.431381
  562500.000000       4.201596
  562600.000000       4.450456
  562700.000000       4.580459
  562800.000000       4.497727
  562900.000000       3.995546
  563000.000000       4.006912
  563100.000000       4.341853
  563200.000000       4.525152
  563300.000000       4.480923
  563400.000000       4.359488
  563500.000000       4.242030
  563600.000000       4.452414
  563700.000000       4.068571
  563800.000000       3.967162
  563900.000000       3.648339
  564000.000000       3.620280
  564100.000000       3.430439
  564200.000000       2.996463
  564300.000000       3.056618
  564400.000000       2.914119
  564500.000000       2.972397
  564600.000000       3.024206
  564700.000000       3.018449
  564800.000000       2.810090
  564900.000000       2.743872
  565000.000000       2.777838
  565100.000000       2.785498
  565200.000000       2.832000
  565300.000000       2.826711
  565400.000000       2.909846
  565500.000000       2.721661
  565600.000000       2.699442
  565700.000000       2.693425
  565800.000000       2.910019
  565900.000000       3.082696
  566000.000000       3.072630
  566100.000000       2.953506
  566200.000000       2.978009
  566300.000000       3.096018
  566400.000000       3.267718
  566500.000000       3.035519
  566600.000000       3.161290
  566700.000000       3.310648
  566800.000000       3.033615
  566900.000000       3.206391
  567000.000000       3.141373
  567100.000000       3.156594
  567200.000000       3.196363
  567300.000000       3.114563
  567400.000000       3.149596
  567500.000000       3.018897
  567600.000000       3.128730
  567700.000000       3.035013
  567800.000000       3.122897
  567900.000000       3.067237
  568000.000000       3.182396
  568100.000000       3.039428
  568200.000000       3.368482
  568300.000000       3.369306
  568400.000000       3.134935
  568500.000000       3.138489
  568600.000000       3.267725
  568700.000000       3.133275
  568800.000000       3.346120
  568900.000000       3.338934
  569000.000000       3.286235
  569100.000000       3.127529
  569200.000000       3.104391
  569300.000000       3.092419
  569400.000000       3.290966
  569500.000000       3.231383
  569600.000000       3.089069
  569700.000000       3.339280
  569800.000000       3.055357
  569900.000000       3.181713
  570000.000000       3.229595
  570100.000000       3.238794
  570200.000000       3.158217
  570300.000000       3.183307
  570400.000000       3.297509
  570500.000000       3.300581
  570600.000000       3.169696
  570700.000000       3.213383
  570800.000000       3.299299
  570900.000000       3.345826
  571000.000000       3.368903
  571100.000000       3.092687
  571200.000000       3.223371
  571300.000000       3.131200
  571400.000000       3.088942
  571500.000000       3.143040
  571600.000000       2.895023
  571700.000000       2.933850
  571800.000000       3.206680
  571900.000000       3.143549
  572000.000000       3.317718
  572100.000000       3.248176
  572200.000000       3.253317
  572300.000000       3.396221
  572400.000000       3.459637
  572500.000000       3.306910
  572600.000000       3.237763
  572700.000000       3.415076
  572800.000000       3.242954
  572900.000000       3.115694
  573000.000000       3.263824
  573100.000000       3.160334
  573200.000000       3.148471
  573300.000000       2.977875
  573400.000000       3.206785
  573500.000000       3.273953
  573600.000000       2.926411
  573700.000000       2.815971
  573800.000000       2.890822
  573900.000000       2.864169
  574000.000000       2.829416
  574100.000000       2.994399
  574200.000000       2.783594
  574300.000000       2.915146
  574400.000000       2.812868
  574500.000000       2.815834
  574600.000000       3.093870
  574700.000000       3.017894
  574800.000000       2.857099
  574900.000000       2.902513
  575000.000000       2.989190
  575100.000000       2.854174
  575200.000000       2.856111
  575300.000000       2.781463
  575400.000000       2.738484
  575500.000000       2.751635
  575600.000000       2.903710
  575700.000000       3.052613
  575800.000000       2.818834
  575900.000000       2.714090
  576000.000000       2.678832
  576100.000000       2.885661
  576200.000000       2.714730
  576300.000000       2.729287
  576400.000000       2.810429
  576500.000000       3.084550
  576600.000000       3.058436
  576700.000000       3.251784
  576800.000000       3.125006
  576900.000000       3.113623
  577000.000000       3.239324
  577100.000000       3.100664
  577200.000000       3.004451
  577300.000000       2.972230
  577400.000000       3.122313
  577500.000000       2.954351
  577600.000000       2.909940
  577700.000000       2.965033
  577800.000000       3.016192
  577900.000000       2.964628
  578000.000000       3.364854
  578100.000000       3.279640
  578200.000000       3.378753
  578300.000000       3.641381
  578400.000000       3.477082
  578500.000000       3.358063
  578600.000000       3.276278
  578700.000000       3.049356
  578800.000000       3.246270
  578900.000000       3.321408
  579000.000000       3.389374
  579100.000000       3.305354
  579200.000000       3.305757
  579300.000000       3.405316
  579400.000000       3.471292
  579500.000000       3.364100
  579600.000000       3.469793
  579700.000000       3.446594
  579800.000000       3.404651
  579900.000000       3.475498
  580000.000000       3.341258
  580100.000000       3.311528
  580200.000000       3.083071
  580300.000000       3.183589
  580400.000000       2.905861
  580500.000000       2.912453
  580600.000000       2.992496
  580700.000000       3.149570
  580800.000000       3.467429
  580900.000000       3.653664
  581000.000000       3.645291
  581100.000000       3.399370
  581200.000000       3.095812
  581300.000000       3.061822
  581400.000000       3.070973
  581500.000000       3.058301
  581600.000000       3.020373
  581700.000000       2.838249
  581800.000000       3.244743
  581900.000000       3.238183
  582000.000000       3.197997
  582100.000000       3.098212
  582200.000000       2.738733
  582300.000000       2.867647
  582400.000000       2.410400
  582500.000000       2.618349
  582600.000000       2.514005
  582700.000000       2.524289
  582800.000000       2.718343
  582900.000000       2.793607
  583000.000000       2.744070
  583100.000000       3.091596
  583200.000000       2.956528
  583300.000000       2.801666
  583400.000000       2.815871
  583500.000000       2.854207
  583600.000000       2.941526
  583700.000000       2.865047
  583800.000000       2.859371
  583900.000000       2.735896
  584000.000000       2.711091
  584100.000000       2.594966
  584200.000000       2.677271
  584300.000000       2.822913
  584400.000000       2.683575
  584500.000000       2.514400
  584600.000000       2.559789
  584700.000000       2.658699
  584800.000000       2.590775
  584900.000000       2.677511
  585000.000000       2.761548
  585100.000000       2.759575
  585200.000000       3.046541
  585300.000000       3.157807
  585400.000000       3.365366
  585500.000000       3.132995
  585600.000000       3.068556
  585700.000000       3.199931
  585800.000000       3.183574
  585900.000000       2.943928
  586000.000000       3.057213
  586100.000000       2.825365
  586200.000000       2.728604
  586300.000000       2.709051
  586400.000000       2.762124
  586500.000000       2.597606
  586600.000000       2.847791
  586700.000000       2.736730
  586800.000000       2.457125
  586900.000000       2.302704
  587000.000000       2.362413
  587100.000000       2.489832
  587200.000000       2.504621
  587300.000000       2.504001
  587400.000000       2.474355
  587500.000000       2.536383
  587600.000000       2.492566
  587700.000000       2.607117
  587800.000000       2.639420
  587900.000000       3.111912
  588000.000000       3.055232
  588100.000000       2.752621
  588200.000000       2.932452
  588300.000000       2.711171
  588400.000000       2.787035
  588500.000000       2.811434
  588600.000000       3.032643
  588700.000000       3.221096
  588800.000000       3.111050
  588900.000000       2.918445
  589000.000000       3.308408
  589100.000000       3.374523
  589200.000000       3.274878
  589300.000000       3.363136
  589400.000000       3.503320
  589500.000000       3.102462
  589600.000000       3.143722
  589700.000000       2.985899
  589800.000000       2.848484
  589900.000000       3.018794
  590000.000000       3.006653
  590100.000000       3.022278
  590200.000000       2.907991
  590300.000000       2.941005
  590400.000000       2.894762
  590500.000000       3.146073
  590600.000000       3.072035
  590700.000000       3.256270
  590800.000000       2.753527
  590900.000000       2.982443
  591000.000000       2.895164
  591100.000000       2.768834
  591200.000000       2.475326
  591300.000000       2.976867
  591400.000000       2.853078
  591500.000000       2.732579
  591600.000000       2.744976
  591700.000000       2.626573
  591800.000000       2.700780
  591900.000000       2.718348
  592000.000000       3.159053
  592100.000000       3.429556
  592200.000000       3.106734
  592300.000000       3.335384
  592400.000000       3.262601
  592500.000000       3.151056
  592600.000000       2.963385
  592700.000000       2.804769
  592800.000000       2.830184
  592900.000000       2.641255
  593000.000000       2.956697
  593100.000000       2.645023
  593200.000000       2.671615
  593300.000000       2.674322
  593400.000000       2.995342
  593500.000000       2.852088
  593600.000000       2.785402
  593700.000000       2.905572
  593800.000000       2.777272
  593900.000000       2.537306
  594000.000000       2.583055
  594100.000000       2.578270
  594200.000000       2.523862
  594300.000000       2.648797
  594400.000000       2.505150
  594500.000000       2.432673
  594600.000000       2.452364
  594700.000000       2.375391
  594800.000000       2.501951
  594900.000000       2.578975
  595000.000000       2.515754
  595100.000000       2.723528
  595200.000000       2.652573
  595300.000000       2.604681
  595400.000000       2.949141
  595500.000000       2.690454
  595600.000000       2.637882
  595700.000000       2.824862
  595800.000000       2.664229
  595900.000000       2.714219
  596000.000000       2.555807
  596100.000000       2.629897
  596200.000000       2.907595
  596300.000000       2.850807
  596400.000000       2.905839
  596500.000000       3.073136
  596600.000000       2.944312
  596700.000000       2.928871
  596800.000000       3.214385
  596900.000000       2.951837
  597000.000000       2.906163
  597100.000000       2.873915
  597200.000000       2.730653
  597300.000000       2.807852
  597400.000000       2.761398
  597500.000000       2.812010
  597600.000000       2.600030
  597700.000000       2.668813
  597800.000000       2.732612
  597900.000000       2.696856
  598000.000000       2.607354
  598100.000000       2.641909
  598200.000000       2.687410
  598300.000000       2.665864
  598400.000000       2.682107
  598500.000000       2.672615
  598600.000000       2.713856
  598700.000000       2.710053
  598800.000000       2.703005
  598900.000000       2.702661
  599000.000000       2.788224
  599100.000000       2.692063
  599200.000000       2.545896
  599300.000000       2.555000
  599400.000000       2.738652
  599500.000000       2.718449
  599600.000000       2.730061
  599700.000000       2.711439
  599800.000000       2.702018
  599900.000000       2.540389
  600000.000000       2.593311
  600100.000000       2.595368
  600200.000000       2.547142
  600300.000000       2.587623
  600400.000000       2.570333
  600500.000000       2.530813
  600600.000000       2.720900
  600700.000000       2.582909
  600800.000000       2.751292
  600900.000000       2.750444
  601000.000000       2.723098
  601100.000000       2.668950
  601200.000000       2.744492
  601300.000000       2.531017
  601400.000000       2.648557
  601500.000000       2.699305
  601600.000000       2.642388
  601700.000000       2.650864
  601800.000000       2.634055
  601900.000000       2.642912
  602000.000000       2.800161
  602100.000000       2.809023
  602200.000000       2.751588
  602300.000000       2.820608
  602400.000000       2.770184
  602500.000000       2.777841
  602600.000000       2.677125
  602700.000000       2.743207
  602800.000000       2.713373
  602900.000000       2.707313
  603000.000000       2.817515
  603100.000000       2.845017
  603200.000000       2.944747
  603300.000000       2.907675
  603400.000000       2.808042
  603500.000000       2.835333
  603600.000000       2.722969
  603700.000000       2.719316
  603800.000000       2.793299
  603900.000000       2.795141
  604000.000000       2.664906
  604100.000000       2.771804
  604200.000000       2.686520
  604300.000000       2.717793
  604400.000000       2.773382
  604500.000000       2.700299
  604600.000000       2.753760
  604700.000000       2.819052
  604800.000000       2.778743
  604900.000000       2.654701
  605000.000000       2.654180
  605100.000000       2.592571
  605200.000000       2.616388
  605300.000000       2.619731
  605400.000000       2.765281
  605500.000000       3.035025
  605600.000000       3.127868
  605700.000000       2.859685
  605800.000000       2.594967
  605900.000000       2.676985
  606000.000000       2.492461
  606100.000000       2.616448
  606200.000000       2.538578
  606300.000000       2.575679
  606400.000000       2.610579
  606500.000000       2.560972
  606600.000000       2.602149
  606700.000000       2.602013
  606800.000000       2.668559
  606900.000000       2.648809
  607000.000000       2.600053
  607100.000000       2.532536
  607200.000000       2.538320
  607300.000000       2.530827
  607400.000000       2.561015
  607500.000000       2.532064
  607600.000000       2.441653
  607700.000000       2.544220
  607800.000000       2.561616
  607900.000000       2.632291
  608000.000000       2.507050
  608100.000000       2.676471
  608200.000000       2.579750
  608300.000000       2.448744
  608400.000000       2.421462
  608500.000000       2.343277
  608600.000000       2.348147
  608700.000000       2.269903
  608800.000000       2.312628
  608900.000000       2.210693
  609000.000000       2.253913
  609100.000000       2.368516
  609200.000000       2.154937
  609300.000000       2.214495
  609400.000000       2.351207
  609500.000000       2.188728
  609600.000000       2.320388
  609700.000000       2.326119
  609800.000000       2.205844
  609900.000000       2.207149
  610000.000000       2.399920
  610100.000000       2.365307
  610200.000000       2.413776
  610300.000000       2.336527
  610400.000000       2.266471
  610500.000000       2.317737
  610600.000000       2.340069
  610700.000000       2.283372
  610800.000000       2.275991
  610900.000000       2.256604
  611000.000000       2.329754
  611100.000000       2.280388
  611200.000000       2.195519
  611300.000000       2.265950
  611400.000000       2.281755
  611500.000000       2.202086
  611600.000000       2.254384
  611700.000000       2.197548
  611800.000000       2.271551
  611900.000000       2.268303
  612000.000000       2.339093
  612100.000000       2.317223
  612200.000000       2.297352
  612300.000000       2.222336
  612400.000000       2.197921
  612500.000000       2.220590
  612600.000000       2.351825
  612700.000000       2.405889
  612800.000000       2.409506
  612900.000000       2.214322
  613000.000000       2.168258
  613100.000000       2.145255
  613200.000000       2.204235
  613300.000000       2.128654
  613400.000000       2.185792
  613500.000000       2.106154
  613600.000000       1.998885
  613700.000000       2.068092
  613800.000000       2.071223
  613900.000000       2.035991
  614000.000000       2.079393
  614100.000000       2.053175
  614200.000000       2.105638
  614300.000000       2.081573
  614400.000000       2.176937
  614500.000000       2.090341
  614600.000000       2.144449
  614700.000000       2.389782
  614800.000000       2.549451
  614900.000000       2.577356
  615000.000000       2.254127
  615100.000000       2.445427
  615200.000000       2.628790
  615300.000000       2.517930
  615400.000000       2.474323
  615500.000000       2.689679
  615600.000000       2.484417
  615700.000000       2.546948
  615800.000000       2.705945
  615900.000000       2.608298
  616000.000000       2.524218
  616100.000000       2.550190
  616200.000000       2.621545
  616300.000000       2.608926
  616400.000000       2.550984
  616500.000000       2.330793
  616600.000000       2.439951
  616700.000000       2.518846
  616800.000000       2.597473
  616900.000000       2.390816
  617000.000000       2.447316
  617100.000000       2.404596
  617200.000000       2.443083
  617300.000000       2.421581
  617400.000000       2.420239
  617500.000000       2.428706
  617600.000000       2.525978
  617700.000000       2.496110
  617800.000000       2.527212
  617900.000000       2.495155
  618000.000000       2.468328
  618100.000000       2.471918
  618200.000000       2.535412
  618300.000000       2.392300
  618400.000000       2.416550
  618500.000000       2.433261
  618600.000000       2.584476
  618700.000000       2.455673
  618800.000000       2.385998
  618900.000000       2.487640
  619000.000000       2.293708
  619100.000000       2.464062
  619200.000000       2.347499
  619300.000000       2.464473
  619400.000000       2.561231
  619500.000000       2.473006
  619600.000000       2.527617
  619700.000000       2.763323
  619800.000000       2.673715
  619900.000000       2.705405
  620000.000000       2.767318
  620100.000000       2.557059
  620200.000000       2.470584
  620300.000000       2.499737
  620400.000000       2.588994
  620500.000000       2.638271
  620600.000000       2.508627
  620700.000000       2.500058
  620800.000000       2.575989
  620900.000000       2.600660
  621000.000000       2.675541
  621100.000000       2.567591
  621200.000000       2.573207
  621300.000000       2.569984
  621400.000000       2.478449
  621500.000000       2.442733
  621600.000000       2.484580
  621700.000000       2.521475
  621800.000000       2.582880
  621900.000000       2.617397
  622000.000000       2.492741
  622100.000000       2.588270
  622200.000000       2.599093
  622300.000000       2.625830
  622400.000000       2.582143
  622500.000000       2.589911
  622600.000000       2.651376
  622700.000000       2.495179
  622800.000000       2.608855
  622900.000000       2.585749
  623000.000000       2.783174
  623100.000000       2.581105
  623200.000000       2.601678
  623300.000000       2.734949
  623400.000000       2.788684
  623500.000000       2.679786
  623600.000000       2.779309
  623700.000000       2.807511
  623800.000000       2.928437
  623900.000000       2.796165
  624000.000000       2.809709
  624100.000000       2.574783
  624200.000000       2.672197
  624300.000000       2.625717
  624400.000000       2.570944
  624500.000000       2.639123
  624600.000000       2.707720
  624700.000000       2.539201
  624800.000000       2.866548
  624900.000000       2.500306
  625000.000000       2.513670
  625100.000000       2.650467
  625200.000000       2.577288
  625300.000000       2.618353
  625400.000000       2.593853
  625500.000000       2.677424
  625600.000000       2.634389
  625700.000000       2.520691
  625800.000000       2.476293
  625900.000000       2.610541
  626000.000000       2.547211
  626100.000000       2.612316
  626200.000000       2.462821
  626300.000000       2.634081
  626400.000000       2.640558
  626500.000000       2.663320
  626600.000000       2.558620
  626700.000000       2.582862
  626800.000000       2.593844
  626900.000000       2.612513
  627000.000000       2.626289
  627100.000000       2.747585
  627200.000000       2.784816
  627300.000000       2.455249
  627400.000000       2.449761
  627500.000000       2.462795
  627600.000000       2.553681
  627700.000000       2.498610
  627800.000000       2.680056
  627900.000000       2.619642
  628000.000000       2.640934
  628100.000000       2.649617
  628200.000000       2.648079
  628300.000000       2.655266
  628400.000000       2.616559
  628500.000000       2.567105
  628600.000000       2.622321
  628700.000000       2.475482
  628800.000000       2.488580
  628900.000000       2.624644
  629000.000000       2.552466
  629100.000000       2.649472
  629200.000000       2.495170
  629300.000000       2.462802
  629400.000000       2.637802
  629500.000000       2.398112
  629600.000000       2.602432
  629700.000000       2.743067
  629800.000000       2.801112
  629900.000000       2.571932
  630000.000000       2.520190
  630100.000000       2.654544
  630200.000000       2.608604
  630300.000000       2.233415
  630400.000000       2.339336
  630500.000000       2.462626
  630600.000000       2.557990
  630700.000000       2.569341
  630800.000000       2.680841
  630900.000000       2.670375
  631000.000000       2.470672
  631100.000000       2.535719
  631200.000000       2.369089
  631300.000000       2.419381
  631400.000000       2.618651
  631500.000000       2.681510
  631600.000000       2.604559
  631700.000000       2.619030
  631800.000000       2.507268
  631900.000000       2.595439
  632000.000000       2.558319
  632100.000000       2.550446
  632200.000000       2.423584
  632300.000000       2.471854
  632400.000000       2.466636
  632500.000000       2.496681
  632600.000000       2.572508
  632700.000000       2.558479
  632800.000000       2.503650
  632900.000000       2.531391
  633000.000000       2.383285
  633100.000000       2.468166
  633200.000000       2.482827
  633300.000000       2.338342
  633400.000000       2.446436
  633500.000000       2.585721
  633600.000000       2.641374
  633700.000000       2.608061
  633800.000000       2.670319
  633900.000000       2.616524
  634000.000000       2.654769
  634100.000000       2.720744
  634200.000000       2.693188
  634300.000000       2.506303
  634400.000000       2.454926
  634500.000000       2.422053
  634600.000000       2.570157
  634700.000000       2.723810
  634800.000000       2.696181
  634900.000000       2.642764
  635000.000000       2.964774
  635100.000000       2.888507
  635200.000000       2.893761
  635300.000000       2.867070
  635400.000000       2.883454
  635500.000000       2.849238
  635600.000000       3.025477
  635700.000000       2.698319
  635800.000000       3.025001
  635900.000000       2.946224
  636000.000000       3.016263
  636100.000000       3.004267
  636200.000000       2.724526
  636300.000000       2.757728
  636400.000000       3.088508
  636500.000000       3.104063
  636600.000000       2.869635
  636700.000000       2.835816
  636800.000000       2.849740
  636900.000000       2.729290
  637000.000000       2.651105
  637100.000000       2.815653
  637200.000000       2.593747
  637300.000000       2.497333
  637400.000000       2.570861
  637500.000000       2.571773
  637600.000000       2.650736
  637700.000000       2.646140
  637800.000000       2.699488
  637900.000000       2.637082
  638000.000000       2.429653
  638100.000000       2.598347
  638200.000000       2.985138
  638300.000000       2.976774
  638400.000000       3.068284
  638500.000000       3.092007
  638600.000000       2.931266
  638700.000000       3.128154
  638800.000000       2.957929
  638900.000000       3.098008
  639000.000000       3.041505
  639100.000000       3.052049
  639200.000000       2.589304
  639300.000000       2.897715
  639400.000000       2.973724
  639500.000000       2.782534
  639600.000000       2.823429
  639700.000000       2.757095
  639800.000000       2.683490
  639900.000000       2.567027
  640000.000000       2.499742
  640100.000000       2.600473
  640200.000000       2.662497
  640300.000000       2.741813
  640400.000000       2.593027
  640500.000000       2.637366
  640600.000000       2.650605
  640700.000000       2.948028
  640800.000000       2.961256
  640900.000000       3.032430
  641000.000000       2.920125
  641100.000000       2.995300
  641200.000000       2.946947
  641300.000000       3.059677
  641400.000000       2.913378
  641500.000000       2.952182
  641600.000000       2.933301
  641700.000000       2.894428
  641800.000000       2.921730
  641900.000000       2.987814
  642000.000000       2.937736
  642100.000000       3.037531
  642200.000000       2.950686
  642300.000000       3.151567
  642400.000000       2.856126
  642500.000000       2.909059
  642600.000000       2.967672
  642700.000000       3.048994
  642800.000000       2.841625
  642900.000000       2.983122
  643000.000000       3.018797
  643100.000000       2.972251
  643200.000000       3.039833
  643300.000000       2.949620
  643400.000000       2.849054
  643500.000000       2.931542
  643600.000000       2.961369
  643700.000000       3.019287
  643800.000000       3.069667
  643900.000000       3.135067
  644000.000000       3.069842
  644100.000000       3.001087
  644200.000000       3.066361
  644300.000000       3.040348
  644400.000000       2.987069
  644500.000000       3.079225
  644600.000000       2.911510
  644700.000000       2.987569
  644800.000000       2.978118
  644900.000000       2.927241
  645000.000000       3.029034
  645100.000000       3.040943
  645200.000000       2.873418
  645300.000000       2.934384
  645400.000000       2.986123
  645500.000000       3.038291
  645600.000000       3.067776
  645700.000000       2.925094
  645800.000000       3.004146
  645900.000000       2.959590
  646000.000000       2.950976
  646100.000000       2.960337
  646200.000000       2.767566
  646300.000000       2.778935
  646400.000000       2.812790
  646500.000000       2.902996
  646600.000000       2.811472
  646700.000000       2.833443
  646800.000000       2.796169
  646900.000000       2.937059
  647000.000000       2.876277
  647100.000000       2.701594
  647200.000000       2.722867
  647300.000000       2.633705
  647400.000000       2.632243
  647500.000000       2.970348
  647600.000000       3.008756
  647700.000000       3.070515
  647800.000000       3.020336
  647900.000000       2.995507
  648000.000000       2.892480
  648100.000000       3.017859
  648200.000000       3.065352
  648300.000000       3.017071
  648400.000000       3.039867
  648500.000000       2.925302
  648600.000000       3.073242
  648700.000000       3.270488
  648800.000000       3.075026
  648900.000000       2.869394
  649000.000000       2.990547
  649100.000000       2.876116
  649200.000000       2.764682
  649300.000000       2.956999
  649400.000000       2.985693
  649500.000000       3.046337
  649600.000000       3.010703
  649700.000000       3.051433
  649800.000000       3.112275
  649900.000000       3.084875
  650000.000000       3.162586
  650100.000000       3.497538
  650200.000000       3.406267
  650300.000000       3.289869
  650400.000000       3.551412
  650500.000000       3.448733
  650600.000000       3.485145
  650700.000000       3.564567
  650800.000000       3.571997
  650900.000000       3.438598
  651000.000000       3.182322
  651100.000000       3.411764
  651200.000000       3.545932
  651300.000000       3.656676
  651400.000000       3.385278
  651500.000000       3.542816
  651600.000000       3.443406
  651700.000000       3.324793
  651800.000000       3.465301
  651900.000000       3.421234
  652000.000000       3.354621
  652100.000000       3.335745
  652200.000000       3.383925
  652300.000000       3.220067
  652400.000000       3.154129
  652500.000000       3.347795
  652600.000000       3.231395
  652700.000000       3.159457
  652800.000000       3.128116
  652900.000000       3.217203
  653000.000000       3.127192
  653100.000000       3.303281
  653200.000000       3.342847
  653300.000000       3.321433
  653400.000000       3.348188
  653500.000000       3.357052
  653600.000000       3.283131
  653700.000000       3.373756
  653800.000000       3.347118
  653900.000000       3.213311
  654000.000000       3.440957
  654100.000000       3.336855
  654200.000000       3.335365
  654300.000000       3.195686
  654400.000000       3.214595
  654500.000000       3.150395
  654600.000000       3.053164
  654700.000000       3.376098
  654800.000000       3.281892
  654900.000000       3.276331
  655000.000000       3.262397
  655100.000000       3.290603
  655200.000000       3.211381
  655300.000000       3.070438
  655400.000000       3.072825
  655500.000000       3.169559
  655600.000000       3.226518
  655700.000000       3.178694
  655800.000000       3.043938
  655900.000000       3.276106
  656000.000000       3.248632
  656100.000000       3.092623
  656200.000000       3.201864
  656300.000000       3.252420
  656400.000000       3.283720
  656500.000000       3.260643
  656600.000000       3.346131
  656700.000000       3.333772
  656800.000000       3.438235
  656900.000000       3.418530
  657000.000000       3.414433
  657100.000000       3.240189
  657200.000000       3.447635
  657300.000000       3.304146
  657400.000000       3.464628
  657500.000000       3.221927
  657600.000000       3.266734
  657700.000000       3.204622
  657800.000000       3.293892
  657900.000000       3.399749
  658000.000000       3.390468
  658100.000000       3.328165
  658200.000000       3.414240
  658300.000000       3.195568
  658400.000000       3.284139
  658500.000000       3.299626
  658600.000000       3.320840
  658700.000000       3.362416
  658800.000000       3.397031
  658900.000000       3.449468
  659000.000000       3.478848
  659100.000000       3.354420
  659200.000000       3.318076
  659300.000000       3.074538
  659400.000000       3.298467
  659500.000000       3.257735
  659600.000000       3.207204
  659700.000000       3.310635
  659800.000000       3.414914
  659900.000000       3.351172
  660000.000000       3.648312
  660100.000000       3.521425
  660200.000000       3.644578
  660300.000000       3.499847
  660400.000000       3.358396
  660500.000000       3.425122
  660600.000000       3.567572
  660700.000000       3.758072
  660800.000000       3.676349
  660900.000000       3.679342
  661000.000000       3.621757
  661100.000000       3.525140
  661200.000000       3.642882
  661300.000000       3.740723
  661400.000000       3.549044
  661500.000000       3.539047
  661600.000000       3.629181
  661700.000000       3.661407
  661800.000000       3.555483
  661900.000000       3.531754
  662000.000000       3.477285
  662100.000000       3.508493
  662200.000000       3.411117
  662300.000000       3.434360
  662400.000000       3.294601
  662500.000000       3.644026
  662600.000000       3.493835
  662700.000000       3.369272
  662800.000000       3.203933
  662900.000000       3.326410
  663000.000000       3.294740
  663100.000000       3.263161
  663200.000000       3.815661
  663300.000000       3.622263
  663400.000000       3.484507
  663500.000000       3.744741
  663600.000000       3.519641
  663700.000000       3.514774
  663800.000000       3.378210
  663900.000000       3.439478
  664000.000000       3.683955
  664100.000000       3.581105
  664200.000000       3.433796
  664300.000000       3.577811
  664400.000000       3.626076
  664500.000000       4.021410
  664600.000000       3.494888
  664700.000000       3.609779
  664800.000000       3.504566
  664900.000000       3.544135
  665000.000000       3.408855
  665100.000000       3.583279
  665200.000000       3.430738
  665300.000000       3.515155
  665400.000000       3.613989
  665500.000000       3.314177
  665600.000000       3.287533
  665700.000000       3.380944
  665800.000000       3.574645
  665900.000000       3.538416
  666000.000000       3.473122
  666100.000000       3.563498
  666200.000000       3.480357
  666300.000000       3.351281
  666400.000000       3.296778
  666500.000000       3.365272
  666600.000000       3.392968
  666700.000000       3.432508
  666800.000000       3.418646
  666900.000000       3.425732
  667000.000000       3.398663
  667100.000000       3.529821
  667200.000000       3.412282
  667300.000000       3.721073
  667400.000000       3.570532
  667500.000000       3.792629
  667600.000000       3.691193
  667700.000000       3.679934
  667800.000000       3.656258
  667900.000000       3.602177
  668000.000000       3.722406
  668100.000000       3.576589
  668200.000000       3.580733
  668300.000000       3.600782
  668400.000000       3.535155
  668500.000000       3.754245
  668600.000000       3.815855
  668700.000000       3.666729
  668800.000000       3.754314
  668900.000000       3.635268
  669000.000000       3.529171
  669100.000000       3.701370
  669200.000000       3.728002
  669300.000000       3.652750
  669400.000000       3.711832
  669500.000000       3.718188
  669600.000000       3.834542
  669700.000000       3.669386
  669800.000000       3.699007
  669900.000000       3.573868
  670000.000000       3.568906
  670100.000000       3.505893
  670200.000000       3.480519
  670300.000000       3.703508
  670400.000000       3.531823
  670500.000000       3.346683
  670600.000000       3.472726
  670700.000000       3.423047
  670800.000000       3.402806
  670900.000000       3.365430
  671000.000000       3.425613
  671100.000000       3.459094
  671200.000000       3.289169
  671300.000000       3.411670
  671400.000000       3.348463
  671500.000000       3.387447
  671600.000000       3.324034
  671700.000000       3.280486
  671800.000000       3.306858
  671900.000000       3.391957
  672000.000000       3.256323
  672100.000000       3.328030
  672200.000000       3.147764
  672300.000000       3.218806
  672400.000000       3.322628
  672500.000000       3.731670
  672600.000000       3.552745
  672700.000000       3.670598
  672800.000000       3.555286
  672900.000000       3.332488
  673000.000000       3.653548
  673100.000000       3.675249
  673200.000000       3.672118
  673300.000000       3.359554
  673400.000000       3.555262
  673500.000000       3.641879
  673600.000000       3.246414
  673700.000000       3.393105
  673800.000000       3.433533
  673900.000000       3.430541
  674000.000000       3.463741
  674100.000000       3.435492
  674200.000000       3.488109
  674300.000000       3.509589
  674400.000000       3.389041
  674500.000000       3.366174
  674600.000000       3.507802
  674700.000000       3.411099
  674800.000000       3.318672
  674900.000000       3.495783
  675000.000000       3.473149
  675100.000000       3.373604
  675200.000000       3.488225
  675300.000000       3.559330
  675400.000000       3.548223
  675500.000000       3.415415
  675600.000000       3.475078
  675700.000000       3.409317
  675800.000000       3.390724
  675900.000000       3.579517
  676000.000000       3.695846
  676100.000000       3.423894
  676200.000000       3.348518
  676300.000000       3.490579
  676400.000000       3.532421
  676500.000000       3.408140
  676600.000000       3.644116
  676700.000000       3.261616
  676800.000000       3.410696
  676900.000000       3.182078
  677000.000000       3.126611
  677100.000000       2.929535
  677200.000000       3.145699
  677300.000000       3.250141
  677400.000000       3.347385
  677500.000000       3.272294
  677600.000000       3.206099
  677700.000000       3.194313
  677800.000000       3.276455
  677900.000000       3.313963
  678000.000000       3.161110
  678100.000000       3.250119
  678200.000000       3.162736
  678300.000000       3.217574
  678400.000000       3.211085
  678500.000000       3.253140
  678600.000000       3.247129
  678700.000000       3.144573
  678800.000000       3.222040
  678900.000000       3.419687
  679000.000000       3.626274
  679100.000000       3.578324
  679200.000000       3.518158
  679300.000000       3.426209
  679400.000000       3.577021
  679500.000000       3.593544
  679600.000000       3.549655
  679700.000000       3.546736
  679800.000000       3.586885
  679900.000000       3.864144
  680000.000000       3.565835
  680100.000000       3.647654
  680200.000000       3.625126
  680300.000000       3.751903
  680400.000000       3.489063
  680500.000000       3.351096
  680600.000000       3.547958
  680700.000000       3.595143
  680800.000000       3.467368
  680900.000000       3.339238
  681000.000000       3.368168
  681100.000000       3.372972
  681200.000000       3.556989
  681300.000000       3.697905
  681400.000000       3.542493
  681500.000000       3.714291
  681600.000000       3.594992
  681700.000000       3.670480
  681800.000000       3.585663
  681900.000000       3.643370
  682000.000000       3.529975
  682100.000000       3.684786
  682200.000000       3.509600
  682300.000000       3.445296
  682400.000000       3.544744
  682500.000000       3.679205
  682600.000000       3.481783
  682700.000000       3.790935
  682800.000000       3.504415
  682900.000000       3.612181
  683000.000000       3.454325
  683100.000000       3.674291
  683200.000000       3.458773
  683300.000000       3.572567
  683400.000000       3.635285
  683500.000000       3.471170
  683600.000000       3.579708
  683700.000000       3.352774
  683800.000000       3.309950
  683900.000000       3.253297
  684000.000000       3.301591
  684100.000000       3.439353
  684200.000000       3.236350
  684300.000000       3.272977
  684400.000000       3.370833
  684500.000000       3.225537
  684600.000000       3.278255
  684700.000000       3.167576
  684800.000000       3.354394
  684900.000000       3.257782
  685000.000000       3.240557
  685100.000000       3.371134
  685200.000000       3.206188
  685300.000000       3.199179
  685400.000000       3.034065
  685500.000000       3.113777
  685600.000000       3.277182
  685700.000000       3.251322
  685800.000000       3.225705
  685900.000000       2.999751
  686000.000000       3.166233
  686100.000000       3.141754
  686200.000000       3.148684
  686300.000000       3.215486
  686400.000000       3.032101
  686500.000000       3.192817
  686600.000000       3.148360
  686700.000000       3.129530
  686800.000000       3.186267
  686900.000000       3.164848
  687000.000000       3.179225
  687100.000000       3.235333
  687200.000000       3.325706
  687300.000000       3.184062
  687400.000000       3.062100
  687500.000000       3.100752
  687600.000000       3.125822
  687700.000000       3.120661
  687800.000000       3.107367
  687900.000000       3.151677
  688000.000000       3.148437
  688100.000000       3.247199
  688200.000000       3.169005
  688300.000000       3.191092
  688400.000000       3.042727
  688500.000000       3.111056
  688600.000000       3.121333
  688700.000000       3.206763
  688800.000000       3.077118
  688900.000000       3.107668
  689000.000000       3.095585
  689100.000000       3.045338
  689200.000000       3.231712
  689300.000000       3.365786
  689400.000000       3.142207
  689500.000000       3.197711
  689600.000000       3.270778
  689700.000000       3.185839
  689800.000000       3.108289
  689900.000000       3.099512
  690000.000000       3.089580
  690100.000000       3.164097
  690200.000000       3.102408
  690300.000000       3.092784
  690400.000000       3.050288
  690500.000000       3.147938
  690600.000000       3.135138
  690700.000000       3.137159
  690800.000000       3.132847
  690900.000000       3.117685
  691000.000000       3.084394
  691100.000000       3.250514
  691200.000000       3.283649
  691300.000000       3.177308
  691400.000000       3.329918
  691500.000000       3.167332
  691600.000000       3.269858
  691700.000000       3.127069
  691800.000000       3.107194
  691900.000000       3.240701
  692000.000000       3.188437
  692100.000000       3.193885
  692200.000000       3.170257
  692300.000000       3.121327
  692400.000000       3.148571
  692500.000000       3.070558
  692600.000000       3.194137
  692700.000000       3.217688
  692800.000000       3.250698
  692900.000000       3.106151
  693000.000000       3.229157
  693100.000000       3.254590
  693200.000000       3.136227
  693300.000000       3.114318
  693400.000000       3.052302
  693500.000000       3.101841
  693600.000000       3.096475
  693700.000000       3.106612
  693800.000000       3.436897
  693900.000000       3.371417
  694000.000000       3.304292
  694100.000000       3.327366
  694200.000000       3.462939
  694300.000000       3.257292
  694400.000000       3.341871
  694500.000000       3.344475
  694600.000000       3.394818
  694700.000000       3.264814
  694800.000000       3.235669
  694900.000000       3.309756
  695000.000000       3.137896
  695100.000000       3.286106
  695200.000000       3.139131
  695300.000000       3.305634
  695400.000000       3.172858
  695500.000000       3.180375
  695600.000000       3.420663
  695700.000000       3.426016
  695800.000000       3.342545
  695900.000000       3.472502
  696000.000000       3.235785
  696100.000000       3.244554
  696200.000000       3.163429
  696300.000000       3.144416
  696400.000000       3.160040
  696500.000000       3.227855
  696600.000000       3.130257
  696700.000000       3.185369
  696800.000000       3.245201
  696900.000000       2.898280
  697000.000000       3.045158
  697100.000000       2.943367
  697200.000000       3.095095
  697300.000000       3.175641
  697400.000000       3.058117
  697500.000000       3.117352
  697600.000000       3.067895
  697700.000000       3.110983
  697800.000000       3.001405
  697900.000000       3.004399
  698000.000000       3.045462
  698100.000000       3.039232
  698200.000000       3.004656
  698300.000000       2.897617
  698400.000000       2.902246
  698500.000000       2.883568
  698600.000000       2.967731
  698700.000000       2.907390
  698800.000000       2.980180
  698900.000000       2.871346
  699000.000000       2.895758
  699100.000000       3.029333
  699200.000000       2.860113
  699300.000000       2.898037
  699400.000000       2.911893
  699500.000000       2.876280
  699600.000000       3.012051
  699700.000000       2.981198
  699800.000000       3.020777
  699900.000000       3.066654
  700000.000000       3.019231
  700100.000000       3.132925
  700200.000000       3.004053
  700300.000000       2.891630
  700400.000000       3.075343
  700500.000000       3.018161
  700600.000000       2.985091
  700700.000000       2.851601
  700800.000000       2.919517
  700900.000000       3.063491
  701000.000000       3.058245
  701100.000000       2.933490
  701200.000000       3.033590
  701300.000000       2.944835
  701400.000000       2.782318
  701500.000000       2.883010
  701600.000000       3.011638
  701700.000000       2.901968
  701800.000000       2.850661
  701900.000000       2.863654
  702000.000000       2.838802
  702100.000000       2.875051
  702200.000000       2.900181
  702300.000000       2.937328
  702400.000000       2.870059
  702500.000000       2.922729
  702600.000000       2.869893
  702700.000000       2.795114
  702800.000000       2.840152
  702900.000000       2.676670
  703000.000000       2.666825
  703100.000000       2.735359
  703200.000000       2.535562
  703300.000000       2.688265
  703400.000000       2.551401
  703500.000000       2.599794
  703600.000000       2.635563
  703700.000000       2.603422
  703800.000000       2.469268
  703900.000000       2.509124
  704000.000000       2.571951
  704100.000000       2.386828
  704200.000000       2.544617
  704300.000000       2.558277
  704400.000000       2.481310
  704500.000000       2.576716
  704600.000000       2.762646
  704700.000000       2.613829
  704800.000000       2.691630
  704900.000000       2.555707
  705000.000000       2.719649
  705100.000000       2.594029
  705200.000000       2.714714
  705300.000000       2.621527
  705400.000000       2.422535
  705500.000000       2.364668
  705600.000000       2.415744
  705700.000000       2.723707
  705800.000000       2.488843
  705900.000000       2.377353
  706000.000000       2.412744
  706100.000000       2.493069
  706200.000000       2.452787
  706300.000000       2.415257
  706400.000000       2.473025
  706500.000000       2.457416
  706600.000000       2.388775
  706700.000000       2.405567
  706800.000000       2.437552
  706900.000000       2.540869
  707000.000000       2.467417
  707100.000000       2.375304
  707200.000000       2.457991
  707300.000000       2.455208
  707400.000000       2.341803
  707500.000000       2.630974
  707600.000000       2.648362
  707700.000000       2.453299
  707800.000000       2.531859
  707900.000000       2.512029
  708000.000000       2.554114
  708100.000000       2.542796
  708200.000000       2.761775
  708300.000000       2.676846
  708400.000000       2.644603
  708500.000000       2.621328
  708600.000000       2.487622
  708700.000000       2.518825
  708800.000000       2.532869
  708900.000000       2.532430
  709000.000000       2.531052
  709100.000000       2.482683
  709200.000000       2.619001
  709300.000000       2.398274
  709400.000000       2.532911
  709500.000000       2.646455
  709600.000000       2.642599
  709700.000000       2.726128
  709800.000000       2.666672
  709900.000000       2.762093
  710000.000000       2.843061
  710100.000000       2.562020
  710200.000000       2.666196
  710300.000000       2.591343
  710400.000000       2.654567
  710500.000000       2.715859
  710600.000000       2.560840
  710700.000000       2.386334
  710800.000000       2.354920
  710900.000000       2.294040
  711000.000000       2.463065
  711100.000000       2.347571
  711200.000000       2.331070
  711300.000000       2.435759
  711400.000000       2.422788
  711500.000000       2.381475
  711600.000000       2.398678
  711700.000000       2.399085
  711800.000000       2.360459
  711900.000000       2.386042
  712000.000000       2.480344
  712100.000000       2.392084
  712200.000000       2.417687
  712300.000000       2.409931
  712400.000000       2.486188
  712500.000000       2.459972
  712600.000000       2.467057
  712700.000000       2.439121
  712800.000000       2.410150
  712900.000000       2.484771
  713000.000000       2.452644
  713100.000000       2.399016
  713200.000000       2.418093
  713300.000000       2.425993
  713400.000000       2.398935
  713500.000000       2.427852
  713600.000000       2.366629
  713700.000000       2.422969
  713800.000000       2.398036
  713900.000000       2.521228
  714000.000000       2.418483
  714100.000000       2.424972
  714200.000000       2.367899
  714300.000000       2.446028
  714400.000000       2.386274
  714500.000000       2.426747
  714600.000000       2.423420
  714700.000000       2.432776
  714800.000000       2.414269
  714900.000000       2.464164
  715000.000000       2.575626
  715100.000000       2.721576
  715200.000000       2.864753
  715300.000000       2.606847
  715400.000000       2.529151
  715500.000000       2.509370
  715600.000000       2.377325
  715700.000000       2.483822
  715800.000000       2.598483
  715900.000000       2.692795
  716000.000000       2.579446
  716100.000000       2.696345
  716200.000000       2.682066
  716300.000000       2.650821
  716400.000000       2.576613
  716500.000000       2.568077
  716600.000000       2.557557
  716700.000000       2.599212
  716800.000000       2.555343
  716900.000000       2.439306
  717000.000000       2.486673
  717100.000000       2.502176
  717200.000000       2.453020
  717300.000000       2.435155
  717400.000000       2.556867
  717500.000000       2.387975
  717600.000000       2.555043
  717700.000000       2.544620
  717800.000000       2.501916
  717900.000000       2.503764
  718000.000000       2.321299
  718100.000000       2.494871
  718200.000000       2.415238
  718300.000000       2.433686
  718400.000000       2.382421
  718500.000000       2.442229
  718600.000000       2.509372
  718700.000000       2.521267
  718800.000000       2.464054
  718900.000000       2.568453
  719000.000000       2.577866
  719100.000000       2.675254
  719200.000000       2.574763
  719300.000000       2.531626
  719400.000000       2.588729
  719500.000000       2.568169
  719600.000000       2.542389
  719700.000000       2.576277
  719800.000000       2.459043
  719900.000000       2.384477
  720000.000000       2.492099
  720100.000000       2.413497
  720200.000000       2.442055
  720300.000000       2.505195
  720400.000000       2.444583
  720500.000000       2.419117
  720600.000000       2.343341
  720700.000000       2.436268
  720800.000000       2.442471
  720900.000000       2.430369
  721000.000000       2.385214
  721100.000000       2.391346
  721200.000000       2.395628
  721300.000000       2.455121
  721400.000000       2.423860
  721500.000000       2.397861
  721600.000000       2.438742
  721700.000000       2.415978
  721800.000000       2.435811
  721900.000000       2.480600
  722000.000000       2.476263
  722100.000000       2.560163
  722200.000000       2.426970
  722300.000000       2.645161
  722400.000000       2.409298
  722500.000000       2.430162
  722600.000000       2.444678
  722700.000000       2.391848
  722800.000000       2.311195
  722900.000000       2.482933
  723000.000000       2.501578
  723100.000000       2.418675
  723200.000000       2.407921
  723300.000000       2.435142
  723400.000000       2.398647
  723500.000000       2.379112
  723600.000000       2.310902
  723700.000000       2.315470
  723800.000000       2.416914
  723900.000000       2.366579
  724000.000000       2.452749
  724100.000000       2.493160
  724200.000000       2.469838
  724300.000000       2.498533
  724400.000000       2.429851
  724500.000000       2.510416
  724600.000000       2.441954
  724700.000000       2.452178
  724800.000000       2.453673
  724900.000000       2.684891
  725000.000000       2.563731
  725100.000000       2.563459
  725200.000000       2.567379
  725300.000000       2.496920
  725400.000000       2.501953
  725500.000000       2.542788
  725600.000000       2.506821
  725700.000000       2.457776
  725800.000000       2.492319
  725900.000000       2.497438
  726000.000000       2.656384
  726100.000000       2.534391
  726200.000000       2.216702
  726300.000000       2.351889
  726400.000000       2.398862
  726500.000000       2.206788
  726600.000000       2.450153
  726700.000000       2.408266
  726800.000000       2.503076
  726900.000000       2.250062
  727000.000000       2.302640
  727100.000000       2.411703
  727200.000000       2.541068
  727300.000000       2.516275
  727400.000000       2.874127
  727500.000000       3.559084
  727600.000000       3.202205
  727700.000000       2.824488
  727800.000000       2.663704
  727900.000000       2.524592
  728000.000000       2.460326
  728100.000000       2.523837
  728200.000000       2.633906
  728300.000000       2.530062
  728400.000000       2.651870
  728500.000000       2.431077
  728600.000000       2.720212
  728700.000000       2.588668
  728800.000000       2.776653
  728900.000000       2.583305
  729000.000000       2.595001
  729100.000000       2.425805
  729200.000000       2.707318
  729300.000000       2.783102
  729400.000000       2.557293
  729500.000000       2.681147
  729600.000000       2.763381
  729700.000000       2.809702
  729800.000000       2.715493
  729900.000000       2.779467
  730000.000000       2.715370
  730100.000000       2.622626
  730200.000000       2.488636
  730300.000000       2.670811
  730400.000000       2.496983
  730500.000000       2.616856
  730600.000000       2.664601
  730700.000000       2.482759
  730800.000000       2.620472
  730900.000000       2.571258
  731000.000000       2.664660
  731100.000000       2.597883
  731200.000000       2.695166
  731300.000000       2.568837
  731400.000000       2.596974
  731500.000000       2.541876
  731600.000000       2.549286
  731700.000000       2.587861
  731800.000000       2.584865
  731900.000000       2.537944
  732000.000000       2.543858
  732100.000000       2.583707
  732200.000000       2.731754
  732300.000000       2.751482
  732400.000000       2.671284
  732500.000000       2.544412
  732600.000000       2.493717
  732700.000000       2.600593
  732800.000000       2.628181
  732900.000000       2.602406
  733000.000000       2.583594
  733100.000000       2.572739
  733200.000000       2.650950
  733300.000000       2.625401
  733400.000000       2.546547
  733500.000000       2.605127
  733600.000000       2.536166
  733700.000000       2.408980
  733800.000000       2.569594
  733900.000000       2.591587
  734000.000000       2.624009
  734100.000000       2.508766
  734200.000000       2.532191
  734300.000000       2.452239
  734400.000000       2.500554
  734500.000000       2.558511
  734600.000000       2.531587
  734700.000000       2.529566
  734800.000000       2.455471
  734900.000000       2.622183
  735000.000000       2.535188
  735100.000000       2.609054
  735200.000000       2.510067
  735300.000000       2.515929
  735400.000000       2.585123
  735500.000000       2.647817
  735600.000000       2.607361
  735700.000000       2.712046
  735800.000000       2.773506
  735900.000000       2.573513
  736000.000000       2.550983
  736100.000000       2.572978
  736200.000000       2.525834
  736300.000000       2.614771
  736400.000000       2.497073
  736500.000000       2.569415
  736600.000000       2.569593
  736700.000000       2.668363
  736800.000000       2.584630
  736900.000000       2.709255
  737000.000000       2.577108
  737100.000000       2.659957
  737200.000000       2.609867
  737300.000000       2.578663
  737400.000000       2.593291
  737500.000000       2.722143
  737600.000000       2.681361
  737700.000000       2.668019
  737800.000000       2.596052
  737900.000000       2.610813
  738000.000000       2.660975
  738100.000000       2.652475
  738200.000000       2.521344
  738300.000000       2.641837
  738400.000000       2.659292
  738500.000000       2.669303
  738600.000000       2.690597
  738700.000000       2.717134
  738800.000000       2.621291
  738900.000000       2.575934
  739000.000000       2.560969
  739100.000000       2.772948
  739200.000000       2.691336
  739300.000000       2.756897
  739400.000000       2.609215
  739500.000000       2.680613
  739600.000000       2.681507
  739700.000000       2.619820
  739800.000000       2.544813
  739900.000000       2.593742
  740000.000000       2.628814
  740100.000000       2.602781
  740200.000000       2.672753
  740300.000000       2.727385
  740400.000000       2.709415
  740500.000000       2.613706
  740600.000000       2.638224
  740700.000000       2.656939
  740800.000000       2.693384
  740900.000000       2.628783
  741000.000000       2.665540
  741100.000000       2.608486
  741200.000000       2.660679
  741300.000000       2.678620
  741400.000000       2.593450
  741500.000000       2.660499
  741600.000000       2.647640
  741700.000000       2.639130
  741800.000000       2.753985
  741900.000000       2.639071
  742000.000000       2.607577
  742100.000000       2.641277
  742200.000000       2.676606
  742300.000000       2.629518
  742400.000000       2.637213
  742500.000000       2.607837
  742600.000000       2.673047
  742700.000000       2.811578
  742800.000000       2.755539
  742900.000000       2.698747
  743000.000000       2.632738
  743100.000000       2.780735
  743200.000000       2.759697
  743300.000000       2.711868
  743400.000000       2.717962
  743500.000000       2.819765
  743600.000000       2.558284
  743700.000000       2.546565
  743800.000000       2.635985
  743900.000000       2.531925
  744000.000000       2.659063
  744100.000000       2.758152
  744200.000000       2.549376
  744300.000000       2.633013
  744400.000000       2.609378
  744500.000000       2.621833
  744600.000000       2.554507
  744700.000000       2.571047
  744800.000000       2.500783
  744900.000000       2.680338
  745000.000000       2.502130
  745100.000000       2.576104
  745200.000000       2.735278
  745300.000000       2.592653
  745400.000000       2.574551
  745500.000000       2.799243
  745600.000000       2.631210
  745700.000000       2.653917
  745800.000000       2.643311
  745900.000000       2.573924
  746000.000000       2.694721
  746100.000000       2.575611
  746200.000000       2.636699
  746300.000000       2.613481
  746400.000000       2.551210
  746500.000000       2.702003
  746600.000000       2.559023
  746700.000000       2.562598
  746800.000000       2.672262
  746900.000000       2.602773
  747000.000000       2.662908
  747100.000000       2.655814
  747200.000000       2.675883
  747300.000000       2.625934
  747400.000000       2.692214
  747500.000000       2.505199
  747600.000000       2.700887
  747700.000000       2.679317
  747800.000000       2.638060
  747900.000000       2.751978
  748000.000000       2.627027
  748100.000000       2.783633
  748200.000000       2.749040
  748300.000000       2.554692
  748400.000000       2.583442
  748500.000000       2.554898
  748600.000000       2.631856
  748700.000000       2.926461
  748800.000000       2.822180
  748900.000000       3.052398
  749000.000000       2.889278
  749100.000000       3.006864
  749200.000000       2.688091
  749300.000000       2.694048
  749400.000000       2.852074
  749500.000000       2.691573
  749600.000000       2.826597
  749700.000000       2.660143
  749800.000000       2.692191
  749900.000000       2.783204
  750000.000000       2.860963
  750100.000000       2.894272
  750200.000000       2.666852
  750300.000000       2.799179
  750400.000000       3.138393
  750500.000000       3.003602
  750600.000000       2.839081
  750700.000000       2.799598
  750800.000000       2.658043
  750900.000000       2.806430
  751000.000000       2.946595
  751100.000000       2.848250
  751200.000000       2.756753
  751300.000000       2.885821
  751400.000000       2.817907
  751500.000000       2.776654
  751600.000000       2.814517
  751700.000000       2.659765
  751800.000000       3.129203
  751900.000000       2.850343
  752000.000000       2.865395
  752100.000000       2.707513
  752200.000000       2.776322
  752300.000000       2.752611
  752400.000000       2.813434
  752500.000000       2.673511
  752600.000000       2.706235
  752700.000000       2.898503
  752800.000000       2.831359
  752900.000000       2.668572
  753000.000000       2.803451
  753100.000000       2.486962
  753200.000000       2.666324
  753300.000000       2.721748
  753400.000000       2.704417
  753500.000000       2.573118
  753600.000000       2.664319
  753700.000000       2.595963
  753800.000000       2.637637
  753900.000000       2.781730
  754000.000000       2.605972
  754100.000000       2.595480
  754200.000000       2.721314
  754300.000000       2.780087
  754400.000000       2.836218
  754500.000000       2.837845
  754600.000000       2.528877
  754700.000000       2.532770
  754800.000000       2.545877
  754900.000000       2.579006
  755000.000000       2.577038
  755100.000000       2.509707
  755200.000000       2.541836
  755300.000000       2.565255
  755400.000000       2.747692
  755500.000000       2.770116
  755600.000000       2.791081
  755700.000000       2.797636
  755800.000000       2.720568
  755900.000000       2.905778
  756000.000000       2.732400
  756100.000000       2.723008
  756200.000000       2.569521
  756300.000000       2.881611
  756400.000000       2.688305
  756500.000000       2.681057
  756600.000000       2.630136
  756700.000000       2.800256
  756800.000000       2.661665
  756900.000000       2.733489
  757000.000000       2.733227
  757100.000000       2.565820
  757200.000000       2.536532
  757300.000000       2.500293
  757400.000000       2.548981
  757500.000000       2.734796
  757600.000000       2.613716
  757700.000000       2.890633
  757800.000000       2.841309
  757900.000000       2.814332
  758000.000000       2.610295
  758100.000000       2.796258
  758200.000000       2.862260
  758300.000000       2.938109
  758400.000000       2.897877
  758500.000000       2.787083
  758600.000000       2.598283
  758700.000000       2.821158
  758800.000000       2.784079
  758900.000000       2.829116
  759000.000000       2.756210
  759100.000000       2.833932
  759200.000000       2.883019
  759300.000000       2.677167
  759400.000000       2.820354
  759500.000000       2.669401
  759600.000000       2.666311
  759700.000000       2.632381
  759800.000000       2.851763
  759900.000000       2.707987
  760000.000000       2.615677
  760100.000000       2.631489
  760200.000000       2.722571
  760300.000000       2.698674
  760400.000000       2.750349
  760500.000000       2.787097
  760600.000000       2.725694
  760700.000000       2.703722
  760800.000000       2.723079
  760900.000000       2.706493
  761000.000000       2.778674
  761100.000000       2.736212
  761200.000000       2.704510
  761300.000000       2.696830
  761400.000000       2.636928
  761500.000000       2.591689
  761600.000000       2.682303
  761700.000000       2.617631
  761800.000000       2.521642
  761900.000000       2.720417
  762000.000000       2.683925
  762100.000000       2.678286
  762200.000000       2.546285
  762300.000000       2.583687
  762400.000000       2.612773
  762500.000000       2.408338
  762600.000000       2.615019
  762700.000000       2.597132
  762800.000000       2.705015
  762900.000000       2.590496
  763000.000000       2.467063
  763100.000000       2.368142
  763200.000000       2.113198
  763300.000000       2.224783
  763400.000000       2.350400
  763500.000000       2.551005
  763600.000000       2.555546
  763700.000000       2.516490
  763800.000000       2.584488
  763900.000000       2.696292
  764000.000000       2.561876
  764100.000000       2.541426
  764200.000000       2.584169
  764300.000000       2.478857
  764400.000000       2.400054
  764500.000000       2.531119
  764600.000000       2.619872
  764700.000000       2.650758
  764800.000000       2.721546
  764900.000000       2.618417
  765000.000000       2.574691
  765100.000000       2.628169
  765200.000000       2.458060
  765300.000000       2.533770
  765400.000000       2.472623
  765500.000000       2.606892
  765600.000000       2.766965
  765700.000000       2.733846
  765800.000000       2.503245
  765900.000000       2.471367
  766000.000000       2.521987
  766100.000000       2.556060
  766200.000000       2.704416
  766300.000000       2.543626
  766400.000000       2.624823
  766500.000000       2.457468
  766600.000000       2.547209
  766700.000000       2.479888
  766800.000000       2.520923
  766900.000000       2.607951
  767000.000000       2.614797
  767100.000000       2.725272
  767200.000000       2.635094
  767300.000000       2.753461
  767400.000000       2.696040
  767500.000000       2.823477
  767600.000000       2.732827
  767700.000000       2.787424
  767800.000000       2.622424
  767900.000000       2.699521
  768000.000000       2.683437
  768100.000000       2.684106
  768200.000000       2.634170
  768300.000000       2.605977
  768400.000000       2.639330
  768500.000000       2.603756
  768600.000000       2.486912
  768700.000000       2.429334
  768800.000000       2.488815
  768900.000000       2.477452
  769000.000000       2.418873
  769100.000000       2.384385
  769200.000000       2.448493
  769300.000000       2.510343
  769400.000000       2.516878
  769500.000000       2.630076
  769600.000000       2.542447
  769700.000000       2.547770
  769800.000000       2.519721
  769900.000000       2.428923
  770000.000000       2.484561
  770100.000000       2.418438
  770200.000000       2.392969
  770300.000000       2.393840
  770400.000000       2.399082
  770500.000000       2.371224
  770600.000000       2.451902
  770700.000000       2.392551
  770800.000000       2.404777
  770900.000000       2.338968
  771000.000000       2.357814
  771100.000000       2.406296
  771200.000000       2.397099
  771300.000000       2.382930
  771400.000000       2.414750
  771500.000000       2.421861
  771600.000000       2.408411
  771700.000000       2.319027
  771800.000000       2.366462
  771900.000000       2.361191
  772000.000000       2.357959
  772100.000000       2.358790
  772200.000000       2.372082
  772300.000000       2.328937
  772400.000000       2.274208
  772500.000000       2.386000
  772600.000000       2.393578
  772700.000000       2.416112
  772800.000000       2.464514
  772900.000000       2.361997
  773000.000000       2.333331
  773100.000000       2.270402
  773200.000000       2.362150
  773300.000000       2.436238
  773400.000000       2.355826
  773500.000000       2.398505
  773600.000000       2.387313
  773700.000000       2.445238
  773800.000000       2.406565
  773900.000000       2.490391
  774000.000000       2.405476
  774100.000000       2.378346
  774200.000000       2.471015
  774300.000000       2.413854
  774400.000000       2.617612
  774500.000000       2.529596
  774600.000000       2.419429
  774700.000000       2.507097
  774800.000000       2.566390
  774900.000000       2.455310
  775000.000000       2.446103
  775100.000000       2.419194
  775200.000000       2.552875
  775300.000000       2.483590
  775400.000000       2.517489
  775500.000000       2.436255
  775600.000000       2.479267
  775700.000000       2.491510
  775800.000000       2.392938
  775900.000000       2.357223
  776000.000000       2.464855
  776100.000000       2.431244
  776200.000000       2.489574
  776300.000000       2.531651
  776400.000000       2.423470
  776500.000000       2.583811
  776600.000000       2.665958
  776700.000000       2.748063
  776800.000000       2.650982
  776900.000000       2.573729
  777000.000000       2.536512
  777100.000000       2.552287
  777200.000000       2.523770
  777300.000000       2.523786
  777400.000000       2.594283
  777500.000000       2.543449
  777600.000000       2.526335
  777700.000000       2.469859
  777800.000000       2.581581
  777900.000000       2.482468
  778000.000000       2.607945
  778100.000000       2.617382
  778200.000000       2.543402
  778300.000000       2.446397
  778400.000000       2.635077
  778500.000000       2.673331
  778600.000000       2.592475
  778700.000000       2.674691
  778800.000000       2.514560
  778900.000000       2.588848
  779000.000000       2.651916
  779100.000000       2.593263
  779200.000000       2.474580
  779300.000000       2.619991
  779400.000000       2.578485
  779500.000000       2.632739
  779600.000000       2.566895
  779700.000000       2.481930
  779800.000000       2.543110
  779900.000000       2.540452
  780000.000000       2.617606
  780100.000000       2.644068
  780200.000000       2.620489
  780300.000000       2.392893
  780400.000000       2.518244
  780500.000000       2.351535
  780600.000000       2.509457
  780700.000000       2.607765
  780800.000000       2.311098
  780900.000000       2.453503
  781000.000000       2.502264
  781100.000000       2.647908
  781200.000000       2.497029
  781300.000000       2.510927
  781400.000000       2.611566
  781500.000000       2.550656
  781600.000000       2.565788
  781700.000000       2.673962
  781800.000000       2.613534
  781900.000000       2.591287
  782000.000000       2.801646
  782100.000000       2.518638
  782200.000000       2.772854
  782300.000000       2.860453
  782400.000000       2.682219
  782500.000000       2.619955
  782600.000000       2.682243
  782700.000000       2.748636
  782800.000000       2.675133
  782900.000000       2.590847
  783000.000000       2.667752
  783100.000000       2.513724
  783200.000000       2.500932
  783300.000000       2.434893
  783400.000000       2.647540
  783500.000000       2.692924
  783600.000000       2.781081
  783700.000000       2.530692
  783800.000000       2.619943
  783900.000000       2.709765
  784000.000000       2.695093
  784100.000000       2.560166
  784200.000000       2.683270
  784300.000000       2.568671
  784400.000000       2.710318
  784500.000000       2.557441
  784600.000000       2.745604
  784700.000000       2.634200
  784800.000000       2.707378
  784900.000000       2.638371
  785000.000000       2.563603
  785100.000000       2.682684
  785200.000000       2.730866
  785300.000000       2.812786
  785400.000000       2.838000
  785500.000000       2.599331
  785600.000000       2.755133
  785700.000000       2.805623
  785800.000000       2.748987
  785900.000000       2.687159
  786000.000000       2.698407
  786100.000000       2.583189
  786200.000000       2.589118
  786300.000000       2.636990
  786400.000000       2.615893
  786500.000000       2.625348
  786600.000000       2.623009
  786700.000000       2.648701
  786800.000000       2.655097
  786900.000000       2.681720
  787000.000000       2.670883
  787100.000000       2.587191
  787200.000000       2.610932
  787300.000000       2.711803
  787400.000000       2.726058
  787500.000000       2.688505
  787600.000000       2.620407
  787700.000000       2.670462
  787800.000000       2.642376
  787900.000000       2.585230
  788000.000000       2.531542
  788100.000000       2.519644
  788200.000000       2.452672
  788300.000000       2.536164
  788400.000000       2.581937
  788500.000000       2.593075
  788600.000000       2.508768
  788700.000000       2.443742
  788800.000000       2.447466
  788900.000000       2.592300
  789000.000000       2.576633
  789100.000000       2.604301
  789200.000000       2.570956
  789300.000000       2.550163
  789400.000000       2.643875
  789500.000000       2.641203
  789600.000000       2.639474
  789700.000000       2.728903
  789800.000000       2.629593
  789900.000000       2.585956
  790000.000000       2.675610
  790100.000000       2.725626
  790200.000000       2.890937
  790300.000000       2.848612
  790400.000000       2.895882
  790500.000000       2.802176
  790600.000000       2.859782
  790700.000000       2.840024
  790800.000000       3.057150
  790900.000000       3.017633
  791000.000000       2.832836
  791100.000000       2.934142
  791200.000000       2.843652
  791300.000000       2.792548
  791400.000000       2.887000
  791500.000000       2.899931
  791600.000000       3.065284
  791700.000000       2.813826
  791800.000000       2.809948
  791900.000000       2.771769
  792000.000000       2.872844
  792100.000000       2.869204
  792200.000000       2.848326
  792300.000000       2.845417
  792400.000000       2.769405
  792500.000000       2.908272
  792600.000000       2.822133
  792700.000000       2.984135
  792800.000000       2.839627
  792900.000000       2.843832
  793000.000000       2.821117
  793100.000000       2.806083
  793200.000000       2.967905
  793300.000000       2.902581
  793400.000000       2.843452
  793500.000000       2.901730
  793600.000000       2.728752
  793700.000000       2.751269
  793800.000000       3.015912
  793900.000000       2.912823
  794000.000000       2.753138
  794100.000000       2.920792
  794200.000000       2.719415
  794300.000000       2.516507
  794400.000000       2.652852
  794500.000000       2.604173
  794600.000000       2.570900
  794700.000000       2.541327
  794800.000000       2.479506
  794900.000000       2.613120
  795000.000000       2.548612
  795100.000000       2.644725
  795200.000000       2.442898
  795300.000000       2.368254
  795400.000000       2.601117
  795500.000000       2.617467
  795600.000000       2.557825
  795700.000000       2.474014
  795800.000000       2.608527
  795900.000000       2.538100
  796000.000000       2.711124
  796100.000000       2.782310
  796200.000000       2.751406
  796300.000000       2.580431
  796400.000000       2.735229
  796500.000000       2.873648
  796600.000000       2.732230
  796700.000000       2.737556
  796800.000000       2.667086
  796900.000000       2.767100
  797000.000000       2.727030
  797100.000000       2.681985
  797200.000000       2.716127
  797300.000000       2.712271
  797400.000000       2.819269
  797500.000000       2.710384
  797600.000000       2.901836
  797700.000000       2.708630
  797800.000000       2.792464
  797900.000000       2.751031
  798000.000000       2.797345
  798100.000000       2.731223
  798200.000000       2.677687
  798300.000000       2.814876
  798400.000000       2.667793
  798500.000000       2.673446
  798600.000000       2.626268
  798700.000000       2.630127
  798800.000000       2.611101
  798900.000000       2.628743
  799000.000000       2.685461
  799100.000000       2.692036
  799200.000000       2.592072
  799300.000000       2.658186
  799400.000000       2.641846
  799500.000000       2.494423
  799600.000000       2.537764
  799700.000000       2.600342
  799800.000000       2.868659
  799900.000000       2.689063
  800000.000000       2.706900
  800100.000000       2.879928
  800200.000000       2.920764
  800300.000000       2.747842
  800400.000000       2.812410
  800500.000000       2.738731
  800600.000000       2.595032
  800700.000000       2.826691
  800800.000000       2.655294
  800900.000000       2.605669
  801000.000000       2.512983
  801100.000000       2.612610
  801200.000000       2.432895
  801300.000000       2.555328
  801400.000000       2.573954
  801500.000000       2.545418
  801600.000000       2.560778
  801700.000000       2.602335
  801800.000000       2.656816
  801900.000000       2.733745
  802000.000000       2.536398
  802100.000000       2.622248
  802200.000000       2.766794
  802300.000000       2.625468
  802400.000000       2.719523
  802500.000000       2.610823
  802600.000000       2.863160
  802700.000000       2.887124
  802800.000000       2.955084
  802900.000000       3.154912
  803000.000000       2.711486
  803100.000000       2.668873
  803200.000000       2.747755
  803300.000000       2.773375
  803400.000000       2.694572
  803500.000000       2.608782
  803600.000000       2.603187
  803700.000000       2.498934
  803800.000000       2.578109
  803900.000000       2.599504
  804000.000000       2.682488
  804100.000000       2.570793
  804200.000000       2.738298
  804300.000000       2.746699
  804400.000000       2.658199
  804500.000000       2.749136
  804600.000000       2.616629
  804700.000000       2.558743
  804800.000000       2.781632
  804900.000000       2.856338
  805000.000000       2.780897
  805100.000000       2.932303
  805200.000000       2.620646
  805300.000000       2.745895
  805400.000000       2.673089
  805500.000000       2.633626
  805600.000000       2.625947
  805700.000000       2.776276
  805800.000000       2.723634
  805900.000000       2.746896
  806000.000000       2.810311
  806100.000000       2.933290
  806200.000000       2.691481
  806300.000000       2.790640
  806400.000000       2.866968
  806500.000000       2.718757
  806600.000000       2.700640
  806700.000000       2.857071
  806800.000000       2.929382
  806900.000000       3.027936
  807000.000000       3.097523
  807100.000000       3.001911
  807200.000000       2.781596
  807300.000000       2.722364
  807400.000000       2.961729
  807500.000000       2.825131
  807600.000000       2.867333
  807700.000000       3.175860
  807800.000000       2.839533
  807900.000000       2.790002
  808000.000000       2.739928
  808100.000000       2.682423
  808200.000000       2.769218
  808300.000000       2.816231
  808400.000000       2.626923
  808500.000000       2.895342
  808600.000000       2.742938
  808700.000000       2.684092
  808800.000000       2.736459
  808900.000000       3.069435
  809000.000000       2.750001
  809100.000000       2.814820
  809200.000000       2.905761
  809300.000000       2.805672
  809400.000000       2.845736
  809500.000000       2.884186
  809600.000000       2.792620
  809700.000000       2.633433
  809800.000000       2.748574
  809900.000000       2.641735
  810000.000000       2.811448
  810100.000000       2.757235
  810200.000000       2.660463
  810300.000000       2.706998
  810400.000000       2.721394
  810500.000000       2.853720
  810600.000000       2.806229
  810700.000000       2.767849
  810800.000000       2.734262
  810900.000000       2.759866
  811000.000000       2.683221
  811100.000000       2.740708
  811200.000000       2.615187
  811300.000000       2.881875
  811400.000000       2.811619
  811500.000000       2.774529
  811600.000000       2.818558
  811700.000000       2.800994
  811800.000000       2.947201
  811900.000000       2.503949
  812000.000000       2.479288
  812100.000000       2.546574
  812200.000000       2.566710
  812300.000000       2.444361
  812400.000000       2.574372
  812500.000000       2.750346
  812600.000000       3.076994
  812700.000000       2.912786
  812800.000000       2.788397
  812900.000000       2.989688
  813000.000000       3.027587
  813100.000000       3.050464
  813200.000000       2.997367
  813300.000000       3.041399
  813400.000000       3.119509
  813500.000000       2.849842
  813600.000000       2.838531
  813700.000000       2.985012
  813800.000000       2.823971
  813900.000000       2.864951
  814000.000000       2.857990
  814100.000000       2.583148
  814200.000000       2.633088
  814300.000000       2.652238
  814400.000000       2.936585
  814500.000000       3.019582
  814600.000000       2.895118
  814700.000000       2.864658
  814800.000000       2.798780
  814900.000000       2.948631
  815000.000000       2.858986
  815100.000000       2.852528
  815200.000000       2.955494
  815300.000000       2.833113
  815400.000000       2.926669
  815500.000000       2.878569
  815600.000000       2.742041
  815700.000000       2.844080
  815800.000000       2.860084
  815900.000000       2.899556
  816000.000000       2.938122
  816100.000000       2.925189
  816200.000000       2.881924
  816300.000000       2.785676
  816400.000000       2.774933
  816500.000000       2.754837
  816600.000000       2.780812
  816700.000000       2.828177
  816800.000000       2.713118
  816900.000000       2.702726
  817000.000000       2.664462
  817100.000000       2.799293
  817200.000000       2.753294
  817300.000000       2.720305
  817400.000000       2.701664
  817500.000000       2.829835
  817600.000000       2.767825
  817700.000000       2.861359
  817800.000000       2.826649
  817900.000000       2.937391
  818000.000000       2.881754
  818100.000000       2.883236
  818200.000000       2.971967
  818300.000000       2.940667
  818400.000000       2.792797
  818500.000000       2.703625
  818600.000000       2.810903
  818700.000000       2.644841
  818800.000000       2.943716
  818900.000000       2.598682
  819000.000000       2.654471
  819100.000000       2.588142
  819200.000000       2.628135
  819300.000000       2.495500
  819400.000000       2.607594
  819500.000000       2.710382
  819600.000000       2.864319
  819700.000000       2.766337
  819800.000000       2.693186
  819900.000000       2.858812
  820000.000000       2.790464
  820100.000000       2.707560
  820200.000000       2.771292
  820300.000000       2.791978
  820400.000000       2.765155
  820500.000000       2.651623
  820600.000000       2.624998
  820700.000000       2.679196
  820800.000000       2.697023
  820900.000000       2.831706
  821000.000000       3.071344
  821100.000000       2.893156
  821200.000000       2.914953
  821300.000000       3.578415
  821400.000000       3.046646
  821500.000000       3.037711
  821600.000000       3.089116
  821700.000000       2.891896
  821800.000000       3.375074
  821900.000000       3.266178
  822000.000000       3.233955
  822100.000000       3.173930
  822200.000000       2.982202
  822300.000000       2.857960
  822400.000000       2.754847
  822500.000000       2.844596
  822600.000000       2.706609
  822700.000000       2.770302
  822800.000000       2.794174
  822900.000000       2.740710
  823000.000000       2.845675
  823100.000000       2.891804
  823200.000000       2.842021
  823300.000000       2.942523
  823400.000000       2.875289
  823500.000000       2.837499
  823600.000000       2.850325
  823700.000000       2.844029
  823800.000000       2.951232
  823900.000000       2.648909
  824000.000000       2.712577
  824100.000000       2.688800
  824200.000000       2.738071
  824300.000000       2.866702
  824400.000000       3.090013
  824500.000000       2.901970
  824600.000000       3.010856
  824700.000000       2.752436
  824800.000000       2.930837
  824900.000000       2.660499
  825000.000000       2.967002
  825100.000000       2.828885
  825200.000000       2.879169
  825300.000000       2.753765
  825400.000000       2.755188
  825500.000000       2.884559
  825600.000000       3.014449
  825700.000000       2.800833
  825800.000000       2.877310
  825900.000000       2.771796
  826000.000000       2.885132
  826100.000000       2.793248
  826200.000000       2.871703
  826300.000000       2.830810
  826400.000000       2.795140
  826500.000000       2.769621
  826600.000000       2.657779
  826700.000000       2.755884
  826800.000000       2.597355
  826900.000000       2.780091
  827000.000000       2.684433
  827100.000000       2.686163
  827200.000000       2.641092
  827300.000000       2.676459
  827400.000000       2.725889
  827500.000000       2.850271
  827600.000000       2.908922
  827700.000000       2.809292
  827800.000000       2.646960
  827900.000000       2.833682
  828000.000000       2.954688
  828100.000000       2.790636
  828200.000000       2.666733
  828300.000000       2.945819
  828400.000000       2.903181
  828500.000000       2.796207
  828600.000000       2.737340
  828700.000000       2.646156
  828800.000000       2.782004
  828900.000000       2.698907
  829000.000000       2.761831
  829100.000000       2.833668
  829200.000000       2.760804
  829300.000000       2.928320
  829400.000000       2.780859
  829500.000000       2.949468
  829600.000000       2.500355
  829700.000000       2.748120
  829800.000000       2.839381
  829900.000000       2.871811
  830000.000000       2.968347
  830100.000000       2.730531
  830200.000000       2.808952
  830300.000000       2.847403
  830400.000000       2.654737
  830500.000000       2.816694
  830600.000000       2.734976
  830700.000000       2.786684
  830800.000000       2.707383
  830900.000000       2.787950
  831000.000000       2.975091
  831100.000000       2.994018
  831200.000000       2.992856
  831300.000000       2.758551
  831400.000000       2.638439
  831500.000000       2.824593
  831600.000000       2.961346
  831700.000000       2.859136
  831800.000000       2.826270
  831900.000000       2.937623
  832000.000000       3.044198
  832100.000000       2.816931
  832200.000000       2.750726
  832300.000000       2.711080
  832400.000000       2.811451
  832500.000000       2.756763
  832600.000000       2.849030
  832700.000000       2.867111
  832800.000000       2.886969
  832900.000000       2.775359
  833000.000000       2.851699
  833100.000000       2.554509
  833200.000000       2.627992
  833300.000000       2.848312
  833400.000000       2.766085
  833500.000000       2.656119
  833600.000000       2.785001
  833700.000000       2.702634
  833800.000000       2.818854
  833900.000000       2.652459
  834000.000000       2.610915
  834100.000000       2.559749
  834200.000000       2.588401
  834300.000000       2.756812
  834400.000000       2.764380
  834500.000000       3.058979
  834600.000000       2.778219
  834700.000000       2.713015
  834800.000000       2.715830
  834900.000000       2.753656
  835000.000000       2.729723
  835100.000000       2.809805
  835200.000000       2.743086
  835300.000000       2.760231
  835400.000000       2.594168
  835500.000000       2.710183
  835600.000000       2.589650
  835700.000000       2.633243
  835800.000000       2.824291
  835900.000000       3.032288
  836000.000000       2.984499
  836100.000000       3.002713
  836200.000000       3.056951
  836300.000000       3.131421
  836400.000000       3.032147
  836500.000000       3.001291
  836600.000000       2.891873
  836700.000000       2.801080
  836800.000000       2.744447
  836900.000000       2.901264
  837000.000000       2.775695
  837100.000000       2.768128
  837200.000000       2.795687
  837300.000000       2.553631
  837400.000000       2.754880
  837500.000000       2.650374
  837600.000000       2.845083
  837700.000000       2.914167
  837800.000000       2.807857
  837900.000000       2.740029
  838000.000000       2.863795
  838100.000000       2.739291
  838200.000000       2.892404
  838300.000000       2.890308
  838400.000000       2.574066
  838500.000000       2.784012
  838600.000000       2.743188
  838700.000000       2.614888
  838800.000000       2.751719
  838900.000000       2.866105
  839000.000000       2.785503
  839100.000000       2.848164
  839200.000000       2.777697
  839300.000000       2.748214
  839400.000000       2.742765
  839500.000000       2.842381
  839600.000000       2.696079
  839700.000000       2.715656
  839800.000000       2.856422
  839900.000000       2.915087
  840000.000000       2.782899
  840100.000000       2.929540
  840200.000000       2.868989
  840300.000000       2.739718
  840400.000000       2.765524
  840500.000000       2.853948
  840600.000000       2.802623
  840700.000000       2.790104
  840800.000000       2.949186
  840900.000000       2.641783
  841000.000000       2.942963
  841100.000000       2.757008
  841200.000000       2.768017
  841300.000000       2.896247
  841400.000000       2.749602
  841500.000000       2.905764
  841600.000000       2.977113
  841700.000000       2.734490
  841800.000000       2.886900
  841900.000000       2.876713
  842000.000000       2.990609
  842100.000000       2.975312
  842200.000000       2.996357
  842300.000000       3.140817
  842400.000000       2.818335
  842500.000000       2.860586
  842600.000000       2.883909
  842700.000000       2.889660
  842800.000000       2.701495
  842900.000000       2.829381
  843000.000000       2.734505
  843100.000000       2.822190
  843200.000000       2.737351
  843300.000000       2.767392
  843400.000000       2.654925
  843500.000000       2.765951
  843600.000000       2.669736
  843700.000000       2.672639
  843800.000000       2.891862
  843900.000000       2.703484
  844000.000000       2.708719
  844100.000000       2.745065
  844200.000000       2.833660
  844300.000000       2.770485
  844400.000000       2.793901
  844500.000000       2.725597
  844600.000000       2.835861
  844700.000000       2.812854
  844800.000000       2.912199
  844900.000000       2.657518
  845000.000000       2.865864
  845100.000000       2.866832
  845200.000000       2.814767
  845300.000000       2.719241
  845400.000000       2.829298
  845500.000000       2.733014
  845600.000000       2.924730
  845700.000000       2.754469
  845800.000000       2.665499
  845900.000000       2.746445
  846000.000000       2.679308
  846100.000000       2.654971
  846200.000000       2.531145
  846300.000000       2.781071
  846400.000000       2.681821
  846500.000000       2.720717
  846600.000000       2.806336
  846700.000000       2.691801
  846800.000000       2.757638
  846900.000000       2.570543
  847000.000000       2.816064
  847100.000000       2.808428
  847200.000000       2.862423
  847300.000000       2.862794
  847400.000000       2.818461
  847500.000000       2.669235
  847600.000000       2.800137
  847700.000000       2.641573
  847800.000000       2.792333
  847900.000000       2.871232
  848000.000000       2.844636
  848100.000000       3.012643
  848200.000000       2.903929
  848300.000000       2.894374
  848400.000000       3.134657
  848500.000000       2.755898
  848600.000000       2.724074
  848700.000000       2.827201
  848800.000000       2.877986
  848900.000000       2.711350
  849000.000000       2.883195
  849100.000000       2.892164
  849200.000000       2.797850
  849300.000000       2.713345
  849400.000000       2.747636
  849500.000000       2.736934
  849600.000000       2.832671
  849700.000000       2.919374
  849800.000000       2.712355
  849900.000000       2.786728
  850000.000000       3.094322
  850100.000000       2.636465
  850200.000000       2.917046
  850300.000000       2.875323
  850400.000000       2.722740
  850500.000000       2.833767
  850600.000000       2.867798
  850700.000000       2.726143
  850800.000000       2.824338
  850900.000000       2.762372
  851000.000000       2.776159
  851100.000000       2.731948
  851200.000000       2.704461
  851300.000000       2.667326
  851400.000000       2.777953
  851500.000000       2.680680
  851600.000000       2.667242
  851700.000000       2.620043
  851800.000000       2.725297
  851900.000000       2.682008
  852000.000000       2.770461
  852100.000000       2.646249
  852200.000000       2.629818
  852300.000000       2.740310
  852400.000000       2.541743
  852500.000000       2.679884
  852600.000000       2.746094
  852700.000000       2.615695
  852800.000000       2.766328
  852900.000000       2.769091
  853000.000000       2.741542
  853100.000000       2.795159
  853200.000000       2.806502
  853300.000000       2.864023
  853400.000000       2.829941
  853500.000000       2.810578
  853600.000000       2.790354
  853700.000000       2.893253
  853800.000000       2.766760
  853900.000000       2.891505
  854000.000000       2.858039
  854100.000000       2.845987
  854200.000000       2.768996
  854300.000000       2.838487
  854400.000000       2.821681
  854500.000000       2.805173
  854600.000000       2.765545
  854700.000000       2.742542
  854800.000000       2.779087
  854900.000000       2.810275
  855000.000000       2.691168
  855100.000000       2.657554
  855200.000000       2.612044
  855300.000000       2.678606
  855400.000000       2.513325
  855500.000000       2.756404
  855600.000000       2.674764
  855700.000000       2.702964
  855800.000000       2.742541
  855900.000000       2.714391
  856000.000000       2.551508
  856100.000000       2.624529
  856200.000000       2.671184
  856300.000000       2.748777
  856400.000000       2.546999
  856500.000000       2.459005
  856600.000000       2.503587
  856700.000000       2.481998
  856800.000000       2.479479
  856900.000000       2.524668
  857000.000000       2.474143
  857100.000000       2.601642
  857200.000000       2.495715
  857300.000000       2.545249
  857400.000000       2.715520
  857500.000000       2.549786
  857600.000000       2.579309
  857700.000000       2.792167
  857800.000000       2.617303
  857900.000000       2.536179
  858000.000000       2.547156
  858100.000000       2.615248
  858200.000000       2.577017
  858300.000000       2.625557
  858400.000000       2.567038
  858500.000000       2.509723
  858600.000000       2.507524
  858700.000000       2.634739
  858800.000000       2.576616
  858900.000000       2.614702
  859000.000000       2.716535
  859100.000000       2.467100
  859200.000000       2.600342
  859300.000000       2.586853
  859400.000000       2.798875
  859500.000000       2.785674
  859600.000000       2.634784
  859700.000000       2.833646
  859800.000000       2.655087
  859900.000000       2.680570
  860000.000000       2.787045
  860100.000000       2.717814
  860200.000000       3.138215
  860300.000000       2.923003
  860400.000000       2.787195
  860500.000000       2.663959
  860600.000000       2.756512
  860700.000000       2.766336
  860800.000000       2.803696
  860900.000000       2.884468
  861000.000000       2.810472
  861100.000000       2.904916
  861200.000000       2.770036
  861300.000000       2.790147
  861400.000000       2.779415
  861500.000000       2.722103
  861600.000000       2.824500
  861700.000000       2.679930
  861800.000000       2.639166
  861900.000000       2.678257
  862000.000000       2.739091
  862100.000000       2.614711
  862200.000000       2.698469
  862300.000000       2.639355
  862400.000000       2.648077
  862500.000000       2.603477
  862600.000000       2.612453
  862700.000000       2.590365
  862800.000000       2.592662
  862900.000000       2.648279
  863000.000000       2.542152
  863100.000000       2.561240
  863200.000000       2.551894
  863300.000000       2.530737
  863400.000000       2.520991
  863500.000000       2.657392
  863600.000000       2.706604
  863700.000000       2.699143
  863800.000000       2.696834
  863900.000000       2.817742
  864000.000000       2.625045
  864100.000000       2.701604
  864200.000000       2.585379
  864300.000000       2.706174
  864400.000000       2.743418
  864500.000000       2.658079
  864600.000000       2.602254
  864700.000000       2.638432
  864800.000000       2.668565
  864900.000000       2.734561
  865000.000000       2.636700
  865100.000000       2.589108
  865200.000000       2.717117
  865300.000000       2.598115
  865400.000000       2.575623
  865500.000000       2.516699
  865600.000000       2.371362
  865700.000000       2.492423
  865800.000000       2.410123
  865900.000000       2.699290
  866000.000000       2.581156
  866100.000000       2.541076
  866200.000000       2.387992
  866300.000000       2.533284
  866400.000000       2.609894
  866500.000000       2.577076
  866600.000000       2.793929
  866700.000000       2.667291
  866800.000000       2.489325
  866900.000000       2.486072
  867000.000000       2.422892
  867100.000000       2.439024
  867200.000000       2.476651
  867300.000000       2.493633
  867400.000000       2.605444
  867500.000000       2.679682
  867600.000000       2.553073
  867700.000000       2.763951
  867800.000000       2.720833
  867900.000000       2.737160
  868000.000000       2.659922
  868100.000000       2.514386
  868200.000000       2.606987
  868300.000000       2.588772
  868400.000000       2.644285
  868500.000000       2.813492
  868600.000000       2.706140
  868700.000000       2.539083
  868800.000000       2.630094
  868900.000000       2.663397
  869000.000000       2.608666
  869100.000000       2.573316
  869200.000000       2.639815
  869300.000000       2.821491
  869400.000000       2.764476
  869500.000000       2.725665
  869600.000000       2.637532
  869700.000000       2.686798
  869800.000000       2.562295
  869900.000000       2.466598
  870000.000000       2.550221
  870100.000000       2.705119
  870200.000000       2.678255
  870300.000000       2.526151
  870400.000000       2.534804
  870500.000000       2.438935
  870600.000000       2.469655
  870700.000000       2.473481
  870800.000000       2.584187
  870900.000000       2.511817
  871000.000000       2.576703
  871100.000000       2.497554
  871200.000000       2.568331
  871300.000000       2.734133
  871400.000000       2.565514
  871500.000000       2.545518
  871600.000000       2.616342
  871700.000000       2.607127
  871800.000000       2.437527
  871900.000000       2.612640
  872000.000000       2.524084
  872100.000000       2.810004
  872200.000000       2.804192
  872300.000000       2.624103
  872400.000000       2.698755
  872500.000000       2.781919
  872600.000000       2.655304
  872700.000000       2.521925
  872800.000000       2.726785
  872900.000000       2.744610
  873000.000000       2.730729
  873100.000000       2.556392
  873200.000000       2.560053
  873300.000000       2.685577
  873400.000000       2.686078
  873500.000000       2.654187
  873600.000000       2.708624
  873700.000000       2.618038
  873800.000000       2.602267
  873900.000000       2.556072
  874000.000000       2.514901
  874100.000000       2.523290
  874200.000000       2.576036
  874300.000000       2.528664
  874400.000000       2.538000
  874500.000000       2.664180
  874600.000000       2.678126
  874700.000000       2.717914
  874800.000000       2.571944
  874900.000000       2.559485
  875000.000000       2.552853
  875100.000000       2.605921
  875200.000000       2.631375
  875300.000000       2.570232
  875400.000000       2.746891
  875500.000000       2.665029
  875600.000000       2.617775
  875700.000000       2.647391
  875800.000000       2.697179
  875900.000000       2.603515
  876000.000000       2.605310
  876100.000000       2.656357
  876200.000000       2.685721
  876300.000000       2.576044
  876400.000000       2.626813
  876500.000000       2.690709
  876600.000000       2.587493
  876700.000000       2.571318
  876800.000000       2.660584
  876900.000000       2.600244
  877000.000000       2.757181
  877100.000000       2.672750
  877200.000000       2.588336
  877300.000000       2.698683
  877400.000000       2.649127
  877500.000000       2.576042
  877600.000000       2.600686
  877700.000000       2.582934
  877800.000000       2.558515
  877900.000000       2.645548
  878000.000000       2.585913
  878100.000000       2.556311
  878200.000000       2.553524
  878300.000000       2.547975
  878400.000000       2.611577
  878500.000000       2.540946
  878600.000000       2.592387
  878700.000000       2.706838
  878800.000000       2.630900
  878900.000000       2.636237
  879000.000000       2.601018
  879100.000000       2.659965
  879200.000000       2.580915
  879300.000000       2.606921
  879400.000000       2.583670
  879500.000000       2.594993
  879600.000000       2.621045
  879700.000000       2.658743
  879800.000000       2.697517
  879900.000000       2.649825
  880000.000000       2.589515
  880100.000000       2.658113
  880200.000000       2.621997
  880300.000000       2.638850
  880400.000000       2.697726
  880500.000000       2.649770
  880600.000000       2.612767
  880700.000000       2.728307
  880800.000000       2.685315
  880900.000000       2.687373
  881000.000000       2.646429
  881100.000000       2.643171
  881200.000000       2.635387
  881300.000000       2.746004
  881400.000000       2.881080
  881500.000000       2.877014
  881600.000000       2.735683
  881700.000000       2.569223
  881800.000000       2.660356
  881900.000000       2.529188
  882000.000000       2.589491
  882100.000000       2.533688
  882200.000000       2.591774
  882300.000000       2.495110
  882400.000000       2.523832
  882500.000000       2.522893
  882600.000000       2.558864
  882700.000000       2.506777
  882800.000000       2.495452
  882900.000000       2.521889
  883000.000000       2.718053
  883100.000000       2.752841
  883200.000000       2.754404
  883300.000000       2.729699
  883400.000000       2.700113
  883500.000000       2.578103
  883600.000000       2.644532
  883700.000000       2.645804
  883800.000000       2.652201
  883900.000000       2.666001
  884000.000000       2.582247
  884100.000000       2.702061
  884200.000000       2.565345
  884300.000000       2.586161
  884400.000000       2.827341
  884500.000000       2.764524
  884600.000000       2.621571
  884700.000000       2.685871
  884800.000000       2.523190
  884900.000000       2.598695
  885000.000000       2.662447
  885100.000000       2.685897
  885200.000000       2.679310
  885300.000000       2.669523
  885400.000000       2.674215
  885500.000000       2.668852
  885600.000000       2.555307
  885700.000000       2.591464
  885800.000000       2.632311
  885900.000000       2.667487
  886000.000000       2.678316
  886100.000000       2.562847
  886200.000000       2.669979
  886300.000000       2.592317
  886400.000000       2.647163
  886500.000000       2.614313
  886600.000000       2.613709
  886700.000000       2.690022
  886800.000000       2.644027
  886900.000000       2.603882
  887000.000000       2.737051
  887100.000000       2.634027
  887200.000000       2.650862
  887300.000000       2.610533
  887400.000000       2.688342
  887500.000000       2.743341
  887600.000000       2.672563
  887700.000000       2.627400
  887800.000000       2.655816
  887900.000000       2.671148
  888000.000000       2.517150
  888100.000000       2.567826
  888200.000000       2.547778
  888300.000000       2.508143
  888400.000000       2.691486
  888500.000000       2.571856
  888600.000000       2.641850
  888700.000000       2.518928
  888800.000000       2.632945
  888900.000000       2.666709
  889000.000000       2.587617
  889100.000000       2.614816
  889200.000000       2.761637
  889300.000000       2.775124
  889400.000000       2.692950
  889500.000000       2.734187
  889600.000000       2.707910
  889700.000000       2.633541
  889800.000000       2.753818
  889900.000000       2.678034
  890000.000000       2.590424
  890100.000000       2.669452
  890200.000000       2.726503
  890300.000000       2.699238
  890400.000000       2.654572
  890500.000000       2.715430
  890600.000000       2.692938
  890700.000000       2.726854
  890800.000000       2.759791
  890900.000000       2.617933
  891000.000000       2.617735
  891100.000000       2.692068
  891200.000000       2.588155
  891300.000000       2.553819
  891400.000000       2.551534
  891500.000000       2.533501
  891600.000000       2.608107
  891700.000000       2.569231
  891800.000000       2.522734
  891900.000000       2.471272
  892000.000000       2.521926
  892100.000000       2.535806
  892200.000000       2.511672
  892300.000000       2.662773
  892400.000000       2.620111
  892500.000000       2.522235
  892600.000000       2.545721
  892700.000000       2.658212
  892800.000000       2.666384
  892900.000000       2.744701
  893000.000000       2.684100
  893100.000000       2.566247
  893200.000000       2.732235
  893300.000000       2.564275
  893400.000000       2.696912
  893500.000000       2.658869
  893600.000000       2.697607
  893700.000000       2.747685
  893800.000000       2.789599
  893900.000000       2.613545
  894000.000000       2.748787
  894100.000000       2.808041
  894200.000000       2.761625
  894300.000000       2.762438
  894400.000000       2.689400
  894500.000000       2.651066
  894600.000000       2.759781
  894700.000000       2.704110
  894800.000000       2.700401
  894900.000000       2.715540
  895000.000000       2.708524
  895100.000000       2.662163
  895200.000000       2.659424
  895300.000000       2.810638
  895400.000000       2.638518
  895500.000000       2.689757
  895600.000000       2.727277
  895700.000000       2.611414
  895800.000000       2.620288
  895900.000000       2.659288
  896000.000000       2.546108
  896100.000000       2.625630
  896200.000000       2.471733
  896300.000000       2.503417
  896400.000000       2.497649
  896500.000000       2.588238
  896600.000000       2.558134
  896700.000000       2.608101
  896800.000000       2.686483
  896900.000000       2.616514
  897000.000000       2.727338
  897100.000000       2.687063
  897200.000000       2.862736
  897300.000000       2.930613
  897400.000000       2.741409
  897500.000000       2.630117
  897600.000000       2.639073
  897700.000000       2.882116
  897800.000000       2.792672
  897900.000000       2.787864
  898000.000000       2.829471
  898100.000000       2.710112
  898200.000000       2.802314
  898300.000000       2.884332
  898400.000000       2.690484
  898500.000000       2.619921
  898600.000000       2.578076
  898700.000000       2.620013
  898800.000000       2.561390
  898900.000000       2.607343
  899000.000000       2.623531
  899100.000000       2.470361
  899200.000000       2.659328
  899300.000000       2.589745
  899400.000000       2.420666
  899500.000000       2.644915
  899600.000000       2.692721
  899700.000000       2.643215
  899800.000000       2.801906
  899900.000000       2.726091
  900000.000000       2.726230
  900100.000000       2.820189
  900200.000000       2.676851
  900300.000000       2.715045
  900400.000000       2.744570
  900500.000000       2.653029
  900600.000000       2.646209
  900700.000000       2.796204
  900800.000000       2.746666
  900900.000000       2.729320
  901000.000000       2.700657
  901100.000000       2.778574
  901200.000000       2.688437
  901300.000000       2.666288
  901400.000000       2.743178
  901500.000000       2.712787
  901600.000000       2.604087
  901700.000000       2.747835
  901800.000000       2.629467
  901900.000000       2.663388
  902000.000000       2.591460
  902100.000000       2.705461
  902200.000000       2.567183
  902300.000000       2.606090
  902400.000000       2.624750
  902500.000000       2.671602
  902600.000000       2.594664
  902700.000000       2.603364
  902800.000000       2.680910
  902900.000000       2.496595
  903000.000000       2.469628
  903100.000000       2.608582
  903200.000000       2.500621
  903300.000000       2.287687
  903400.000000       2.479338
  903500.000000       2.446288
  903600.000000       2.398763
  903700.000000       2.470181
  903800.000000       2.487170
  903900.000000       2.393402
  904000.000000       2.501906
  904100.000000       2.452008
  904200.000000       2.404854
  904300.000000       2.575550
  904400.000000       2.345936
  904500.000000       2.555249
  904600.000000       2.560783
  904700.000000       2.384204
  904800.000000       2.406855
  904900.000000       2.396406
  905000.000000       2.478044
  905100.000000       2.449342
  905200.000000       2.444670
  905300.000000       2.478555
  905400.000000       2.422324
  905500.000000       2.583245
  905600.000000       2.560170
  905700.000000       2.512299
  905800.000000       2.527810
  905900.000000       2.491153
  906000.000000       2.388885
  906100.000000       2.468786
  906200.000000       2.523628
  906300.000000       2.401505
  906400.000000       2.462954
  906500.000000       2.402040
  906600.000000       2.437414
  906700.000000       2.549237
  906800.000000       2.593351
  906900.000000       2.628669
  907000.000000       2.612936
  907100.000000       2.639308
  907200.000000       2.656763
  907300.000000       2.435982
  907400.000000       2.504969
  907500.000000       2.451371
  907600.000000       2.665994
  907700.000000       2.508872
  907800.000000       2.527233
  907900.000000       2.615470
  908000.000000       2.531032
  908100.000000       2.746101
  908200.000000       2.594578
  908300.000000       2.539250
  908400.000000       2.504063
  908500.000000       2.663286
  908600.000000       2.588514
  908700.000000       2.581742
  908800.000000       2.546812
  908900.000000       2.453268
  909000.000000       2.593162
  909100.000000       2.788823
  909200.000000       2.803697
  909300.000000       2.626873
  909400.000000       2.738432
  909500.000000       2.853183
  909600.000000       2.564695
  909700.000000       2.718789
  909800.000000       2.687495
  909900.000000       2.744202
  910000.000000       2.924960
  910100.000000       2.906863
  910200.000000       2.484267
  910300.000000       2.570753
  910400.000000       2.591713
  910500.000000       2.677556
  910600.000000       2.616318
  910700.000000       2.608518
  910800.000000       2.587376
  910900.000000       2.685317
  911000.000000       2.805290
  911100.000000       2.563697
  911200.000000       2.771865
  911300.000000       2.602601
  911400.000000       3.021601
  911500.000000       2.884963
  911600.000000       2.963215
  911700.000000       2.872792
  911800.000000       2.837987
  911900.000000       2.906245
  912000.000000       2.727153
  912100.000000       2.815080
  912200.000000       2.953567
  912300.000000       2.706592
  912400.000000       2.997245
  912500.000000       2.770576
  912600.000000       2.502941
  912700.000000       2.602403
  912800.000000       2.945301
  912900.000000       2.848126
  913000.000000       2.710502
  913100.000000       2.901745
  913200.000000       2.738667
  913300.000000       2.659347
  913400.000000       2.804304
  913500.000000       2.882395
  913600.000000       3.023998
  913700.000000       2.781198
  913800.000000       2.949341
  913900.000000       2.888137
  914000.000000       2.907812
  914100.000000       2.712864
  914200.000000       2.833120
  914300.000000       2.960712
  914400.000000       3.020687
  914500.000000       3.044911
  914600.000000       3.142690
  914700.000000       3.116768
  914800.000000       2.934537
  914900.000000       3.056975
  915000.000000       3.211576
  915100.000000       3.090464
  915200.000000       3.064415
  915300.000000       2.872090
  915400.000000       3.018006
  915500.000000       2.885809
  915600.000000       2.826520
  915700.000000       2.620624
  915800.000000       3.130187
  915900.000000       3.011264
  916000.000000       3.093895
  916100.000000       2.918417
  916200.000000       2.827852
  916300.000000       2.996097
  916400.000000       2.963450
  916500.000000       2.968996
  916600.000000       2.903765
  916700.000000       3.133352
  916800.000000       3.020576
  916900.000000       2.967568
  917000.000000       3.074483
  917100.000000       2.959392
  917200.000000       3.127542
  917300.000000       2.954257
  917400.000000       3.126003
  917500.000000       2.778340
  917600.000000       3.073656
  917700.000000       3.023821
  917800.000000       3.084920
  917900.000000       2.872676
  918000.000000       3.034084
  918100.000000       3.069264
  918200.000000       2.926522
  918300.000000       2.848300
  918400.000000       3.141453
  918500.000000       3.123537
  918600.000000       3.018878
  918700.000000       2.975322
  918800.000000       2.979369
  918900.000000       2.975868
  919000.000000       3.211010
  919100.000000       2.913619
  919200.000000       2.888549
  919300.000000       2.917519
  919400.000000       3.032809
  919500.000000       2.948886
  919600.000000       2.997218
  919700.000000       3.072731
  919800.000000       2.949308
  919900.000000       3.085147
  920000.000000       3.055566
  920100.000000       2.800633
  920200.000000       3.551875
  920300.000000       3.292836
  920400.000000       3.345095
  920500.000000       3.284926
  920600.000000       3.321404
  920700.000000       3.354018
  920800.000000       3.432444
  920900.000000       3.684266
  921000.000000       3.309259
  921100.000000       3.389239
  921200.000000       3.313533
  921300.000000       3.418939
  921400.000000       3.345533
  921500.000000       3.522436
  921600.000000       3.590741
  921700.000000       3.688455
  921800.000000       3.750640
  921900.000000       3.648071
  922000.000000       3.306766
  922100.000000       3.100694
  922200.000000       2.894074
  922300.000000       3.192025
  922400.000000       3.048348
  922500.000000       3.189885
  922600.000000       2.953864
  922700.000000       2.991545
  922800.000000       2.986598
  922900.000000       3.048142
  923000.000000       3.050738
  923100.000000       3.070930
  923200.000000       3.035844
  923300.000000       2.867464
  923400.000000       3.091863
  923500.000000       3.103070
  923600.000000       2.919341
  923700.000000       2.941790
  923800.000000       2.917985
  923900.000000       2.966800
  924000.000000       2.919064
  924100.000000       2.994072
  924200.000000       2.958064
  924300.000000       3.043182
  924400.000000       3.051600
  924500.000000       2.987122
  924600.000000       2.993576
  924700.000000       2.771817
  924800.000000       2.885594
  924900.000000       3.088043
  925000.000000       2.911199
  925100.000000       3.006009
  925200.000000       3.014108
  925300.000000       2.974392
  925400.000000       2.777403
  925500.000000       2.867191
  925600.000000       2.791071
  925700.000000       2.943139
  925800.000000       2.950267
  925900.000000       2.883963
  926000.000000       2.861378
  926100.000000       2.908102
  926200.000000       2.982326
  926300.000000       3.016932
  926400.000000       3.043917
  926500.000000       2.938980
  926600.000000       3.032726
  926700.000000       3.107841
  926800.000000       2.985408
  926900.000000       3.088082
  927000.000000       2.979457
  927100.000000       3.001806
  927200.000000       3.045207
  927300.000000       3.095520
  927400.000000       3.004472
  927500.000000       3.005654
  927600.000000       3.072750
  927700.000000       3.067353
  927800.000000       2.952604
  927900.000000       2.885170
  928000.000000       3.092554
  928100.000000       3.052669
  928200.000000       2.898123
  928300.000000       3.131935
  928400.000000       3.134592
  928500.000000       2.958484
  928600.000000       3.044759
  928700.000000       3.051524
  928800.000000       3.202588
  928900.000000       3.171407
  929000.000000       3.015786
  929100.000000       3.075794
  929200.000000       2.941778
  929300.000000       2.983953
  929400.000000       2.942487
  929500.000000       2.963922
  929600.000000       2.993429
  929700.000000       3.053942
  929800.000000       2.867490
  929900.000000       2.950820
  930000.000000       2.996493
  930100.000000       3.031447
  930200.000000       2.914232
  930300.000000       2.986717
  930400.000000       2.980489
  930500.000000       2.843801
  930600.000000       2.955071
  930700.000000       2.983482
  930800.000000       2.975478
  930900.000000       2.873810
  931000.000000       3.069965
  931100.000000       2.967393
  931200.000000       3.057243
  931300.000000       2.940531
  931400.000000       3.136943
  931500.000000       2.992240
  931600.000000       3.092845
  931700.000000       3.164348
  931800.000000       3.006551
  931900.000000       2.986584
  932000.000000       3.051709
  932100.000000       2.896792
  932200.000000       3.052084
  932300.000000       3.252643
  932400.000000       3.078521
  932500.000000       3.036379
  932600.000000       2.955411
  932700.000000       2.993052
  932800.000000       2.897145
  932900.000000       2.896679
  933000.000000       2.921746
  933100.000000       3.053412
  933200.000000       2.861458
  933300.000000       2.919408
  933400.000000       2.997621
  933500.000000       3.040977
  933600.000000       2.799023
  933700.000000       2.919357
  933800.000000       2.884254
  933900.000000       2.960822
  934000.000000       3.019421
  934100.000000       2.960104
  934200.000000       3.036715
  934300.000000       3.024960
  934400.000000       2.965638
  934500.000000       3.147870
  934600.000000       3.038855
  934700.000000       3.001359
  934800.000000       3.133938
  934900.000000       3.028720
  935000.000000       3.078520
  935100.000000       3.053634
  935200.000000       2.864317
  935300.000000       2.973961
  935400.000000       3.056997
  935500.000000       3.010750
  935600.000000       3.058232
  935700.000000       3.004840
  935800.000000       3.013896
  935900.000000       3.113612
  936000.000000       2.949495
  936100.000000       3.171821
  936200.000000       3.294250
  936300.000000       2.947978
  936400.000000       3.145234
  936500.000000       3.075809
  936600.000000       3.016863
  936700.000000       3.176511
  936800.000000       3.118850
  936900.000000       3.010642
  937000.000000       3.291274
  937100.000000       3.136236
  937200.000000       3.156960
  937300.000000       3.214870
  937400.000000       3.197608
  937500.000000       3.159985
  937600.000000       3.226277
  937700.000000       3.248371
  937800.000000       3.109547
  937900.000000       3.163868
  938000.000000       3.241913
  938100.000000       3.095670
  938200.000000       3.262383
  938300.000000       3.378547
  938400.000000       3.151711
  938500.000000       3.225937
  938600.000000       3.195137
  938700.000000       3.173601
  938800.000000       3.112819
  938900.000000       3.139428
  939000.000000       3.089101
  939100.000000       3.007008
  939200.000000       3.146560
  939300.000000       3.145129
  939400.000000       3.047234
  939500.000000       3.175839
  939600.000000       3.078765
  939700.000000       3.131209
  939800.000000       3.112171
  939900.000000       2.971487
  940000.000000       3.165093
  940100.000000       3.061772
  940200.000000       3.073786
  940300.000000       3.243120
  940400.000000       3.014489
  940500.000000       3.080416
  940600.000000       3.086509
  940700.000000       3.056765
  940800.000000       3.032005
  940900.000000       3.156209
  941000.000000       2.902647
  941100.000000       2.985085
  941200.000000       3.004896
  941300.000000       3.150158
  941400.000000       3.080556
  941500.000000       3.022136
  941600.000000       2.991298
  941700.000000       3.052013
  941800.000000       2.953189
  941900.000000       3.080924
  942000.000000       3.014109
  942100.000000       3.107749
  942200.000000       3.058337
  942300.000000       3.209397
  942400.000000       3.034919
  942500.000000       3.182446
  942600.000000       3.118003
  942700.000000       3.030419
  942800.000000       3.075679
  942900.000000       3.104713
  943000.000000       2.878768
  943100.000000       2.911069
  943200.000000       3.017884
  943300.000000       3.018799
  943400.000000       2.987464
  943500.000000       2.990583
  943600.000000       2.930593
  943700.000000       3.072254
  943800.000000       3.000254
  943900.000000       2.915277
  944000.000000       3.004545
  944100.000000       2.985694
  944200.000000       3.054584
  944300.000000       3.004361
  944400.000000       2.848402
  944500.000000       2.937077
  944600.000000       3.022046
  944700.000000       2.942507
  944800.000000       3.006380
  944900.000000       3.014185
  945000.000000       2.996694
  945100.000000       2.950528
  945200.000000       3.025350
  945300.000000       2.891043
  945400.000000       2.859630
  945500.000000       3.023499
  945600.000000       2.905605
  945700.000000       2.995806
  945800.000000       2.875858
  945900.000000       2.836633
  946000.000000       2.910549
  946100.000000       2.921378
  946200.000000       2.767327
  946300.000000       2.942388
  946400.000000       3.021511
  946500.000000       2.911322
  946600.000000       3.060157
  946700.000000       2.995351
  946800.000000       3.022394
  946900.000000       2.997532
  947000.000000       2.965265
  947100.000000       2.904117
  947200.000000       2.900800
  947300.000000       2.958759
  947400.000000       3.006262
  947500.000000       2.976962
  947600.000000       2.939565
  947700.000000       2.946400
  947800.000000       2.885870
  947900.000000       2.783454
  948000.000000       2.920477
  948100.000000       2.972479
  948200.000000       2.927856
  948300.000000       2.863013
  948400.000000       2.987692
  948500.000000       2.690891
  948600.000000       2.881972
  948700.000000       2.955619
  948800.000000       2.890756
  948900.000000       3.030958
  949000.000000       2.892451
  949100.000000       2.936563
  949200.000000       3.122226
  949300.000000       3.096975
  949400.000000       3.139053
  949500.000000       3.336296
  949600.000000       3.306371
  949700.000000       3.189890
  949800.000000       3.150457
  949900.000000       3.290928
  950000.000000       3.452674
  950100.000000       3.602128
  950200.000000       3.498379
  950300.000000       3.712262
  950400.000000       3.491497
  950500.000000       3.507889
  950600.000000       3.261146
  950700.000000       3.158387
  950800.000000       3.380509
  950900.000000       3.235133
  951000.000000       3.211462
  951100.000000       3.152618
  951200.000000       3.225951
  951300.000000       3.190283
  951400.000000       3.300892
  951500.000000       3.335152
  951600.000000       3.244205
  951700.000000       3.174890
  951800.000000       3.170142
  951900.000000       3.144974
  952000.000000       3.090521
  952100.000000       3.150458
  952200.000000       3.203869
  952300.000000       3.076648
  952400.000000       3.188142
  952500.000000       2.978170
  952600.000000       3.047866
  952700.000000       3.189111
  952800.000000       3.150922
  952900.000000       2.999415
  953000.000000       2.935311
  953100.000000       3.039407
  953200.000000       2.978239
  953300.000000       3.031704
  953400.000000       3.130102
  953500.000000       3.209921
  953600.000000       3.208090
  953700.000000       3.235869
  953800.000000       3.161909
  953900.000000       3.163833
  954000.000000       3.114599
  954100.000000       3.110385
  954200.000000       3.063133
  954300.000000       3.113235
  954400.000000       3.074272
  954500.000000       3.044288
  954600.000000       3.250995
  954700.000000       3.247085
  954800.000000       3.158467
  954900.000000       2.980866
  955000.000000       3.133368
  955100.000000       3.159115
  955200.000000       2.979174
  955300.000000       3.077403
  955400.000000       3.076000
  955500.000000       3.106313
  955600.000000       3.051289
  955700.000000       2.866793
  955800.000000       3.018365
  955900.000000       2.972724
  956000.000000       2.996446
  956100.000000       2.948816
  956200.000000       3.106074
  956300.000000       2.886781
  956400.000000       2.938481
  956500.000000       2.871390
  956600.000000       3.019913
  956700.000000       3.027480
  956800.000000       2.889948
  956900.000000       3.017813
  957000.000000       2.962641
  957100.000000       3.026743
  957200.000000       3.104042
  957300.000000       3.135101
  957400.000000       3.016731
  957500.000000       3.027488
  957600.000000       3.142425
  957700.000000       3.161283
  957800.000000       3.340866
  957900.000000       3.068361
  958000.000000       3.090751
  958100.000000       2.917583
  958200.000000       3.128730
  958300.000000       3.022723
  958400.000000       2.865727
  958500.000000       2.932850
  958600.000000       3.032496
  958700.000000       3.026711
  958800.000000       2.905023
  958900.000000       3.059581
  959000.000000       3.071582
  959100.000000       3.025095
  959200.000000       3.023889
  959300.000000       2.996691
  959400.000000       2.976521
  959500.000000       2.921453
  959600.000000       2.873716
  959700.000000       3.003396
  959800.000000       2.853465
  959900.000000       3.052848
  960000.000000       3.121504
  960100.000000       2.999950
  960200.000000       3.173985
  960300.000000       3.357466
  960400.000000       3.242591
  960500.000000       3.215549
  960600.000000       3.158901
  960700.000000       3.308411
  960800.000000       3.322463
  960900.000000       3.386277
  961000.000000       3.560047
  961100.000000       3.518440
  961200.000000       3.679279
  961300.000000       3.584573
  961400.000000       3.625423
  961500.000000       3.608281
  961600.000000       3.482340
  961700.000000       3.565735
  961800.000000       3.773817
  961900.000000       3.822660
  962000.000000       3.612889
  962100.000000       3.570152
  962200.000000       3.878359
  962300.000000       3.658188
  962400.000000       3.663222
  962500.000000       3.580087
  962600.000000       3.603093
  962700.000000       3.798512
  962800.000000       3.682407
  962900.000000       3.587791
  963000.000000       3.624813
  963100.000000       3.773427
  963200.000000       3.885415
  963300.000000       3.767373
  963400.000000       3.818520
  963500.000000       4.042320
  963600.000000       3.717985
  963700.000000       3.876769
  963800.000000       3.659402
  963900.000000       3.782813
  964000.000000       3.802518
  964100.000000       3.679634
  964200.000000       3.809491
  964300.000000       3.657608
  964400.000000       3.791939
  964500.000000       3.789668
  964600.000000       3.915783
  964700.000000       3.888376
  964800.000000       3.799880
  964900.000000       3.575393
  965000.000000       3.822720
  965100.000000       3.853822
  965200.000000       3.678516
  965300.000000       3.512603
  965400.000000       3.559048
  965500.000000       3.422544
  965600.000000       3.623717
  965700.000000       3.621945
  965800.000000       3.612963
  965900.000000       3.755843
  966000.000000       3.555644
  966100.000000       3.728949
  966200.000000       3.596221
  966300.000000       3.489419
  966400.000000       3.616348
  966500.000000       3.592922
  966600.000000       3.402579
  966700.000000       3.544845
  966800.000000       3.433085
  966900.000000       3.612393
  967000.000000       3.424864
  967100.000000       3.461205
  967200.000000       3.498264
  967300.000000       3.320071
  967400.000000       3.530736
  967500.000000       3.691493
  967600.000000       3.318634
  967700.000000       3.412240
  967800.000000       3.601544
  967900.000000       3.730216
  968000.000000       3.924949
  968100.000000       3.720011
  968200.000000       3.855270
  968300.000000       3.593787
  968400.000000       3.521439
  968500.000000       3.408590
  968600.000000       3.703594
  968700.000000       3.744469
  968800.000000       3.668443
  968900.000000       4.055206
  969000.000000       3.796292
  969100.000000       3.857297
  969200.000000       3.706897
  969300.000000       3.712208
  969400.000000       3.514495
  969500.000000       3.516767
  969600.000000       3.820737
  969700.000000       3.902330
  969800.000000       3.728365
  969900.000000       3.849656
  970000.000000       3.706679
  970100.000000       3.671648
  970200.000000       3.677812
  970300.000000       3.784587
  970400.000000       3.656331
  970500.000000       3.545631
  970600.000000       3.697786
  970700.000000       3.801692
  970800.000000       3.761469
  970900.000000       3.762685
  971000.000000       3.858590
  971100.000000       3.904693
  971200.000000       3.847314
  971300.000000       3.705435
  971400.000000       3.812991
  971500.000000       3.608101
  971600.000000       3.722674
  971700.000000       3.980218
  971800.000000       3.704681
  971900.000000       3.682012
  972000.000000       3.936094
  972100.000000       3.870710
  972200.000000       3.708892
  972300.000000       3.621857
  972400.000000       3.973043
  972500.000000       3.715028
  972600.000000       3.547733
  972700.000000       3.779235
  972800.000000       3.796187
  972900.000000       3.488920
  973000.000000       3.294503
  973100.000000       3.272125
  973200.000000       3.156943
  973300.000000       3.469969
  973400.000000       3.408730
  973500.000000       3.523876
  973600.000000       3.533800
  973700.000000       3.477823
  973800.000000       3.464888
  973900.000000       3.368757
  974000.000000       3.698373
  974100.000000       3.500632
  974200.000000       3.435120
  974300.000000       3.386111
  974400.000000       3.586736
  974500.000000       3.512855
  974600.000000       3.488915
  974700.000000       3.267439
  974800.000000       3.286890
  974900.000000       3.419350
  975000.000000       3.426397
  975100.000000       3.279175
  975200.000000       3.340248
  975300.000000       3.346968
  975400.000000       3.292625
  975500.000000       3.370737
  975600.000000       3.566424
  975700.000000       3.546791
  975800.000000       3.286362
  975900.000000       3.343692
  976000.000000       3.651704
  976100.000000       3.603692
  976200.000000       3.510228
  976300.000000       3.321486
  976400.000000       3.285986
  976500.000000       3.198970
  976600.000000       3.174358
  976700.000000       3.230482
  976800.000000       3.143448
  976900.000000       3.237250
  977000.000000       3.285485
  977100.000000       3.322019
  977200.000000       3.284791
  977300.000000       3.344737
  977400.000000       3.334992
  977500.000000       3.399637
  977600.000000       3.245772
  977700.000000       3.335578
  977800.000000       3.446179
  977900.000000       3.418399
  978000.000000       3.500336
  978100.000000       3.284862
  978200.000000       3.298222
  978300.000000       3.325146
  978400.000000       3.356994
  978500.000000       3.411134
  978600.000000       3.489212
  978700.000000       3.384890
  978800.000000       3.506855
  978900.000000       3.642567
  979000.000000       3.592120
  979100.000000       3.556784
  979200.000000       3.644244
  979300.000000       3.710439
  979400.000000       3.602757
  979500.000000       3.732187
  979600.000000       3.705578
  979700.000000       3.651603
  979800.000000       3.689803
  979900.000000       3.590597
  980000.000000       3.625268
  980100.000000       3.721569
  980200.000000       3.603058
  980300.000000       3.761569
  980400.000000       3.667879
  980500.000000       3.784099
  980600.000000       3.502278
  980700.000000       3.436337
  980800.000000       3.312714
  980900.000000       3.456100
  981000.000000       3.468524
  981100.000000       3.413118
  981200.000000       3.331778
  981300.000000       3.510279
  981400.000000       3.625292
  981500.000000       3.582959
  981600.000000       3.435849
  981700.000000       3.386691
  981800.000000       3.400312
  981900.000000       3.497021
  982000.000000       3.455004
  982100.000000       3.476690
  982200.000000       3.569149
  982300.000000       3.715342
  982400.000000       3.615045
  982500.000000       3.782307
  982600.000000       3.505443
  982700.000000       3.436959
  982800.000000       3.653462
  982900.000000       3.394098
  983000.000000       3.355338
  983100.000000       3.500700
  983200.000000       3.469682
  983300.000000       3.493021
  983400.000000       3.448618
  983500.000000       3.358113
  983600.000000       3.234676
  983700.000000       3.419082
  983800.000000       3.389407
  983900.000000       3.317033
  984000.000000       3.280956
  984100.000000       3.341758
  984200.000000       3.171213
  984300.000000       3.277590
  984400.000000       3.303851
  984500.000000       3.431220
  984600.000000       3.489881
  984700.000000       3.363273
  984800.000000       3.565599
  984900.000000       3.421355
  985000.000000       3.411882
  985100.000000       3.221667
  985200.000000       3.379504
  985300.000000       3.301022
  985400.000000       3.185421
  985500.000000       3.296863
  985600.000000       3.378333
  985700.000000       3.297782
  985800.000000       3.407945
  985900.000000       3.373387
  986000.000000       3.397984
  986100.000000       3.427705
  986200.000000       3.399891
  986300.000000       3.487181
  986400.000000       3.618870
  986500.000000       3.492961
  986600.000000       3.428739
  986700.000000       3.440104
  986800.000000       3.396350
  986900.000000       3.566928
  987000.000000       3.455853
  987100.000000       3.504408
  987200.000000       3.443826
  987300.000000       3.421757
  987400.000000       3.410150
  987500.000000       3.261731
  987600.000000       3.418477
  987700.000000       3.553094
  987800.000000       3.616676
  987900.000000       3.680806
  988000.000000       3.642715
  988100.000000       3.480482
  988200.000000       3.626194
  988300.000000       3.390749
  988400.000000       3.458491
  988500.000000       3.443185
  988600.000000       3.522556
  988700.000000       3.532619
  988800.000000       3.138163
  988900.000000       3.194617
  989000.000000       3.122002
  989100.000000       3.264400
  989200.000000       3.211144
  989300.000000       3.349699
  989400.000000       3.305241
  989500.000000       3.257646
  989600.000000       3.395386
  989700.000000       3.486807
  989800.000000       3.552932
  989900.000000       3.335302
  990000.000000       3.304787
  990100.000000       3.311192
  990200.000000       3.322045
  990300.000000       3.468362
  990400.000000       3.311813
  990500.000000       3.395348
  990600.000000       3.619390
  990700.000000       3.377318
  990800.000000       3.438627
  990900.000000       3.369883
  991000.000000       3.184798
  991100.000000       3.365334
  991200.000000       3.241257
  991300.000000       3.360129
  991400.000000       3.407610
  991500.000000       3.256642
  991600.000000       3.225997
  991700.000000       3.213192
  991800.000000       3.303383
  991900.000000       3.759363
  992000.000000       3.646620
  992100.000000       3.390779
  992200.000000       3.555641
  992300.000000       3.518203
  992400.000000       3.406326
  992500.000000       3.466715
  992600.000000       3.482300
  992700.000000       3.457262
  992800.000000       3.389195
  992900.000000       3.475138
  993000.000000       3.626784
  993100.000000       3.585390
  993200.000000       3.616423
  993300.000000       3.498791
  993400.000000       3.535562
  993500.000000       3.619007
  993600.000000       3.573660
  993700.000000       3.708503
  993800.000000       3.649580
  993900.000000       3.767494
  994000.000000       3.558600
  994100.000000       3.838835
  994200.000000       3.810201
  994300.000000       3.815423
  994400.000000       3.759767
  994500.000000       3.789761
  994600.000000       3.769326
  994700.000000       3.797104
  994800.000000       4.090755
  994900.000000       4.000977
  995000.000000       3.850772
  995100.000000       3.853187
  995200.000000       3.549892
  995300.000000       3.567888
  995400.000000       3.761365
  995500.000000       3.653196
  995600.000000       3.750717
  995700.000000       3.819103
  995800.000000       3.851504
  995900.000000       3.936214
  996000.000000       3.728850
  996100.000000       3.522888
  996200.000000       3.507441
  996300.000000       3.532178
  996400.000000       3.621140
  996500.000000       3.395155
  996600.000000       3.618966
  996700.000000       3.471918
  996800.000000       3.638258
  996900.000000       3.669527
  997000.000000       3.668774
  997100.000000       3.690563
  997200.000000       3.791304
  997300.000000       3.558752
  997400.000000       3.559000
  997500.000000       3.488177
  997600.000000       3.531651
  997700.000000       3.524883
  997800.000000       3.499917
  997900.000000       3.609330
  998000.000000       3.702738
  998100.000000       3.661255
  998200.000000       3.758248
  998300.000000       3.812679
  998400.000000       3.715745
  998500.000000       3.667575
  998600.000000       3.781466
  998700.000000       3.365844
  998800.000000       3.486641
  998900.000000       3.428680
  999000.000000       3.334337
  999100.000000       3.636089
  999200.000000       3.429771
  999300.000000       3.465513
  999400.000000       3.347139
  999500.000000       3.439470
  999600.000000       3.366442
  999700.000000       3.445767
  999800.000000       3.584735
  999900.000000       3.860061
 1000000.000000       3.762355
     100.000000       3.331408
     200.000000       3.512124
     300.000000       3.430777
     400.000000       3.378454
     500.000000       3.267282
     600.000000       3.168707
     700.000000       3.311923
     800.000000       3.477099
     900.000000       3.158324
    1000.000000       3.269306
    1100.000000       3.239718
    1200.000000       3.498585
    1300.000000       3.481724
    1400.000000       3.495128
    1500.000000       3.312290
    1600.000000       3.471612
    1700.000000       3.379971
    1800.000000       3.209883
    1900.000000       3.184431
    2000.000000       3.245483
    2100.000000       3.425716
    2200.000000       3.132597
    2300.000000       3.187396
    2400.000000       3.206121
    2500.000000       3.209126
    2600.000000       3.232655
    2700.000000       3.221096
    2800.000000       3.281026
    2900.000000       3.177098
    3000.000000       3.144704
    3100.000000       3.109982
    3200.000000       3.254971
    3300.000000       3.050253
    3400.000000       3.083867
    3500.000000       3.332946
    3600.000000       3.285865
    3700.000000       3.242474
    3800.000000       3.181535
    3900.000000       3.282948
    4000.000000       3.170235
    4100.000000       3.170357
    4200.000000       3.164299
    4300.000000       3.176622
    4400.000000       3.122800
    4500.000000       2.971221
    4600.000000       3.126973
    4700.000000       3.143039
    4800.000000       3.080063
    4900.000000       3.156785
    5000.000000       3.059953
    5100.000000       3.001259
    5200.000000       3.170648
    5300.000000       3.114701
    5400.000000       3.095854
    5500.000000       3.060732
    5600.000000       3.136682
    5700.000000       3.103614
    5800.000000       3.162633
    5900.000000       3.337804
    6000.000000       3.212426
    6100.000000       3.054433
    6200.000000       3.305064
    6300.000000       3.199866
    6400.000000       3.160460
    6500.000000       3.249297
    6600.000000       3.206636
    6700.000000       3.072402
    6800.000000       3.154363
    6900.000000       3.110021
    7000.000000       3.228035
    7100.000000       3.163425
    7200.000000       3.034097
    7300.000000       3.227217
    7400.000000       3.169617
    7500.000000       3.157085
    7600.000000       3.197932
    7700.000000       3.027091
    7800.000000       3.003871
    7900.000000       2.969625
    8000.000000       3.048758
    8100.000000       3.193358
    8200.000000       3.153621
    8300.000000       3.203084
    8400.000000       3.069528
    8500.000000       3.245446
    8600.000000       3.182340
    8700.000000       3.223992
    8800.000000       3.246678
    8900.000000       3.160439
    9000.000000       3.241109
    9100.000000       3.223355
    9200.000000       3.123372
    9300.000000       3.148525
    9400.000000       3.188865
    9500.000000       3.297323
    9600.000000       3.288667
    9700.000000       3.262570
    9800.000000       3.147583
    9900.000000       3.146159
   10000.000000       3.133720
   10100.000000       3.087485
   10200.000000       3.147742
   10300.000000       3.091151
   10400.000000       3.060568
   10500.000000       3.104083
   10600.000000       3.261241
   10700.000000       3.062374
   10800.000000       3.084375
   10900.000000       3.319227
   11000.000000       3.045213
   11100.000000       3.259434
   11200.000000       3.088327
   11300.000000       3.177078
   11400.000000       3.058306
   11500.000000       3.158349
   11600.000000       3.149935
   11700.000000       3.154956
   11800.000000       3.106309
   11900.000000       2.967811
   12000.000000       3.020425
   12100.000000       3.155071
   12200.000000       3.199434
   12300.000000       3.079525
   12400.000000       3.120164
   12500.000000       3.103607
   12600.000000       3.178285
   12700.000000       3.041582
   12800.000000       2.985461
   12900.000000       3.117062
   13000.000000       3.163884
   13100.000000       3.190664
   13200.000000       3.040650
   13300.000000       3.113651
   13400.000000       3.152788
   13500.000000       3.076775
   13600.000000       3.190751
   13700.000000       2.998504
   13800.000000       3.059259
   13900.000000       3.105320
   14000.000000       3.064668
   14100.000000       3.077001
   14200.000000       2.985485
   14300.000000       3.049774
   14400.000000       3.088771
   14500.000000       3.092426
   14600.000000       3.043345
   14700.000000       2.960366
   14800.000000       3.040804
   14900.000000       3.098207
   15000.000000       3.043713
   15100.000000       3.073687
   15200.000000       3.068090
   15300.000000       3.034313
   15400.000000       3.009814
   15500.000000       3.117505
   15600.000000       3.027442
   15700.000000       2.982783
   15800.000000       3.032604
   15900.000000       2.986931
   16000.000000       3.119755
   16100.000000       3.154280
   16200.000000       3.026934
   16300.000000       2.996564
   16400.000000       3.120409
   16500.000000       3.095791
   16600.000000       3.115624
   16700.000000       3.097278
   16800.000000       3.029734
   16900.000000       3.105032
   17000.000000       3.137658
   17100.000000       3.150323
   17200.000000       3.115729
   17300.000000       3.417951
   17400.000000       3.198330
   17500.000000       3.190862
   17600.000000       3.146939
   17700.000000       3.090237
   17800.000000       3.176967
   17900.000000       3.262522
   18000.000000       3.553259
   18100.000000       3.273745
   18200.000000       3.289216
   18300.000000       3.195550
   18400.000000       3.213924
   18500.000000       3.151634
   18600.000000       3.270203
   18700.000000       3.157258
   18800.000000       3.217711
   18900.000000       3.113249
   19000.000000       3.095482
   19100.000000       3.129080
   19200.000000       3.125248
   19300.000000       3.356233
   19400.000000       3.116650
   19500.000000       3.229692
   19600.000000       3.022144
   19700.000000       2.987145
   19800.000000       3.041234
   19900.000000       2.971079
   20000.000000       3.019619
   20100.000000       2.995459
   20200.000000       3.068242
   20300.000000       3.018629
   20400.000000       3.047289
   20500.000000       3.114715
   20600.000000       3.069024
   20700.000000       3.085273
   20800.000000       3.143192
   20900.000000       3.046888
   21000.000000       3.125975
   21100.000000       2.962358
   21200.000000       3.002068
   21300.000000       2.931804
   21400.000000       2.941622
   21500.000000       3.023921
   21600.000000       2.903567
   21700.000000       3.015188
   21800.000000       2.981328
   21900.000000       2.996589
   22000.000000       3.145347
   22100.000000       2.939102
   22200.000000       2.975961
   22300.000000       3.001807
   22400.000000       3.050317
   22500.000000       2.997698
   22600.000000       3.015817
   22700.000000       3.044431
   22800.000000       3.052729
   22900.000000       3.112242
   23000.000000       2.946849
   23100.000000       3.087002
   23200.000000       3.082072
   23300.000000       3.084823
   23400.000000       3.115870
   23500.000000       3.088106
   23600.000000       3.098916
   23700.000000       3.247412
   23800.000000       3.089386
   23900.000000       3.138936
   24000.000000       3.083319
   24100.000000       2.982418
   24200.000000       2.934305
   24300.000000       2.967728
   24400.000000       3.080764
   24500.000000       3.197623
   24600.000000       3.065032
   24700.000000       3.096055
   24800.000000       3.020501
   24900.000000       3.058869
   25000.000000       3.075574
   25100.000000       3.001022
   25200.000000       3.068882
   25300.000000       3.082419
   25400.000000       3.005269
   25500.000000       3.104097
   25600.000000       2.979585
   25700.000000       2.930892
   25800.000000       2.986785
   25900.000000       2.966482
   26000.000000       3.140776
   26100.000000       3.119037
   26200.000000       3.064824
   26300.000000       3.044709
   26400.000000       3.050887
   26500.000000       3.097337
   26600.000000       2.933185
   26700.000000       3.064344
   26800.000000       3.014740
   26900.000000       3.033533
   27000.000000       2.913846
   27100.000000       3.040872
   27200.000000       2.964351
   27300.000000       3.043081
   27400.000000       3.040458
   27500.000000       2.950052
   27600.000000       3.034877
   27700.000000       2.980373
   27800.000000       3.022511
   27900.000000       2.894039
   28000.000000       2.996345
   28100.000000       3.059339
   28200.000000       3.153475
   28300.000000       2.991687
   28400.000000       3.073774
   28500.000000       3.000322
   28600.000000       3.065957
   28700.000000       3.123750
   28800.000000       3.010776
   28900.000000       3.078641
   29000.000000       3.100180
   29100.000000       2.982207
   29200.000000       3.027803
   29300.000000       3.022830
   29400.000000       2.967043
   29500.000000       3.013294
   29600.000000       2.954773
   29700.000000       2.902749
   29800.000000       2.954284
   29900.000000       2.916152
   30000.000000       2.846316
   30100.000000       2.911276
   30200.000000       2.878039
   30300.000000       2.991402
   30400.000000       2.858647
   30500.000000       2.899058
   30600.000000       2.891537
   30700.000000       2.987387
   30800.000000       2.964922
   30900.000000       2.957812
   31000.000000       2.971676
   31100.000000       2.978242
   31200.000000       3.062134
   31300.000000       3.051575
   31400.000000       2.971358
   31500.000000       2.882704
   31600.000000       2.990064
   31700.000000       2.844995
   31800.000000       2.983198
   31900.000000       2.948788
   32000.000000       2.827010
   32100.000000       2.913295
   32200.000000       2.916931
   32300.000000       2.915613
   32400.000000       2.924293
   32500.000000       2.844746
   32600.000000       2.818888
   32700.000000       2.891157
   32800.000000       2.955364
   32900.000000       2.913202
   33000.000000       2.851269
   33100.000000       2.844141
   33200.000000       2.908166
   33300.000000       2.778821
   33400.000000       2.948691
   33500.000000       3.017281
   33600.000000       2.935431
   33700.000000       2.914499
   33800.000000       3.024563
   33900.000000       3.033968
   34000.000000       2.973758
   34100.000000       3.021737
   34200.000000       2.941535
   34300.000000       3.012168
   34400.000000       3.029428
   34500.000000       3.114042
   34600.000000       3.152927
   34700.000000       3.019943
   34800.000000       3.148894
   34900.000000       3.032532
   35000.000000       3.071082
   35100.000000       3.171681
   35200.000000       2.970677
   35300.000000       3.170144
   35400.000000       3.157634
   35500.000000       3.084729
   35600.000000       2.978954
   35700.000000       3.122942
   35800.000000       3.120097
   35900.000000       3.155129
   36000.000000       3.251069
   36100.000000       3.337633
   36200.000000       3.062317
   36300.000000       3.123154
   36400.000000       2.984056
   36500.000000       3.115927
   36600.000000       3.019041
   36700.000000       3.040805
   36800.000000       3.016309
   36900.000000       2.958842
   37000.000000       2.946360
   37100.000000       3.075146
   37200.000000       3.061246
   37300.000000       3.091589
   37400.000000       3.084824
   37500.000000       3.087775
   37600.000000       2.936008
   37700.000000       3.045916
   37800.000000       3.009885
   37900.000000       3.034279
   38000.000000       3.017057
   38100.000000       2.888618
   38200.000000       2.856694
   38300.000000       2.959586
   38400.000000       3.045970
   38500.000000       3.066103
   38600.000000       3.102447
   38700.000000       3.021269
   38800.000000       3.076129
   38900.000000       3.053891
   39000.000000       3.022851
   39100.000000       3.027092
   39200.000000       2.958284
   39300.000000       3.053545
   39400.000000       3.078604
   39500.000000       3.052634
   39600.000000       2.895673
   39700.000000       2.982690
   39800.000000       3.021937
   39900.000000       3.095671
   40000.000000       3.120131
   40100.000000       3.024131
   40200.000000       3.117503
   40300.000000       3.132758
   40400.000000       3.151603
   40500.000000       2.988801
   40600.000000       3.295688
   40700.000000       3.115037
   40800.000000       3.275193
   40900.000000       3.026106
   41000.000000       3.111788
   41100.000000       3.176447
   41200.000000       3.064926
   41300.000000       3.199111
   41400.000000       3.054123
   41500.000000       3.069441
   41600.000000       3.191631
   41700.000000       3.106712
   41800.000000       2.991630
   41900.000000       3.132545
   42000.000000       3.137541
   42100.000000       3.086982
   42200.000000       3.045155
   42300.000000       3.070753
   42400.000000       3.050858
   42500.000000       3.090326
   42600.000000       3.137841
   42700.000000       3.013418
   42800.000000       3.023129
   42900.000000       2.994569
   43000.000000       3.072831
   43100.000000       3.109051
   43200.000000       3.146564
   43300.000000       3.030112
   43400.000000       3.078075
   43500.000000       3.131758
   43600.000000       3.002007
   43700.000000       3.098457
   43800.000000       3.159746
   43900.000000       3.138589
   44000.000000       3.001690
   44100.000000       2.922653
   44200.000000       3.029484
   44300.000000       3.023429
   44400.000000       2.938012
   44500.000000       3.111720
   44600.000000       3.007336
   44700.000000       3.002938
   44800.000000       2.982904
   44900.000000       2.865890
   45000.000000       2.924683
   45100.000000       2.860636
   45200.000000       2.889481
   45300.000000       3.089786
   45400.000000       2.935715
   45500.000000       2.998304
   45600.000000       2.971426
   45700.000000       2.987200
   45800.000000       3.008539
   45900.000000       3.002893
   46000.000000       3.111080
   46100.000000       3.022375
   46200.000000       3.007550
   46300.000000       2.973395
   46400.000000       3.036294
   46500.000000       2.949969
   46600.000000       3.048348
   46700.000000       2.937298
   46800.000000       3.005679
   46900.000000       3.108955
   47000.000000       3.052645
   47100.000000       2.929965
   47200.000000       3.052580
   47300.000000       3.157361
   47400.000000       3.132494
   47500.000000       3.145909
   47600.000000       3.023804
   47700.000000       3.152185
   47800.000000       3.112290
   47900.000000       3.052416
   48000.000000       3.215640
   48100.000000       3.263164
   48200.000000       3.190996
   48300.000000       3.065602
   48400.000000       3.124383
   48500.000000       3.081039
   48600.000000       2.987682
   48700.000000       2.992889
   48800.000000       3.055026
   48900.000000       3.016281
   49000.000000       3.029328
   49100.000000       3.018886
   49200.000000       3.039991
   49300.000000       3.077458
   49400.000000       2.941117
   49500.000000       3.122151
   49600.000000       3.154082
   49700.000000       3.034118
   49800.000000       3.036023
   49900.000000       3.017642
   50000.000000       3.046554
   50100.000000       2.913666
   50200.000000       3.178561
   50300.000000       3.010776
   50400.000000       3.032564
   50500.000000       3.075285
   50600.000000       3.136460
   50700.000000       3.051392
   50800.000000       3.047556
   50900.000000       3.199902
   51000.000000       3.013477
   51100.000000       3.129767
   51200.000000       3.060604
   51300.000000       3.209980
   51400.000000       3.297891
   51500.000000       3.149572
   51600.000000       3.170457
   51700.000000       3.282714
   51800.000000       3.265790
   51900.000000       3.161322
   52000.000000       3.234035
   52100.000000       3.148007
   52200.000000       3.182170
   52300.000000       3.230755
   52400.000000       3.169395
   52500.000000       3.196159
   52600.000000       3.256526
   52700.000000       3.229598
   52800.000000       3.185693
   52900.000000       3.115393
   53000.000000       3.117760
   53100.000000       2.979721
   53200.000000       3.074998
   53300.000000       3.082318
   53400.000000       3.111972
   53500.000000       3.045630
   53600.000000       3.139891
   53700.000000       2.971396
   53800.000000       2.982704
   53900.000000       3.055372
   54000.000000       3.002811
   54100.000000       2.898612
   54200.000000       2.782961
   54300.000000       2.813507
   54400.000000       2.848589
   54500.000000       3.079476
   54600.000000       2.948581
   54700.000000       2.887526
   54800.000000       2.875761
   54900.000000       2.978195
   55000.000000       2.879754
   55100.000000       2.926936
   55200.000000       2.874834
   55300.000000       3.006943
   55400.000000       3.083252
   55500.000000       3.112585
   55600.000000       3.105500
   55700.000000       3.025945
   55800.000000       2.919065
   55900.000000       3.031828
   56000.000000       3.092500
   56100.000000       3.221301
   56200.000000       3.019152
   56300.000000       3.086712
   56400.000000       3.192350
   56500.000000       3.190118
   56600.000000       3.214248
   56700.000000       3.132199
   56800.000000       3.184066
   56900.000000       3.221015
   57000.000000       3.226563
   57100.000000       3.056879
   57200.000000       3.247727
   57300.000000       3.266838
   57400.000000       3.279333
   57500.000000       3.172738
   57600.000000       3.262497
   57700.000000       3.343514
   57800.000000       3.152603
   57900.000000       3.147343
   58000.000000       3.079922
   58100.000000       3.060877
   58200.000000       2.971149
   58300.000000       3.018699
   58400.000000       3.028828
   58500.000000       3.113428
   58600.000000       3.188092
   58700.000000       3.110043
   58800.000000       3.217294
   58900.000000       3.098756
   59000.000000       2.968579
   59100.000000       3.091931
   59200.000000       2.995606
   59300.000000       3.049198
   59400.000000       3.116203
   59500.000000       3.113328
   59600.000000       3.073428
   59700.000000       3.059094
   59800.000000       3.142669
   59900.000000       3.175010
   60000.000000       3.115414
   60100.000000       3.069493
   60200.000000       3.031212
   60300.000000       3.094414
   60400.000000       3.115120
   60500.000000       3.083599
   60600.000000       3.211648
   60700.000000       3.154556
   60800.000000       3.178470
   60900.000000       3.143506
   61000.000000       3.134736
   61100.000000       3.391153
   61200.000000       3.102518
   61300.000000       3.047216
   61400.000000       3.092010
   61500.000000       3.088974
   61600.000000       3.055272
   61700.000000       3.001920
   61800.000000       2.924286
   61900.000000       2.970722
   62000.000000       2.997660
   62100.000000       3.021965
   62200.000000       2.985857
   62300.000000       3.012184
   62400.000000       3.001201
   62500.000000       2.982385
   62600.000000       3.004830
   62700.000000       3.084825
   62800.000000       3.003535
   62900.000000       3.076819
   63000.000000       3.037343
   63100.000000       3.017378
   63200.000000       3.129605
   63300.000000       3.120039
   63400.000000       3.151766
   63500.000000       3.062609
   63600.000000       3.151198
   63700.000000       3.025606
   63800.000000       3.043723
   63900.000000       3.119499
   64000.000000       3.172710
   64100.000000       3.155897
   64200.000000       3.116177
   64300.000000       3.136833
   64400.000000       3.101702
   64500.000000       3.091692
   64600.000000       3.108764
   64700.000000       3.034948
   64800.000000       3.133800
   64900.000000       3.128113
   65000.000000       3.080614
   65100.000000       2.926490
   65200.000000       3.033869
   65300.000000       3.103223
   65400.000000       2.952241
   65500.000000       3.023867
   65600.000000       3.098081
   65700.000000       3.002388
   65800.000000       3.082213
   65900.000000       2.940579
   66000.000000       2.982581
   66100.000000       3.051563
   66200.000000       2.986802
   66300.000000       2.948079
   66400.000000       3.077665
   66500.000000       3.010659
   66600.000000       3.111493
   66700.000000       2.974962
   66800.000000       3.132270
   66900.000000       3.107945
   67000.000000       3.173515
   67100.000000       3.093872
   67200.000000       3.030421
   67300.000000       3.022714
   67400.000000       3.171922
   67500.000000       3.194138
   67600.000000       3.235362
   67700.000000       3.167305
   67800.000000       3.110702
   67900.000000       3.097098
   68000.000000       3.155751
   68100.000000       3.016355
   68200.000000       2.925194
   68300.000000       2.961409
   68400.000000       2.949336
   68500.000000       2.978794
   68600.000000       3.023042
   68700.000000       2.910742
   68800.000000       2.942005
   68900.000000       2.964657
   69000.000000       2.821049
   69100.000000       2.908806
   69200.000000       2.970711
   69300.000000       3.082931
   69400.000000       2.970652
   69500.000000       2.989275
   69600.000000       3.073005
   69700.000000       2.924538
   69800.000000       3.010002
   69900.000000       2.807650
   70000.000000       3.024769
   70100.000000       2.933550
   70200.000000       2.907326
   70300.000000       2.815343
   70400.000000       2.810775
   70500.000000       2.839300
   70600.000000       3.042739
   70700.000000       3.089477
   70800.000000       2.958953
   70900.000000       2.912319
   71000.000000       2.988252
   71100.000000       3.029518
   71200.000000       2.967084
   71300.000000       2.986295
   71400.000000       3.002416
   71500.000000       2.950838
   71600.000000       3.112940
   71700.000000       2.949013
   71800.000000       3.009574
   71900.000000       2.959152
   72000.000000       2.981510
   72100.000000       2.909362
   72200.000000       2.901558
   72300.000000       2.972227
   72400.000000       2.942805
   72500.000000       2.813367
   72600.000000       2.984883
   72700.000000       2.960177
   72800.000000       2.803053
   72900.000000       2.845574
   73000.000000       2.911406
   73100.000000       2.902068
   73200.000000       2.914382
   73300.000000       3.003080
   73400.000000       2.838985
   73500.000000       2.910197
   73600.000000       2.909021
   73700.000000       2.824447
   73800.000000       2.888112
   73900.000000       2.892606
   74000.000000       2.810889
   74100.000000       2.798679
   74200.000000       2.964242
   74300.000000       3.063926
   74400.000000       2.924336
   74500.000000       2.971987
   74600.000000       3.061954
   74700.000000       2.874726
   74800.000000       2.878138
   74900.000000       2.813678
   75000.000000       2.814456
   75100.000000       2.890417
   75200.000000       2.690556
   75300.000000       2.890246
   75400.000000       2.903160
   75500.000000       2.806233
   75600.000000       2.667312
   75700.000000       2.825482
   75800.000000       2.705088
   75900.000000       2.724300
   76000.000000       2.744886
   76100.000000       2.786525
   76200.000000       2.706918
   76300.000000       2.784374
   76400.000000       2.829047
   76500.000000       2.789919
   76600.000000       2.800274
   76700.000000       2.742433
   76800.000000       2.931565
   76900.000000       2.723486
   77000.000000       2.678758
   77100.000000       2.807712
   77200.000000       2.767279
   77300.000000       2.836441
   77400.000000       2.734112
   77500.000000       2.874073
   77600.000000       2.828932
   77700.000000       2.809864
   77800.000000       2.774599
   77900.000000       2.842404
   78000.000000       2.822421
   78100.000000       2.788268
   78200.000000       2.846507
   78300.000000       2.669536
   78400.000000       2.862617
   78500.000000       2.712475
   78600.000000       2.772846
   78700.000000       2.764756
   78800.000000       2.822389
   78900.000000       2.841047
   79000.000000       2.684607
   79100.000000       2.749738
   79200.000000       2.718232
   79300.000000       2.914978
   79400.000000       2.754991
   79500.000000       2.810888
   79600.000000       2.792334
   79700.000000       2.858823
   79800.000000       2.851259
   79900.000000       3.071253
   80000.000000       3.208654
   80100.000000       3.230836
   80200.000000       3.234878
   80300.000000       2.968593
   80400.000000       3.126662
   80500.000000       2.845120
   80600.000000       3.060596
   80700.000000       2.892557
   80800.000000       2.780441
   80900.000000       2.897301
   81000.000000       2.843786
   81100.000000       2.772167
   81200.000000       2.777812
   81300.000000       2.776654
   81400.000000       2.831114
   81500.000000       3.015683
   81600.000000       2.931825
   81700.000000       2.670728
   81800.000000       2.616224
   81900.000000       2.759736
   82000.000000       2.694240
   82100.000000       2.668565
   82200.000000       2.695461
   82300.000000       2.735116
   82400.000000       2.806852
   82500.000000       2.730726
   82600.000000       2.718521
   82700.000000       2.773134
   82800.000000       2.859196
   82900.000000       3.158632
   83000.000000       3.268119
   83100.000000       3.208670
   83200.000000       2.919635
   83300.000000       2.955125
   83400.000000       2.936125
   83500.000000       2.874282
   83600.000000       2.795184
   83700.000000       2.923837
   83800.000000       3.170429
   83900.000000       2.863162
   84000.000000       3.011365
   84100.000000       2.899008
   84200.000000       2.944313
   84300.000000       3.040605
   84400.000000       2.901952
   84500.000000       2.981294
   84600.000000       2.813634
   84700.000000       2.812535
   84800.000000       2.862379
   84900.000000       3.130857
   85000.000000       2.976242
   85100.000000       2.878706
   85200.000000       2.797387
   85300.000000       2.965934
   85400.000000       2.924670
   85500.000000       2.928718
   85600.000000       3.083488
   85700.000000       2.852004
   85800.000000       3.036789
   85900.000000       3.125525
   86000.000000       3.034748
   86100.000000       2.928225
   86200.000000       2.969933
   86300.000000       3.062755
   86400.000000       3.032941
   86500.000000       3.077571
   86600.000000       2.986527
   86700.000000       3.143065
   86800.000000       3.054907
   86900.000000       3.215726
   87000.000000       2.991708
   87100.000000       2.787088
   87200.000000       2.871243
   87300.000000       2.911201
   87400.000000       3.026724
   87500.000000       2.881064
   87600.000000       2.822721
   87700.000000       2.715949
   87800.000000       2.673551
   87900.000000       2.693882
   88000.000000       2.884626
   88100.000000       3.105076
   88200.000000       2.915357
   88300.000000       2.962855
   88400.000000       2.889354
   88500.000000       2.938075
   88600.000000       2.942070
   88700.000000       3.161609
   88800.000000       3.174625
   88900.000000       3.066475
   89000.000000       3.069519
   89100.000000       3.041381
   89200.000000       3.096679
   89300.000000       3.478130
   89400.000000       3.204477
   89500.000000       3.169987
   89600.000000       3.239990
   89700.000000       3.277762
   89800.000000       3.202416
   89900.000000       3.173456
   90000.000000       3.165498
   90100.000000       3.174835
   90200.000000       3.090501
   90300.000000       3.139924
   90400.000000       3.123361
   90500.000000       3.142762
   90600.000000       2.845013
   90700.000000       2.838962
   90800.000000       2.769116
   90900.000000       2.786810
   91000.000000       2.818557
   91100.000000       2.789587
   91200.000000       2.852981
   91300.000000       2.901163
   91400.000000       2.808728
   91500.000000       2.859004
   91600.000000       2.838036
   91700.000000       2.853121
   91800.000000       2.860491
   91900.000000       2.850479
   92000.000000       2.957976
   92100.000000       2.990403
   92200.000000       2.924830
   92300.000000       2.898304
   92400.000000       2.853425
   92500.000000       2.799562
   92600.000000       2.902192
   92700.000000       2.893777
   92800.000000       2.985084
   92900.000000       2.955413
   93000.000000       3.060425
   93100.000000       2.999164
   93200.000000       2.956778
   93300.000000       2.932685
   93400.000000       2.987970
   93500.000000       2.921535
   93600.000000       3.067972
   93700.000000       2.955323
   93800.000000       3.011293
   93900.000000       3.075645
   94000.000000       2.905134
   94100.000000       3.173940
   94200.000000       3.102331
   94300.000000       2.831656
   94400.000000       2.917547
   94500.000000       3.053199
   94600.000000       2.986218
   94700.000000       2.799152
   94800.000000       2.928150
   94900.000000       3.089339
   95000.000000       3.009786
   95100.000000       2.889725
   95200.000000       2.985906
   95300.000000       3.019065
   95400.000000       3.183290
   95500.000000       2.989525
   95600.000000       3.179540
   95700.000000       3.072650
   95800.000000       3.187577
   95900.000000       3.287609
   96000.000000       3.369543
   96100.000000       3.489128
   96200.000000       3.509745
   96300.000000       3.412255
   96400.000000       2.950229
   96500.000000       2.909795
   96600.000000       3.145253
   96700.000000       2.929836
   96800.000000       3.006351
   96900.000000       2.913166
   97000.000000       2.920729
   97100.000000       3.009336
   97200.000000       3.131778
   97300.000000       3.106219
   97400.000000       3.026616
   97500.000000       2.916664
   97600.000000       3.105272
   97700.000000       3.104088
   97800.000000       3.064280
   97900.000000       3.237468
   98000.000000       3.215351
   98100.000000       3.121349
   98200.000000       3.003965
   98300.000000       3.123232
   98400.000000       3.134036
   98500.000000       2.907961
   98600.000000       3.019373
   98700.000000       3.018921
   98800.000000       2.966930
   98900.000000       2.882545
   99000.000000       3.010146
   99100.000000       3.079674
   99200.000000       2.986099
   99300.000000       2.946949
   99400.000000       3.020499
   99500.000000       3.033242
   99600.000000       2.943445
   99700.000000       2.909558
   99800.000000       3.024379
   99900.000000       3.019783
  100000.000000       3.103132
  100100.000000       2.954054
  100200.000000       2.964062
  100300.000000       2.906516
  100400.000000       3.227473
  100500.000000       3.053778
  100600.000000       2.879281
  100700.000000       2.954931
  100800.000000       2.768835
  100900.000000       2.986090
  101000.000000       3.029436
  101100.000000       2.931812
  101200.000000       3.061914
  101300.000000       3.059168
  101400.000000       2.827982
  101500.000000       2.901562
  101600.000000       2.810403
  101700.000000       2.831675
  101800.000000       2.835319
  101900.000000       2.763674
  102000.000000       2.737510
  102100.000000       2.911312
  102200.000000       3.004558
  102300.000000       3.052372
  102400.000000       2.968089
  102500.000000       2.981097
  102600.000000       2.821232
  102700.000000       3.046033
  102800.000000       2.885784
  102900.000000       2.964926
  103000.000000       2.871968
  103100.000000       2.831460
  103200.000000       2.825788
  103300.000000       3.108420
  103400.000000       3.078305
  103500.000000       3.039888
  103600.000000       3.053340
  103700.000000       3.039504
  103800.000000       2.943891
  103900.000000       2.822799
  104000.000000       2.981869
  104100.000000       3.110738
  104200.000000       3.137240
  104300.000000       3.015489
  104400.000000       2.677094
  104500.000000       3.062189
  104600.000000       3.035449
  104700.000000       2.980817
  104800.000000       2.860263
  104900.000000       3.028271
  105000.000000       2.995688
  105100.000000       2.936367
  105200.000000       3.140717
  105300.000000       3.151705
  105400.000000       3.031979
  105500.000000       3.029921
  105600.000000       3.012579
  105700.000000       3.014813
  105800.000000       3.086390
  105900.000000       3.020462
  106000.000000       3.004840
  106100.000000       2.956047
  106200.000000       2.944457
  106300.000000       3.029040
  106400.000000       2.994911
  106500.000000       2.966726
  106600.000000       2.953392
  106700.000000       2.920747
  106800.000000       2.932673
  106900.000000       2.944987
  107000.000000       2.967379
  107100.000000       2.925926
  107200.000000       3.085318
  107300.000000       2.844767
  107400.000000       2.857929
  107500.000000       3.007072
  107600.000000       2.910803
  107700.000000       2.880899
  107800.000000       3.078032
  107900.000000       3.108348
  108000.000000       3.063346
  108100.000000       3.154548
  108200.000000       2.830839
  108300.000000       2.768729
  108400.000000       2.972208
  108500.000000       2.869673
  108600.000000       2.863582
  108700.000000       2.867445
  108800.000000       2.925300
  108900.000000       3.003524
  109000.000000       2.901882
  109100.000000       2.944220
  109200.000000       3.082278
  109300.000000       2.792311
  109400.000000       2.883233
  109500.000000       2.926826
  109600.000000       2.971747
  109700.000000       2.855584
  109800.000000       2.823873
  109900.000000       2.952871
  110000.000000       2.863441
  110100.000000       2.762831
  110200.000000       2.829304
  110300.000000       2.977632
  110400.000000       2.853700
  110500.000000       2.950328
  110600.000000       2.936309
  110700.000000       2.717878
  110800.000000       2.793054
  110900.000000       2.861542
  111000.000000       2.943599
  111100.000000       2.906769
  111200.000000       3.015983
  111300.000000       2.938355
  111400.000000       2.977813
  111500.000000       2.863187
  111600.000000       2.800045
  111700.000000       2.875645
  111800.000000       2.834389
  111900.000000       2.821485
  112000.000000       2.997542
  112100.000000       3.007741
  112200.000000       3.027126
  112300.000000       2.782388
  112400.000000       2.891526
  112500.000000       2.819595
  112600.000000       2.827838
  112700.000000       3.005164
  112800.000000       2.833256
  112900.000000       2.890321
  113000.000000       2.839897
  113100.000000       2.890389
  113200.000000       2.832990
  113300.000000       2.910582
  113400.000000       2.826101
  113500.000000       2.884023
  113600.000000       2.944735
  113700.000000       3.070128
  113800.000000       3.103544
  113900.000000       3.138618
  114000.000000       3.042144
  114100.000000       3.085305
  114200.000000       2.880303
  114300.000000       2.992773
  114400.000000       3.019945
  114500.000000       2.997922
  114600.000000       3.100403
  114700.000000       3.016450
  114800.000000       2.835941
  114900.000000       2.908958
  115000.000000       2.825466
  115100.000000       2.808817
  115200.000000       2.869615
  115300.000000       3.064389
  115400.000000       3.253752
  115500.000000       2.977485
  115600.000000       3.026111
  115700.000000       2.979389
  115800.000000       2.831256
  115900.000000       2.725859
  116000.000000       2.792355
  116100.000000       2.795277
  116200.000000       2.866587
  116300.000000       2.941257
  116400.000000       3.077810
  116500.000000       2.870844
  116600.000000       2.917952
  116700.000000       2.971654
  116800.000000       2.843538
  116900.000000       2.804472
  117000.000000       2.784271
  117100.000000       2.897066
  117200.000000       2.811292
  117300.000000       3.023946
  117400.000000       3.045909
  117500.000000       2.944176
  117600.000000       3.058827
  117700.000000       2.946091
  117800.000000       2.994884
  117900.000000       2.939447
  118000.000000       2.915148
  118100.000000       3.159060
  118200.000000       3.065953
  118300.000000       2.830459
  118400.000000       2.973241
  118500.000000       3.159169
  118600.000000       3.127415
  118700.000000       2.985025
  118800.000000       3.026656
  118900.000000       3.192906
  119000.000000       3.126583
  119100.000000       3.367445
  119200.000000       3.180720
  119300.000000       3.324189
  119400.000000       3.226396
  119500.000000       3.213806
  119600.000000       3.224286
  119700.000000       3.275993
  119800.000000       3.260218
  119900.000000       3.077547
  120000.000000       3.261101
  120100.000000       3.175254
  120200.000000       3.077598
  120300.000000       3.113428
  120400.000000       3.207380
  120500.000000       3.266866
  120600.000000       3.217026
  120700.000000       3.126740
  120800.000000       3.238257
  120900.000000       3.056810
  121000.000000       3.264995
  121100.000000       3.173816
  121200.000000       3.086828
  121300.000000       3.078310
  121400.000000       3.070004
  121500.000000       2.962729
  121600.000000       3.106633
  121700.000000       3.285252
  121800.000000       3.012918
  121900.000000       3.174497
  122000.000000       3.201180
  122100.000000       3.127856
  122200.000000       3.023555
  122300.000000       3.141745
  122400.000000       3.176655
  122500.000000       3.101124
  122600.000000       3.147718
  122700.000000       3.182903
  122800.000000       3.132399
  122900.000000       3.167731
  123000.000000       3.157280
  123100.000000       3.022513
  123200.000000       3.067923
  123300.000000       3.023962
  123400.000000       2.993115
  123500.000000       2.951145
  123600.000000       2.987746
  123700.000000       3.283463
  123800.000000       2.900685
  123900.000000       3.012877
  124000.000000       2.904927
  124100.000000       2.941076
  124200.000000       2.886957
  124300.000000       2.917127
  124400.000000       2.934833
  124500.000000       2.948087
  124600.000000       3.108127
  124700.000000       2.883195
  124800.000000       2.867612
  124900.000000       2.959766
  125000.000000       2.943397
  125100.000000       2.845925
  125200.000000       2.853055
  125300.000000       2.951243
  125400.000000       2.929334
  125500.000000       2.973369
  125600.000000       2.993542
  125700.000000       3.112202
  125800.000000       3.030039
  125900.000000       3.027574
  126000.000000       3.127380
  126100.000000       3.094240
  126200.000000       3.130797
  126300.000000       2.955696
  126400.000000       2.925235
  126500.000000       2.953817
  126600.000000       3.100748
  126700.000000       3.148019
  126800.000000       3.083152
  126900.000000       2.995435
  127000.000000       2.964761
  127100.000000       2.879216
  127200.000000       2.981699
  127300.000000       2.910942
  127400.000000       2.874992
  127500.000000       2.805249
  127600.000000       2.806477
  127700.000000       2.969074
  127800.000000       2.849999
  127900.000000       2.985631
  128000.000000       3.053315
  128100.000000       2.967487
  128200.000000       2.989159
  128300.000000       2.961983
  128400.000000       2.754951
  128500.000000       3.040629
  128600.000000       2.944962
  128700.000000       3.007957
  128800.000000       2.959490
  128900.000000       2.851402
  129000.000000       2.995488
  129100.000000       3.305288
  129200.000000       3.165669
  129300.000000       3.113759
  129400.000000       3.158979
  129500.000000       3.218651
  129600.000000       3.201082
  129700.000000       3.156266
  129800.000000       3.270085
  129900.000000       3.052208
  130000.000000       3.138135
  130100.000000       3.226847
  130200.000000       3.227332
  130300.000000       3.122446
  130400.000000       3.145850
  130500.000000       3.159600
  130600.000000       3.083653
  130700.000000       3.189432
  130800.000000       3.113874
  130900.000000       3.033543
  131000.000000       3.267725
  131100.000000       3.252340
  131200.000000       3.067494
  131300.000000       3.012032
  131400.000000       3.162504
  131500.000000       3.046072
  131600.000000       3.237091
  131700.000000       3.090830
  131800.000000       3.175894
  131900.000000       3.280108
  132000.000000       2.984859
  132100.000000       3.023021
  132200.000000       3.053473
  132300.000000       3.131844
  132400.000000       2.936195
  132500.000000       2.961848
  132600.000000       2.893202
  132700.000000       2.994241
  132800.000000       3.003656
  132900.000000       3.296941
  133000.000000       3.361990
  133100.000000       3.069628
  133200.000000       3.162335
  133300.000000       3.067461
  133400.000000       3.056369
  133500.000000       3.150820
  133600.000000       3.101759
  133700.000000       3.039274
  133800.000000       3.048811
  133900.000000       3.011863
  134000.000000       3.153013
  134100.000000       3.247156
  134200.000000       3.022556
  134300.000000       3.036332
  134400.000000       3.195168
  134500.000000       3.047675
  134600.000000       3.108975
  134700.000000       3.141039
  134800.000000       3.096000
  134900.000000       3.000240
  135000.000000       3.049242
  135100.000000       3.103087
  135200.000000       3.238660
  135300.000000       3.069596
  135400.000000       2.975859
  135500.000000       2.988592
  135600.000000       2.904804
  135700.000000       2.924833
  135800.000000       2.993559
  135900.000000       3.023619
  136000.000000       3.158641
  136100.000000       3.090825
  136200.000000       3.101831
  136300.000000       3.093591
  136400.000000       2.966801
  136500.000000       2.975959
  136600.000000       3.002282
  136700.000000       2.873427
  136800.000000       3.032235
  136900.000000       2.989984
  137000.000000       3.104057
  137100.000000       3.071861
  137200.000000       3.046117
  137300.000000       3.140823
  137400.000000       2.763806
  137500.000000       3.107086
  137600.000000       2.989453
  137700.000000       2.964162
  137800.000000       2.814070
  137900.000000       2.808131
  138000.000000       3.099832
  138100.000000       2.933588
  138200.000000       2.786760
  138300.000000       2.955742
  138400.000000       2.940172
  138500.000000       3.000228
  138600.000000       2.936546
  138700.000000       3.077541
  138800.000000       3.084348
  138900.000000       3.080369
  139000.000000       2.953815
  139100.000000       3.091220
  139200.000000       2.948623
  139300.000000       2.903901
  139400.000000       3.084597
  139500.000000       3.113811
  139600.000000       3.065800
  139700.000000       3.093875
  139800.000000       3.212688
  139900.000000       3.169971
  140000.000000       2.999010
  140100.000000       3.136366
  140200.000000       3.117293
  140300.000000       3.049973
  140400.000000       3.158930
  140500.000000       3.185923
  140600.000000       2.988187
  140700.000000       3.131376
  140800.000000       3.021169
  140900.000000       3.054645
  141000.000000       3.090426
  141100.000000       3.191402
  141200.000000       3.019535
  141300.000000       3.115785
  141400.000000       3.003995
  141500.000000       2.985885
  141600.000000       2.799874
  141700.000000       2.699171
  141800.000000       2.756166
  141900.000000       2.647193
  142000.000000       2.630098
  142100.000000       2.737980
  142200.000000       2.869481
  142300.000000       3.070844
  142400.000000       2.718803
  142500.000000       2.759388
  142600.000000       2.781719
  142700.000000       2.879744
  142800.000000       2.918421
  142900.000000       3.145659
  143000.000000       3.031796
  143100.000000       2.918751
  143200.000000       2.908902
  143300.000000       2.979006
  143400.000000       2.893361
  143500.000000       2.926180
  143600.000000       3.042842
  143700.000000       2.963588
  143800.000000       2.946395
  143900.000000       2.941147
  144000.000000       2.991515
  144100.000000       2.998595
  144200.000000       2.896483
  144300.000000       2.996387
  144400.000000       3.097434
  144500.000000       2.897439
  144600.000000       2.983952
  144700.000000       2.792491
  144800.000000       3.053283
  144900.000000       2.892372
  145000.000000       2.823015
  145100.000000       2.872783
  145200.000000       2.912959
  145300.000000       3.096924
  145400.000000       3.036864
  145500.000000       2.881772
  145600.000000       2.873204
  145700.000000       2.930533
  145800.000000       2.986321
  145900.000000       3.268957
  146000.000000       2.990354
  146100.000000       3.096029
  146200.000000       3.100315
  146300.000000       3.044815
  146400.000000       3.126945
  146500.000000       3.071338
  146600.000000       2.941569
  146700.000000       3.145856
  146800.000000       2.892712
  146900.000000       2.955341
  147000.000000       3.079823
  147100.000000       2.926747
  147200.000000       2.873928
  147300.000000       2.874711
  147400.000000       2.993128
  147500.000000       3.079236
  147600.000000       2.941136
  147700.000000       3.043041
  147800.000000       3.148853
  147900.000000       3.221200
  148000.000000       3.195668
  148100.000000       2.940430
  148200.000000       3.235745
  148300.000000       3.074400
  148400.000000       2.909432
  148500.000000       3.306506
  148600.000000       3.134420
  148700.000000       3.016285
  148800.000000       2.922257
  148900.000000       3.038452
  149000.000000       2.905957
  149100.000000       3.002284
  149200.000000       2.880921
  149300.000000       2.953031
  149400.000000       2.893669
  149500.000000       2.986396
  149600.000000       2.858233
  149700.000000       2.989267
  149800.000000       3.072527
  149900.000000       3.081091
  150000.000000       3.098041
  150100.000000       2.935066
  150200.000000       2.871654
  150300.000000       2.919194
  150400.000000       2.869131
  150500.000000       2.851255
  150600.000000       3.143614
  150700.000000       2.881324
  150800.000000       2.961647
  150900.000000       2.926322
  151000.000000       2.983220
  151100.000000       2.893208
  151200.000000       2.976825
  151300.000000       3.103174
  151400.000000       3.089688
  151500.000000       3.038678
  151600.000000       3.074168
  151700.000000       2.947323
  151800.000000       3.068634
  151900.000000       3.099443
  152000.000000       3.001792
  152100.000000       2.998602
  152200.000000       3.123483
  152300.000000       3.124449
  152400.000000       2.923712
  152500.000000       3.132177
  152600.000000       3.117151
  152700.000000       3.131344
  152800.000000       2.967113
  152900.000000       3.030551
  153000.000000       2.798513
  153100.000000       2.963421
  153200.000000       3.148217
  153300.000000       3.022747
  153400.000000       3.072963
  153500.000000       3.035516
  153600.000000       2.960899
  153700.000000       3.034023
  153800.000000       3.079928
  153900.000000       3.192758
  154000.000000       3.089913
  154100.000000       3.029957
  154200.000000       3.042787
  154300.000000       2.982250
  154400.000000       2.871986
  154500.000000       2.839461
  154600.000000       2.561725
  154700.000000       2.783747
  154800.000000       2.668589
  154900.000000       3.060890
  155000.000000       2.946851
  155100.000000       2.941044
  155200.000000       3.060591
  155300.000000       2.689880
  155400.000000       2.838779
  155500.000000       2.912692
  155600.000000       2.812267
  155700.000000       2.650567
  155800.000000       2.921915
  155900.000000       2.750790
  156000.000000       2.661292
  156100.000000       2.679197
  156200.000000       2.741354
  156300.000000       2.769946
  156400.000000       2.701038
  156500.000000       2.666754
  156600.000000       2.648878
  156700.000000       2.647867
  156800.000000       2.682672
  156900.000000       2.727527
  157000.000000       2.736376
  157100.000000       2.686254
  157200.000000       2.769146
  157300.000000       2.589481
  157400.000000       2.613352
  157500.000000       2.704896
  157600.000000       2.670132
  157700.000000       2.674393
  157800.000000       2.549732
  157900.000000       2.742759
  158000.000000       2.659901
  158100.000000       2.632230
  158200.000000       2.654106
  158300.000000       2.662749
  158400.000000       2.649528
  158500.000000       2.660564
  158600.000000       2.582295
  158700.000000       2.666795
  158800.000000       2.516382
  158900.000000       2.423321
  159000.000000       2.540372
  159100.000000       2.761859
  159200.000000       2.517808
  159300.000000       2.685400
  159400.000000       2.636719
  159500.000000       2.861419
  159600.000000       2.794679
  159700.000000       2.874065
  159800.000000       2.860984
  159900.000000       2.879579
  160000.000000       3.399326
  160100.000000       3.379591
  160200.000000       2.972965
  160300.000000       2.843540
  160400.000000       2.815617
  160500.000000       2.950705
  160600.000000       2.794232
  160700.000000       2.699114
  160800.000000       2.651393
  160900.000000       2.665211
  161000.000000       2.704092
  161100.000000       2.649401
  161200.000000       2.521632
  161300.000000       2.579458
  161400.000000       2.635403
  161500.000000       2.783509
  161600.000000       2.660832
  161700.000000       2.774642
  161800.000000       2.699995
  161900.000000       2.568297
  162000.000000       2.780550
  162100.000000       2.876401
  162200.000000       3.195241
  162300.000000       2.963274
  162400.000000       2.832872
  162500.000000       2.717217
  162600.000000       2.742688
  162700.000000       2.611993
  162800.000000       2.705889
  162900.000000       2.702124
  163000.000000       2.734402
  163100.000000       2.752514
  163200.000000       2.817420
  163300.000000       2.782299
  163400.000000       2.785306
  163500.000000       2.658185
  163600.000000       2.763184
  163700.000000       2.902549
  163800.000000       2.712867
  163900.000000       2.661842
  164000.000000       2.737097
  164100.000000       2.792841
  164200.000000       2.799862
  164300.000000       2.726864
  164400.000000       2.676583
  164500.000000       2.709517
  164600.000000       2.720220
  164700.000000       2.637783
  164800.000000       2.644985
  164900.000000       2.649315
  165000.000000       2.776736
  165100.000000       2.858821
  165200.000000       2.653605
  165300.000000       2.705441
  165400.000000       2.813013
  165500.000000       2.782377
  165600.000000       2.551413
  165700.000000       2.540641
  165800.000000       2.686600
  165900.000000       2.448170
  166000.000000       2.496819
  166100.000000       2.589588
  166200.000000       2.453593
  166300.000000       2.547954
  166400.000000       2.619979
  166500.000000       2.667402
  166600.000000       2.715660
  166700.000000       2.784447
  166800.000000       2.763502
  166900.000000       2.549976
  167000.000000       2.616549
  167100.000000       2.606357
  167200.000000       2.642805
  167300.000000       2.814144
  167400.000000       2.767537
  167500.000000       2.806684
  167600.000000       2.720111
  167700.000000       2.669208
  167800.000000       2.585373
  167900.000000       2.537127
  168000.000000       2.860542
  168100.000000       2.605631
  168200.000000       2.648321
  168300.000000       2.921210
  168400.000000       2.930494
  168500.000000       2.650074
  168600.000000       2.570805
  168700.000000       2.511722
  168800.000000       2.612461
  168900.000000       2.558830
  169000.000000       2.495221
  169100.000000       2.568624
  169200.000000       2.593743
  169300.000000       2.611355
  169400.000000       2.625808
  169500.000000       2.760773
  169600.000000       2.821983
  169700.000000       2.692450
  169800.000000       2.660399
  169900.000000       2.809800
  170000.000000       2.614048
  170100.000000       2.582299
  170200.000000       2.707979
  170300.000000       2.754742
  170400.000000       2.693796
  170500.000000       2.698451
  170600.000000       2.699152
  170700.000000       2.636686
  170800.000000       2.696037
  170900.000000       2.559445
  171000.000000       2.422049
  171100.000000       2.393404
  171200.000000       2.475815
  171300.000000       2.570355
  171400.000000       2.536017
  171500.000000       2.585957
  171600.000000       2.565073
  171700.000000       2.588912
  171800.000000       2.465386
  171900.000000       2.586448
  172000.000000       2.481527
  172100.000000       2.505699
  172200.000000       2.631739
  172300.000000       2.605825
  172400.000000       2.667033
  172500.000000       2.541658
  172600.000000       2.597107
  172700.000000       2.522154
  172800.000000       2.492521
  172900.000000       2.498427
  173000.000000       2.499831
  173100.000000       2.536586
  173200.000000       2.598148
  173300.000000       2.490357
  173400.000000       2.543744
  173500.000000       2.468019
  173600.000000       2.544752
  173700.000000       2.494480
  173800.000000       2.542049
  173900.000000       2.518699
  174000.000000       2.526386
  174100.000000       2.423046
  174200.000000       2.596655
  174300.000000       2.568339
  174400.000000       2.619805
  174500.000000       2.652002
  174600.000000       2.663053
  174700.000000       2.669883
  174800.000000       2.627260
  174900.000000       2.413054
  175000.000000       2.465894
  175100.000000       2.549150
  175200.000000       2.481357
  175300.000000       2.401341
  175400.000000       2.429562
  175500.000000       2.619172
  175600.000000       2.537038
  175700.000000       2.476910
  175800.000000       2.509878
  175900.000000       2.550686
  176000.000000       2.556673
  176100.000000       2.517150
  176200.000000       2.586134
  176300.000000       2.438810
  176400.000000       2.395041
  176500.000000       2.515820
  176600.000000       2.426733
  176700.000000       2.612384
  176800.000000       2.580014
  176900.000000       2.454660
  177000.000000       2.513085
  177100.000000       2.384228
  177200.000000       2.551292
  177300.000000       2.530583
  177400.000000       2.464650
  177500.000000       2.535299
  177600.000000       2.352431
  177700.000000       2.406307
  177800.000000       2.501741
  177900.000000       2.607428
  178000.000000       2.640573
  178100.000000       2.516235
  178200.000000       2.497050
  178300.000000       2.660218
  178400.000000       2.657056
  178500.000000       2.658391
  178600.000000       2.682585
  178700.000000       2.605915
  178800.000000       2.411922
  178900.000000       2.555069
  179000.000000       2.506808
  179100.000000       2.588019
  179200.000000       2.515543
  179300.000000       2.647063
  179400.000000       2.637453
  179500.000000       2.502760
  179600.000000       2.614951
  179700.000000       2.609873
  179800.000000       2.606549
  179900.000000       2.477552
  180000.000000       2.637833
  180100.000000       2.555004
  180200.000000       2.644109
  180300.000000       2.560657
  180400.000000       2.456620
  180500.000000       2.519699
  180600.000000       2.605879
  180700.000000       2.533509
  180800.000000       2.702622
  180900.000000       2.578386
  181000.000000       2.593124
  181100.000000       2.451228
  181200.000000       2.543696
  181300.000000       2.619579
  181400.000000       2.663902
  181500.000000       2.446708
  181600.000000       2.507612
  181700.000000       2.501363
  181800.000000       2.527243
  181900.000000       2.517213
  182000.000000       2.558947
  182100.000000       2.455128
  182200.000000       2.509231
  182300.000000       2.484178
  182400.000000       2.373526
  182500.000000       2.446969
  182600.000000       2.517248
  182700.000000       2.413033
  182800.000000       2.371266
  182900.000000       2.420729
  183000.000000       2.392385
  183100.000000       2.469346
  183200.000000       2.648747
  183300.000000       2.545717
  183400.000000       2.556850
  183500.000000       2.467439
  183600.000000       2.450364
  183700.000000       2.388623
  183800.000000       2.455912
  183900.000000       2.546064
  184000.000000       2.540715
  184100.000000       2.452162
  184200.000000       2.605039
  184300.000000       2.611471
  184400.000000       2.652383
  184500.000000       2.501357
  184600.000000       2.534991
  184700.000000       2.497715
  184800.000000       2.479108
  184900.000000       2.437950
  185000.000000       2.410145
  185100.000000       2.486111
  185200.000000       2.517552
  185300.000000       2.380027
  185400.000000       2.426704
  185500.000000       2.448667
  185600.000000       2.449731
  185700.000000       2.507728
  185800.000000       2.486528
  185900.000000       2.473279
  186000.000000       2.535634
  186100.000000       2.588734
  186200.000000       2.561977
  186300.000000       2.452012
  186400.000000       2.519422
  186500.000000       2.432094
  186600.000000       2.535099
  186700.000000       2.591526
  186800.000000       2.532720
  186900.000000       2.451342
  187000.000000       2.550524
  187100.000000       2.560508
  187200.000000       2.524796
  187300.000000       2.505440
  187400.000000       2.553433
  187500.000000       2.478325
  187600.000000       2.515359
  187700.000000       2.493629
  187800.000000       2.580071
  187900.000000       2.626278
  188000.000000       2.702237
  188100.000000       2.438367
  188200.000000       2.559969
  188300.000000       2.485998
  188400.000000       2.537402
  188500.000000       2.552662
  188600.000000       2.636599
  188700.000000       2.670092
  188800.000000       2.681376
  188900.000000       2.560113
  189000.000000       2.558107
  189100.000000       2.536785
  189200.000000       2.552761
  189300.000000       2.577764
  189400.000000       2.575202
  189500.000000       2.669691
  189600.000000       2.688211
  189700.000000       2.632324
  189800.000000       2.592971
  189900.000000       2.503037
  190000.000000       2.541918
  190100.000000       2.460047
  190200.000000       2.524411
  190300.000000       2.530177
  190400.000000       2.466044
  190500.000000       2.540716
  190600.000000       2.537298
  190700.000000       2.454780
  190800.000000       2.534270
  190900.000000       2.552559
  191000.000000       2.502948
  191100.000000       2.501612
  191200.000000       2.554590
  191300.000000       2.454835
  191400.000000       2.601771
  191500.000000       2.528870
  191600.000000       2.520479
  191700.000000       2.536785
  191800.000000       2.356795
  191900.000000       2.470547
  192000.000000       2.537618
  192100.000000       2.542201
  192200.000000       2.483866
  192300.000000       2.481335
  192400.000000       2.480485
  192500.000000       2.604592
  192600.000000       2.666739
  192700.000000       2.594059
  192800.000000       2.575623
  192900.000000       2.578007
  193000.000000       2.577269
  193100.000000       2.535336
  193200.000000       2.690109
  193300.000000       2.592780
  193400.000000       2.602671
  193500.000000       2.663541
  193600.000000       2.635498
  193700.000000       2.591460
  193800.000000       2.789395
  193900.000000       2.606132
  194000.000000       2.472979
  194100.000000       2.615589
  194200.000000       2.608046
  194300.000000       2.581055
  194400.000000       2.523996
  194500.000000       2.663260
  194600.000000       2.653959
  194700.000000       2.577458
  194800.000000       2.520071
  194900.000000       2.601800
  195000.000000       2.454363
  195100.000000       2.503544
  195200.000000       2.535319
  195300.000000       2.683877
  195400.000000       2.562226
  195500.000000       2.473149
  195600.000000       2.523666
  195700.000000       2.410895
  195800.000000       2.547565
  195900.000000       2.582506
  196000.000000       2.604314
  196100.000000       2.638520
  196200.000000       2.574237
  196300.000000       2.577601
  196400.000000       2.590339
  196500.000000       2.627860
  196600.000000       2.639220
  196700.000000       2.512390
  196800.000000       2.561935
  196900.000000       2.653861
  197000.000000       2.591501
  197100.000000       2.544194
  197200.000000       2.667547
  197300.000000       2.600258
  197400.000000       2.649154
  197500.000000       2.758140
  197600.000000       2.594815
  197700.000000       2.715266
  197800.000000       2.664324
  197900.000000       2.509920
  198000.000000       2.601600
  198100.000000       2.653485
  198200.000000       2.650715
  198300.000000       2.474296
  198400.000000       2.576210
  198500.000000       2.612747
  198600.000000       2.803294
  198700.000000       2.675160
  198800.000000       2.658883
  198900.000000       2.762768
  199000.000000       2.638552
  199100.000000       2.654521
  199200.000000       2.684008
  199300.000000       2.629875
  199400.000000       2.659112
  199500.000000       2.570438
  199600.000000       2.580749
  199700.000000       2.549576
  199800.000000       2.523273
  199900.000000       2.584648
  200000.000000       2.621531
  200100.000000       2.591368
  200200.000000       2.695072
  200300.000000       2.624388
  200400.000000       2.759075
  200500.000000       2.667749
  200600.000000       2.609699
  200700.000000       2.649959
  200800.000000       2.694626
  200900.000000       2.581000
  201000.000000       2.670442
  201100.000000       2.642496
  201200.000000       2.782891
  201300.000000       2.771698
  201400.000000       2.913131
  201500.000000       2.763383
  201600.000000       2.838619
  201700.000000       2.976054
  201800.000000       2.827129
  201900.000000       2.787863
  202000.000000       2.822999
  202100.000000       2.733147
  202200.000000       2.877287
  202300.000000       2.717996
  202400.000000       2.669712
  202500.000000       2.795713
  202600.000000       2.719102
  202700.000000       2.798224
  202800.000000       2.674278
  202900.000000       2.757290
  203000.000000       2.714307
  203100.000000       2.657994
  203200.000000       2.787421
  203300.000000       2.782681
  203400.000000       2.740013
  203500.000000       2.639653
  203600.000000       2.663165
  203700.000000       2.675269
  203800.000000       2.835318
  203900.000000       2.648855
  204000.000000       2.668977
  204100.000000       2.664312
  204200.000000       2.518826
  204300.000000       2.591178
  204400.000000       2.694078
  204500.000000       2.649125
  204600.000000       2.695116
  204700.000000       2.744750
  204800.000000       2.739351
  204900.000000       2.725531
  205000.000000       2.745158
  205100.000000       2.743892
  205200.000000       2.684995
  205300.000000       2.853668
  205400.000000       2.806132
  205500.000000       2.898939
  205600.000000       2.953610
  205700.000000       2.839664
  205800.000000       2.824402
  205900.000000       2.699333
  206000.000000       2.637500
  206100.000000       2.698189
  206200.000000       2.811130
  206300.000000       2.664082
  206400.000000       2.691572
  206500.000000       2.754962
  206600.000000       2.682210
  206700.000000       2.729982
  206800.000000       2.641271
  206900.000000       2.696884
  207000.000000       2.660018
  207100.000000       2.684290
  207200.000000       2.604772
  207300.000000       2.709988
  207400.000000       2.676375
  207500.000000       2.641282
  207600.000000       2.625494
  207700.000000       2.603344
  207800.000000       2.773559
  207900.000000       2.613457
  208000.000000       2.623423
  208100.000000       2.654283
  208200.000000       2.531101
  208300.000000       2.645534
  208400.000000       2.652919
  208500.000000       2.658696
  208600.000000       2.711525
  208700.000000       2.771738
  208800.000000       2.659444
  208900.000000       2.713927
  209000.000000       2.565492
  209100.000000       2.605991
  209200.000000       2.712830
  209300.000000       2.665567
  209400.000000       2.640060
  209500.000000       2.608489
  209600.000000       2.572700
  209700.000000       2.649585
  209800.000000       2.736009
  209900.000000       2.552216
  210000.000000       2.520511
  210100.000000       2.592822
  210200.000000       2.540628
  210300.000000       2.652229
  210400.000000       2.667410
  210500.000000       2.675307
  210600.000000       2.591189
  210700.000000       2.656406
  210800.000000       2.735025
  210900.000000       2.657146
  211000.000000       2.681233
  211100.000000       2.645302
  211200.000000       2.583866
  211300.000000       2.718625
  211400.000000       2.692789
  211500.000000       2.620106
  211600.000000       2.696576
  211700.000000       2.696076
  211800.000000       2.733671
  211900.000000       2.715921
  212000.000000       2.685511
  212100.000000       2.725608
  212200.000000       2.772636
  212300.000000       2.732016
  212400.000000       2.704179
  212500.000000       2.793536
  212600.000000       2.724910
  212700.000000       2.662890
  212800.000000       2.721828
  212900.000000       2.709941
  213000.000000       2.621810
  213100.000000       2.689747
  213200.000000       2.541929
  213300.000000       2.620279
  213400.000000       2.696153
  213500.000000       2.757047
  213600.000000       2.733887
  213700.000000       2.715336
  213800.000000       2.687890
  213900.000000       2.696688
  214000.000000       2.695537
  214100.000000       2.679766
  214200.000000       2.801204
  214300.000000       2.645581
  214400.000000       2.561739
  214500.000000       2.719846
  214600.000000       2.686364
  214700.000000       2.732818
  214800.000000       2.695890
  214900.000000       2.843615
  215000.000000       2.724340
  215100.000000       2.714638
  215200.000000       2.704033
  215300.000000       2.710132
  215400.000000       2.712873
  215500.000000       2.806315
  215600.000000       2.619082
  215700.000000       2.765068
  215800.000000       2.884081
  215900.000000       3.003675
  216000.000000       3.030903
  216100.000000       2.962456
  216200.000000       2.967311
  216300.000000       2.761848
  216400.000000       2.922613
  216500.000000       2.792703
  216600.000000       2.789908
  216700.000000       2.766513
  216800.000000       2.763205
  216900.000000       2.656848
  217000.000000       2.750530
  217100.000000       2.680849
  217200.000000       2.689950
  217300.000000       2.648036
  217400.000000       2.666237
  217500.000000       2.693696
  217600.000000       2.731821
  217700.000000       2.633134
  217800.000000       2.746208
  217900.000000       2.785358
  218000.000000       2.750491
  218100.000000       2.806531
  218200.000000       2.756520
  218300.000000       2.817802
  218400.000000       2.762447
  218500.000000       2.697331
  218600.000000       2.722887
  218700.000000       2.689804
  218800.000000       2.759561
  218900.000000       2.796584
  219000.000000       2.781944
  219100.000000       2.727115
  219200.000000       2.787936
  219300.000000       2.726722
  219400.000000       2.833562
  219500.000000       2.703917
  219600.000000       2.770608
  219700.000000       2.654327
  219800.000000       2.785689
  219900.000000       2.745489
  220000.000000       2.973889
  220100.000000       2.759462
  220200.000000       2.775799
  220300.000000       2.744988
  220400.000000       2.787844
  220500.000000       2.801699
  220600.000000       2.796294
  220700.000000       2.732163
  220800.000000       2.712489
  220900.000000       2.628476
  221000.000000       2.696591
  221100.000000       2.715006
  221200.000000       2.800235
  221300.000000       2.755718
  221400.000000       2.713562
  221500.000000       2.788873
  221600.000000       2.744441
  221700.000000       2.744755
  221800.000000       2.729480
  221900.000000       2.798609
  222000.000000       2.821010
  222100.000000       2.719306
  222200.000000       2.696127
  222300.000000       2.766864
  222400.000000       2.838824
  222500.000000       2.668399
  222600.000000       2.839619
  222700.000000       2.880913
  222800.000000       2.776453
  222900.000000       2.809052
  223000.000000       2.960920
  223100.000000       2.775573
  223200.000000       2.828048
  223300.000000       2.813843
  223400.000000       2.802968
  223500.000000       2.896701
  223600.000000       2.852799
  223700.000000       2.782217
  223800.000000       2.720690
  223900.000000       2.850328
  224000.000000       2.804724
  224100.000000       2.923681
  224200.000000       2.954465
  224300.000000       3.161019
  224400.000000       3.020749
  224500.000000       2.848071
  224600.000000       2.855511
  224700.000000       2.744251
  224800.000000       2.896985
  224900.000000       2.725777
  225000.000000       2.929676
  225100.000000       2.780753
  225200.000000       2.892402
  225300.000000       2.878732
  225400.000000       2.874411
  225500.000000       2.759974
  225600.000000       2.754918
  225700.000000       2.848841
  225800.000000       2.811497
  225900.000000       2.764179
  226000.000000       2.898500
  226100.000000       2.929737
  226200.000000       2.935153
  226300.000000       2.845093
  226400.000000       2.821253
  226500.000000       2.954446
  226600.000000       2.770033
  226700.000000       2.792892
  226800.000000       2.737579
  226900.000000       2.723982
  227000.000000       2.948762
  227100.000000       2.752890
  227200.000000       2.848697
  227300.000000       2.837396
  227400.000000       2.841691
  227500.000000       2.929483
  227600.000000       2.845160
  227700.000000       2.742152
  227800.000000       2.814420
  227900.000000       2.899658
  228000.000000       2.756509
  228100.000000       2.865555
  228200.000000       2.572622
  228300.000000       2.570616
  228400.000000       2.693923
  228500.000000       2.841810
  228600.000000       2.689849
  228700.000000       2.768286
  228800.000000       2.899068
  228900.000000       2.806180
  229000.000000       2.597409
  229100.000000       2.803999
  229200.000000       2.709975
  229300.000000       2.801766
  229400.000000       2.670114
  229500.000000       2.718676
  229600.000000       2.712987
  229700.000000       2.911393
  229800.000000       2.986570
  229900.000000       3.023165
  230000.000000       2.768234
  230100.000000       2.944619
  230200.000000       2.988753
  230300.000000       2.725097
  230400.000000       2.917540
  230500.000000       2.844123
  230600.000000       2.806288
  230700.000000       3.071058
  230800.000000       3.140609
  230900.000000       3.260795
  231000.000000       3.293120
  231100.000000       3.223919
  231200.000000       3.195642
  231300.000000       3.148159
  231400.000000       3.112834
  231500.000000       3.202235
  231600.000000       3.056567
  231700.000000       3.252124
  231800.000000       3.112705
  231900.000000       3.058542
  232000.000000       2.961314
  232100.000000       3.009794
  232200.000000       3.010051
  232300.000000       2.889957
  232400.000000       3.196436
  232500.000000       3.088674
  232600.000000       3.144198
  232700.000000       3.072597
  232800.000000       3.024331
  232900.000000       3.092763
  233000.000000       3.149715
  233100.000000       3.122389
  233200.000000       3.249595
  233300.000000       3.069169
  233400.000000       2.928254
  233500.000000       3.055653
  233600.000000       2.908907
  233700.000000       3.020811
  233800.000000       3.150984
  233900.000000       3.002633
  234000.000000       2.822347
  234100.000000       2.816447
  234200.000000       2.799756
  234300.000000       2.795840
  234400.000000       2.831224
  234500.000000       2.809467
  234600.000000       2.794156
  234700.000000       2.787471
  234800.000000       2.922513
  234900.000000       2.856827
  235000.000000       2.875636
  235100.000000       2.826243
  235200.000000       2.786201
  235300.000000       2.737852
  235400.000000       2.681052
  235500.000000       2.822782
  235600.000000       2.712964
  235700.000000       2.744401
  235800.000000       2.704886
  235900.000000       2.643595
  236000.000000       2.619846
  236100.000000       2.797015
  236200.000000       2.707434
  236300.000000       2.781015
  236400.000000       2.911620
  236500.000000       2.798329
  236600.000000       2.948423
  236700.000000       2.899639
  236800.000000       2.900880
  236900.000000       2.880191
  237000.000000       2.690014
  237100.000000       2.973571
  237200.000000       2.878204
  237300.000000       2.832843
  237400.000000       2.863845
  237500.000000       2.882346
  237600.000000       2.947163
  237700.000000       2.893651
  237800.000000       2.813286
  237900.000000       2.903431
  238000.000000       2.938716
  238100.000000       2.907907
  238200.000000       2.841535
  238300.000000       2.884936
  238400.000000       3.100529
  238500.000000       2.925022
  238600.000000       2.941382
  238700.000000       2.812090
  238800.000000       2.978700
  238900.000000       2.907577
  239000.000000       2.827394
  239100.000000       2.851406
  239200.000000       2.814693
  239300.000000       2.759398
  239400.000000       2.883526
  239500.000000       2.775015
  239600.000000       2.758192
  239700.000000       2.879520
  239800.000000       2.930151
  239900.000000       2.950785
  240000.000000       2.858543
  240100.000000       2.686257
  240200.000000       2.880187
  240300.000000       2.963099
  240400.000000       2.941055
  240500.000000       2.871487
  240600.000000       3.081704
  240700.000000       3.181256
  240800.000000       3.117712
  240900.000000       3.136674
  241000.000000       3.170564
  241100.000000       3.116178
  241200.000000       3.110083
  241300.000000       3.069049
  241400.000000       2.998568
  241500.000000       2.820379
  241600.000000       2.870142
  241700.000000       2.805878
  241800.000000       2.825797
  241900.000000       2.728947
  242000.000000       2.675618
  242100.000000       2.731517
  242200.000000       2.716701
  242300.000000       2.876543
  242400.000000       2.798718
  242500.000000       2.804226
  242600.000000       2.832205
  242700.000000       2.786940
  242800.000000       2.678002
  242900.000000       2.607205
  243000.000000       2.682322
  243100.000000       2.633425
  243200.000000       2.676953
  243300.000000       2.738431
  243400.000000       2.642986
  243500.000000       2.712468
  243600.000000       2.775680
  243700.000000       2.789284
  243800.000000       3.000222
  243900.000000       2.989921
  244000.000000       2.825241
  244100.000000       2.801392
  244200.000000       2.750998
  244300.000000       2.745937
  244400.000000       2.730226
  244500.000000       2.690553
  244600.000000       2.869047
  244700.000000       2.906281
  244800.000000       2.902575
  244900.000000       2.986395
  245000.000000       3.039640
  245100.000000       3.145516
  245200.000000       2.994211
  245300.000000       3.076734
  245400.000000       2.896009
  245500.000000       2.842671
  245600.000000       2.847513
  245700.000000       2.802197
  245800.000000       2.838609
  245900.000000       2.800827
  246000.000000       2.761739
  246100.000000       2.761862
  246200.000000       2.691867
  246300.000000       2.769083
  246400.000000       2.819678
  246500.000000       2.690378
  246600.000000       2.800253
  246700.000000       2.948871
  246800.000000       3.090637
  246900.000000       3.159088
  247000.000000       3.029513
  247100.000000       2.974288
  247200.000000       2.961683
  247300.000000       3.004235
  247400.000000       2.908211
  247500.000000       2.867939
  247600.000000       2.989065
  247700.000000       2.824266
  247800.000000       3.028977
  247900.000000       2.908928
  248000.000000       3.032976
  248100.000000       3.057238
  248200.000000       3.154394
  248300.000000       3.096587
  248400.000000       3.120321
  248500.000000       3.167793
  248600.000000       2.994407
  248700.000000       2.950663
  248800.000000       3.120948
  248900.000000       3.125872
  249000.000000       3.087356
  249100.000000       3.211078
  249200.000000       2.986273
  249300.000000       3.086075
  249400.000000       3.166467
  249500.000000       3.082199
  249600.000000       3.109752
  249700.000000       3.266472
  249800.000000       3.286329
  249900.000000       3.186479
  250000.000000       3.169384
  250100.000000       3.178222
  250200.000000       3.122508
  250300.000000       3.193428
  250400.000000       3.250881
  250500.000000       3.194892
  250600.000000       3.077757
  250700.000000       3.043958
  250800.000000       3.161131
  250900.000000       3.116876
  251000.000000       3.226314
  251100.000000       2.962055
  251200.000000       3.044311
  251300.000000       3.027676
  251400.000000       3.057289
  251500.000000       3.081652
  251600.000000       2.992555
  251700.000000       3.112811
  251800.000000       2.934355
  251900.000000       2.827924
  252000.000000       2.872268
  252100.000000       2.974206
  252200.000000       3.105231
  252300.000000       3.165218
  252400.000000       3.155227
  252500.000000       2.900702
  252600.000000       3.088086
  252700.000000       3.059073
  252800.000000       2.942515
  252900.000000       2.941137
  253000.000000       3.026318
  253100.000000       2.911599
  253200.000000       3.026030
  253300.000000       3.095058
  253400.000000       3.084005
  253500.000000       2.771262
  253600.000000       3.114845
  253700.000000       3.255013
  253800.000000       3.118961
  253900.000000       2.874694
  254000.000000       2.941126
  254100.000000       3.049902
  254200.000000       3.026484
  254300.000000       3.130491
  254400.000000       2.972755
  254500.000000       3.011660
  254600.000000       2.969037
  254700.000000       2.926044
  254800.000000       3.041415
  254900.000000       2.842623
  255000.000000       2.861957
  255100.000000       2.930674
  255200.000000       2.901528
  255300.000000       2.820391
  255400.000000       2.948223
  255500.000000       2.901595
  255600.000000       3.051651
  255700.000000       3.073793
  255800.000000       3.061422
  255900.000000       3.008663
  256000.000000       2.989566
  256100.000000       2.908574
  256200.000000       2.946092
  256300.000000       2.877900
  256400.000000       2.983001
  256500.000000       2.965983
  256600.000000       3.124342
  256700.000000       3.065027
  256800.000000       2.938097
  256900.000000       2.966538
  257000.000000       3.001094
  257100.000000       3.099498
  257200.000000       2.819798
  257300.000000       3.086490
  257400.000000       3.224421
  257500.000000       3.253311
  257600.000000       3.060478
  257700.000000       2.862687
  257800.000000       2.935858
  257900.000000       2.964310
  258000.000000       2.887906
  258100.000000       2.918195
  258200.000000       2.742651
  258300.000000       2.735314
  258400.000000       2.552902
  258500.000000       2.742143
  258600.000000       2.613805
  258700.000000       2.983923
  258800.000000       2.856190
  258900.000000       2.719173
  259000.000000       2.799488
  259100.000000       2.595740
  259200.000000       2.580548
  259300.000000       2.767451
  259400.000000       2.721074
  259500.000000       2.636501
  259600.000000       2.941405
  259700.000000       3.070084
  259800.000000       3.253978
  259900.000000       3.174373
  260000.000000       3.179544
  260100.000000       3.230761
  260200.000000       3.078944
  260300.000000       3.076440
  260400.000000       3.235995
  260500.000000       3.247640
  260600.000000       3.183420
  260700.000000       3.163612
  260800.000000       3.462070
  260900.000000       3.449269
  261000.000000       3.289510
  261100.000000       3.052278
  261200.000000       2.870740
  261300.000000       2.820106
  261400.000000       2.792992
  261500.000000       2.762796
  261600.000000       2.840880
  261700.000000       2.890382
  261800.000000       2.948373
  261900.000000       2.690831
  262000.000000       2.681552
  262100.000000       2.696750
  262200.000000       2.710594
  262300.000000       2.983055
  262400.000000       3.156392
  262500.000000       3.029219
  262600.000000       3.297538
  262700.000000       3.163968
  262800.000000       3.334328
  262900.000000       3.558285
  263000.000000       3.181619
  263100.000000       3.470732
  263200.000000       3.690116
  263300.000000       3.710264
  263400.000000       3.418142
  263500.000000       3.637713
  263600.000000       3.304601
  263700.000000       3.651527
  263800.000000       3.353313
  263900.000000       3.527745
  264000.000000       3.448519
  264100.000000       3.269996
  264200.000000       3.455051
  264300.000000       3.358297
  264400.000000       3.076935
  264500.000000       3.133697
  264600.000000       3.065184
  264700.000000       3.249518
  264800.000000       3.162706
  264900.000000       3.189385
  265000.000000       3.055421
  265100.000000       3.261510
  265200.000000       3.396419
  265300.000000       3.499524
  265400.000000       3.372153
  265500.000000       3.639763
  265600.000000       3.401094
  265700.000000       3.350516
  265800.000000       3.463576
  265900.000000       3.563631
  266000.000000       3.385131
  266100.000000       3.349094
  266200.000000       3.358729
  266300.000000       3.395443
  266400.000000       3.195102
  266500.000000       3.392471
  266600.000000       3.572588
  266700.000000       3.619948
  266800.000000       3.577973
  266900.000000       3.422906
  267000.000000       3.660091
  267100.000000       3.393320
  267200.000000       3.434139
  267300.000000       3.594950
  267400.000000       3.566538
  267500.000000       3.585146
  267600.000000       3.512351
  267700.000000       3.612350
  267800.000000       3.604694
  267900.000000       3.291658
  268000.000000       3.253852
  268100.000000       3.434769
  268200.000000       3.404816
  268300.000000       3.461028
  268400.000000       3.416760
  268500.000000       3.341615
  268600.000000       3.274335
  268700.000000       3.398909
  268800.000000       3.348211
  268900.000000       3.337530
  269000.000000       3.214275
  269100.000000       3.399339
  269200.000000       3.192422
  269300.000000       3.134600
  269400.000000       3.240881
  269500.000000       3.142847
  269600.000000       3.040281
  269700.000000       3.199167
  269800.000000       3.111470
  269900.000000       3.082535
  270000.000000       3.271405
  270100.000000       3.431961
  270200.000000       3.477346
  270300.000000       3.387373
  270400.000000       3.511922
  270500.000000       3.080732
  270600.000000       2.996986
  270700.000000       2.881706
  270800.000000       3.106140
  270900.000000       3.059565
  271000.000000       3.614336
  271100.000000       3.668977
  271200.000000       3.837882
  271300.000000       3.650561
  271400.000000       3.809734
  271500.000000       3.516417
  271600.000000       3.184666
  271700.000000       3.235684
  271800.000000       3.134896
  271900.000000       3.065481
  272000.000000       2.998412
  272100.000000       2.952249
  272200.000000       3.052098
  272300.000000       2.716274
  272400.000000       2.744436
  272500.000000       3.009294
  272600.000000       3.014649
  272700.000000       3.103883
  272800.000000       2.969585
  272900.000000       3.148025
  273000.000000       3.134508
  273100.000000       2.942383
  273200.000000       2.983328
  273300.000000       3.041977
  273400.000000       3.115800
  273500.000000       3.100419
  273600.000000       3.141837
  273700.000000       2.928674
  273800.000000       3.043446
  273900.000000       2.850520
  274000.000000       2.835844
  274100.000000       2.846766
  274200.000000       2.962323
  274300.000000       3.057188
  274400.000000       3.069809
  274500.000000       2.989824
  274600.000000       3.012852
  274700.000000       3.140304
  274800.000000       3.204493
  274900.000000       3.096817
  275000.000000       3.208095
  275100.000000       3.130811
  275200.000000       3.148324
  275300.000000       2.896572
  275400.000000       2.709551
  275500.000000       2.727048
  275600.000000       3.015221
  275700.000000       3.023238
  275800.000000       2.753546
  275900.000000       2.923422
  276000.000000       2.932422
  276100.000000       2.914202
  276200.000000       2.902882
  276300.000000       2.783433
  276400.000000       2.743256
  276500.000000       2.883398
  276600.000000       2.795997
  276700.000000       3.011104
  276800.000000       2.779602
  276900.000000       2.792258
  277000.000000       2.922477
  277100.000000       2.939663
  277200.000000       2.701895
  277300.000000       2.841373
  277400.000000       2.795470
  277500.000000       2.921178
  277600.000000       2.950869
  277700.000000       2.966513
  277800.000000       2.752149
  277900.000000       2.726918
  278000.000000       2.789541
  278100.000000       2.858965
  278200.000000       3.049493
  278300.000000       3.170967
  278400.000000       3.017892
  278500.000000       2.866088
  278600.000000       2.929288
  278700.000000       2.879166
  278800.000000       2.710661
  278900.000000       2.960582
  279000.000000       3.072551
  279100.000000       3.050837
  279200.000000       3.016719
  279300.000000       2.880893
  279400.000000       2.724344
  279500.000000       2.798894
  279600.000000       2.660222
  279700.000000       2.702520
  279800.000000       2.851058
  279900.000000       2.830918
  280000.000000       2.834544
  280100.000000       2.868377
  280200.000000       2.823157
  280300.000000       2.981326
  280400.000000       2.820020
  280500.000000       2.653945
  280600.000000       2.926760
  280700.000000       2.891434
  280800.000000       2.910737
  280900.000000       3.137757
  281000.000000       3.124326
  281100.000000       3.180703
  281200.000000       3.214596
  281300.000000       3.212242
  281400.000000       3.308034
  281500.000000       3.267791
  281600.000000       3.368061
  281700.000000       3.302048
  281800.000000       3.317074
  281900.000000       3.389678
  282000.000000       3.355148
  282100.000000       3.355751
  282200.000000       3.218162
  282300.000000       3.146856
  282400.000000       3.088138
  282500.000000       3.032101
  282600.000000       2.985694
  282700.000000       2.787174
  282800.000000       2.761837
  282900.000000       2.937395
  283000.000000       3.068882
  283100.000000       3.062654
  283200.000000       3.263921
  283300.000000       2.961647
  283400.000000       2.999562
  283500.000000       3.060065
  283600.000000       3.331193
  283700.000000       3.346022
  283800.000000       3.390476
  283900.000000       3.489955
  284000.000000       3.227154
  284100.000000       3.256559
  284200.000000       3.119534
  284300.000000       3.169907
  284400.000000       3.090345
  284500.000000       3.203104
  284600.000000       2.978602
  284700.000000       3.000288
  284800.000000       2.888854
  284900.000000       3.012090
  285000.000000       2.935165
  285100.000000       2.772900
  285200.000000       2.916523
  285300.000000       2.980183
  285400.000000       2.929653
  285500.000000       2.882939
  285600.000000       2.890089
  285700.000000       2.904071
  285800.000000       3.216015
  285900.000000       3.019154
  286000.000000       3.320343
  286100.000000       3.214892
  286200.000000       2.994868
  286300.000000       3.126467
  286400.000000       3.011034
  286500.000000       3.174354
  286600.000000       3.155490
  286700.000000       3.022208
  286800.000000       3.034471
  286900.000000       3.062288
  287000.000000       2.960092
  287100.000000       2.837030
  287200.000000       2.865161
  287300.000000       2.902170
  287400.000000       2.899564
  287500.000000       2.927188
  287600.000000       2.933286
  287700.000000       2.857810
  287800.000000       2.863932
  287900.000000       2.946696
  288000.000000       2.981007
  288100.000000       2.857617
  288200.000000       2.702267
  288300.000000       2.851842
  288400.000000       2.883285
  288500.000000       2.954921
  288600.000000       2.983051
  288700.000000       3.024757
  288800.000000       2.876239
  288900.000000       2.997025
  289000.000000       2.995387
  289100.000000       2.980070
  289200.000000       2.948358
  289300.000000       2.945964
  289400.000000       2.960238
  289500.000000       2.834560
  289600.000000       2.915992
  289700.000000       2.998896
  289800.000000       2.845289
  289900.000000       3.072932
  290000.000000       3.164216
  290100.000000       3.100707
  290200.000000       2.965722
  290300.000000       3.076247
[truncated: 3,320,008 more chars]
