# Supplementary material for: Allosteric mechanism of the circadian protein Vivid resolved through Markov state model and machine learning analysis
Source: PLoS Comput Biol. 2019 Feb 19;15(2):e1006801. doi: 10.1371/journal.pcbi.1006801 (PMC6396943; doi:10.1371/journal.pcbi.1006801)
Supplement: S1 Dataset — (ZIP) [file pcbi.1006801.s011.zip › script_summary/all_3rh8.dat]

     100.000000       4.416619
     200.000000       4.617240
     300.000000       4.418356
     400.000000       4.519987
     500.000000       4.603423
     600.000000       4.448737
     700.000000       4.522199
     800.000000       4.521447
     900.000000       4.500673
    1000.000000       4.568498
    1100.000000       4.504826
    1200.000000       4.384947
    1300.000000       4.477493
    1400.000000       4.302181
    1500.000000       4.535221
    1600.000000       4.533368
    1700.000000       4.579186
    1800.000000       4.266967
    1900.000000       4.419013
    2000.000000       4.481756
    2100.000000       4.508072
    2200.000000       4.502001
    2300.000000       4.484118
    2400.000000       4.517818
    2500.000000       4.541769
    2600.000000       4.299981
    2700.000000       4.460052
    2800.000000       4.472206
    2900.000000       4.423961
    3000.000000       4.484965
    3100.000000       4.514896
    3200.000000       4.493255
    3300.000000       4.530014
    3400.000000       4.428968
    3500.000000       4.598249
    3600.000000       4.374416
    3700.000000       4.513334
    3800.000000       4.470364
    3900.000000       4.515950
    4000.000000       4.517320
    4100.000000       4.568480
    4200.000000       4.610054
    4300.000000       4.566991
    4400.000000       4.630817
    4500.000000       4.684072
    4600.000000       4.578604
    4700.000000       4.480912
    4800.000000       4.412900
    4900.000000       4.476540
    5000.000000       4.431682
    5100.000000       4.517819
    5200.000000       4.652749
    5300.000000       4.497545
    5400.000000       4.642545
    5500.000000       4.541194
    5600.000000       4.650121
    5700.000000       4.464093
    5800.000000       4.614039
    5900.000000       4.527535
    6000.000000       4.264094
    6100.000000       4.509791
    6200.000000       4.452491
    6300.000000       4.386834
    6400.000000       4.598138
    6500.000000       4.459663
    6600.000000       4.572894
    6700.000000       4.491091
    6800.000000       4.413145
    6900.000000       4.647671
    7000.000000       4.415065
    7100.000000       4.379323
    7200.000000       4.568637
    7300.000000       4.574885
    7400.000000       4.404959
    7500.000000       4.444705
    7600.000000       4.412324
    7700.000000       4.517789
    7800.000000       4.352842
    7900.000000       4.532091
    8000.000000       4.387745
    8100.000000       4.503610
    8200.000000       4.360068
    8300.000000       4.557411
    8400.000000       4.322818
    8500.000000       4.522641
    8600.000000       4.569096
    8700.000000       4.412378
    8800.000000       4.468892
    8900.000000       4.477748
    9000.000000       4.466357
    9100.000000       4.467215
    9200.000000       4.554316
    9300.000000       4.608008
    9400.000000       4.571138
    9500.000000       4.560428
    9600.000000       4.462577
    9700.000000       4.458744
    9800.000000       4.546365
    9900.000000       4.423079
   10000.000000       4.547036
   10100.000000       4.581754
   10200.000000       4.468422
   10300.000000       4.616835
   10400.000000       4.576185
   10500.000000       4.374214
   10600.000000       4.453116
   10700.000000       4.554305
   10800.000000       4.464238
   10900.000000       4.431498
   11000.000000       4.360513
   11100.000000       4.634013
   11200.000000       4.412874
   11300.000000       4.344494
   11400.000000       4.326638
   11500.000000       4.464395
   11600.000000       4.490780
   11700.000000       4.580172
   11800.000000       4.456690
   11900.000000       4.572018
   12000.000000       4.365148
   12100.000000       4.628807
   12200.000000       4.477579
   12300.000000       4.510553
   12400.000000       4.456191
   12500.000000       4.431652
   12600.000000       4.500210
   12700.000000       4.556710
   12800.000000       4.351190
   12900.000000       4.452542
   13000.000000       4.485948
   13100.000000       4.656969
   13200.000000       4.545400
   13300.000000       4.522563
   13400.000000       4.541135
   13500.000000       4.626900
   13600.000000       4.595539
   13700.000000       4.565388
   13800.000000       4.532973
   13900.000000       4.582249
   14000.000000       4.413551
   14100.000000       4.481060
   14200.000000       4.651247
   14300.000000       4.532232
   14400.000000       4.422148
   14500.000000       4.423928
   14600.000000       4.538696
   14700.000000       4.440561
   14800.000000       4.479496
   14900.000000       4.487199
   15000.000000       4.591124
   15100.000000       4.524559
   15200.000000       4.434884
   15300.000000       4.479795
   15400.000000       4.626237
   15500.000000       4.489367
   15600.000000       4.571830
   15700.000000       4.578664
   15800.000000       4.515096
   15900.000000       4.469847
   16000.000000       4.568450
   16100.000000       4.609139
   16200.000000       4.693210
   16300.000000       4.523283
   16400.000000       4.692747
   16500.000000       4.642157
   16600.000000       4.636806
   16700.000000       4.604405
   16800.000000       4.490131
   16900.000000       4.537666
   17000.000000       4.439618
   17100.000000       4.444284
   17200.000000       4.561449
   17300.000000       4.507868
   17400.000000       4.360235
   17500.000000       4.463197
   17600.000000       4.545957
   17700.000000       4.451813
   17800.000000       4.501563
   17900.000000       4.614566
   18000.000000       4.449495
   18100.000000       4.586370
   18200.000000       4.669688
   18300.000000       4.469042
   18400.000000       4.529372
   18500.000000       4.572403
   18600.000000       4.548670
   18700.000000       4.568894
   18800.000000       4.577479
   18900.000000       4.643854
   19000.000000       4.589174
   19100.000000       4.394556
   19200.000000       4.584120
   19300.000000       4.446963
   19400.000000       4.510409
   19500.000000       4.450822
   19600.000000       4.441325
   19700.000000       4.519029
   19800.000000       4.369094
   19900.000000       4.475890
   20000.000000       4.485880
   20100.000000       4.475312
   20200.000000       4.512956
   20300.000000       4.404219
   20400.000000       4.618251
   20500.000000       4.568033
   20600.000000       4.559360
   20700.000000       4.633010
   20800.000000       4.581544
   20900.000000       4.542690
   21000.000000       4.678178
   21100.000000       4.520549
   21200.000000       4.526379
   21300.000000       4.537151
   21400.000000       4.557191
   21500.000000       4.500272
   21600.000000       4.603682
   21700.000000       4.493488
   21800.000000       4.605153
   21900.000000       4.414446
   22000.000000       4.446812
   22100.000000       4.578261
   22200.000000       4.404568
   22300.000000       4.539541
   22400.000000       4.645820
   22500.000000       4.481694
   22600.000000       4.550277
   22700.000000       4.592157
   22800.000000       4.556828
   22900.000000       4.456361
   23000.000000       4.429747
   23100.000000       4.578705
   23200.000000       4.484182
   23300.000000       4.565473
   23400.000000       4.594553
   23500.000000       4.487535
   23600.000000       4.643226
   23700.000000       4.417234
   23800.000000       4.428102
   23900.000000       4.467606
   24000.000000       4.526847
   24100.000000       4.478162
   24200.000000       4.526237
   24300.000000       4.531978
   24400.000000       4.418512
   24500.000000       4.413095
   24600.000000       4.406994
   24700.000000       4.615706
   24800.000000       4.544512
   24900.000000       4.512532
   25000.000000       4.554611
   25100.000000       4.555209
   25200.000000       4.576448
   25300.000000       4.595181
   25400.000000       4.539175
   25500.000000       4.654218
   25600.000000       4.656217
   25700.000000       4.676041
   25800.000000       4.506618
   25900.000000       4.601327
   26000.000000       4.634643
   26100.000000       4.637334
   26200.000000       4.688302
   26300.000000       4.579955
   26400.000000       4.663801
   26500.000000       4.599749
   26600.000000       4.637575
   26700.000000       4.537953
   26800.000000       4.484943
   26900.000000       4.468248
   27000.000000       4.547686
   27100.000000       4.611854
   27200.000000       4.539661
   27300.000000       4.551577
   27400.000000       4.463733
   27500.000000       4.588907
   27600.000000       4.600729
   27700.000000       4.636965
   27800.000000       4.594578
   27900.000000       4.459182
   28000.000000       4.481573
   28100.000000       4.474457
   28200.000000       4.536172
   28300.000000       4.655937
   28400.000000       4.395379
   28500.000000       4.499612
   28600.000000       4.555750
   28700.000000       4.529092
   28800.000000       4.594176
   28900.000000       4.552650
   29000.000000       4.514453
   29100.000000       4.534437
   29200.000000       4.568889
   29300.000000       4.570849
   29400.000000       4.869890
   29500.000000       4.609419
   29600.000000       4.651966
   29700.000000       4.547710
   29800.000000       4.638827
   29900.000000       4.803751
   30000.000000       4.468430
   30100.000000       4.569702
   30200.000000       4.422294
   30300.000000       4.595693
   30400.000000       4.629945
   30500.000000       4.617907
   30600.000000       4.464521
   30700.000000       4.656864
   30800.000000       4.626033
   30900.000000       4.767888
   31000.000000       4.623891
   31100.000000       4.449003
   31200.000000       4.475942
   31300.000000       4.572812
   31400.000000       4.396249
   31500.000000       4.583746
   31600.000000       4.752767
   31700.000000       4.516682
   31800.000000       4.447774
   31900.000000       4.356494
   32000.000000       4.530388
   32100.000000       4.633913
   32200.000000       4.653959
   32300.000000       4.583184
   32400.000000       4.705713
   32500.000000       4.777394
   32600.000000       4.713423
   32700.000000       4.646035
   32800.000000       4.536189
   32900.000000       4.622112
   33000.000000       4.676986
   33100.000000       4.603829
   33200.000000       4.647551
   33300.000000       4.719038
   33400.000000       4.610867
   33500.000000       4.702715
   33600.000000       4.745719
   33700.000000       4.677994
   33800.000000       4.616962
   33900.000000       4.630871
   34000.000000       4.704775
   34100.000000       4.589648
   34200.000000       4.607485
   34300.000000       4.662168
   34400.000000       4.624897
   34500.000000       4.552676
   34600.000000       4.566878
   34700.000000       4.529983
   34800.000000       4.699094
   34900.000000       4.742263
   35000.000000       4.659910
   35100.000000       4.668501
   35200.000000       4.731791
   35300.000000       4.777645
   35400.000000       4.640591
   35500.000000       4.861938
   35600.000000       4.488119
   35700.000000       4.706456
   35800.000000       4.712699
   35900.000000       4.757356
   36000.000000       4.692877
   36100.000000       4.685367
   36200.000000       4.862585
   36300.000000       4.767856
   36400.000000       4.679548
   36500.000000       4.716445
   36600.000000       4.569147
   36700.000000       4.594286
   36800.000000       4.701127
   36900.000000       4.609196
   37000.000000       4.672201
   37100.000000       4.706445
   37200.000000       4.762653
   37300.000000       4.461037
   37400.000000       4.673563
   37500.000000       4.600506
   37600.000000       4.507112
   37700.000000       4.768785
   37800.000000       4.758619
   37900.000000       4.960874
   38000.000000       4.654864
   38100.000000       4.732178
   38200.000000       4.538312
   38300.000000       4.572716
   38400.000000       4.642241
   38500.000000       4.714506
   38600.000000       4.767628
   38700.000000       4.614471
   38800.000000       4.700246
   38900.000000       4.556545
   39000.000000       4.668969
   39100.000000       4.653567
   39200.000000       4.687159
   39300.000000       4.597541
   39400.000000       4.644919
   39500.000000       4.651750
   39600.000000       4.557331
   39700.000000       4.429739
   39800.000000       4.615840
   39900.000000       4.606651
   40000.000000       4.610302
   40100.000000       4.564134
   40200.000000       4.683649
   40300.000000       4.663333
   40400.000000       4.599012
   40500.000000       4.767998
   40600.000000       4.699070
   40700.000000       4.669560
   40800.000000       4.660409
   40900.000000       4.552516
   41000.000000       4.498942
   41100.000000       4.551036
   41200.000000       4.517910
   41300.000000       4.399060
   41400.000000       4.453059
   41500.000000       4.559094
   41600.000000       4.456241
   41700.000000       4.517041
   41800.000000       4.491710
   41900.000000       4.486468
   42000.000000       4.636376
   42100.000000       4.571055
   42200.000000       4.657576
   42300.000000       4.423698
   42400.000000       4.584079
   42500.000000       4.331513
   42600.000000       4.485653
   42700.000000       4.489726
   42800.000000       4.524738
   42900.000000       4.439223
   43000.000000       4.572036
   43100.000000       4.500805
   43200.000000       4.581524
   43300.000000       4.387744
   43400.000000       4.679877
   43500.000000       4.714890
   43600.000000       4.619280
   43700.000000       4.559798
   43800.000000       4.340163
   43900.000000       4.580290
   44000.000000       4.567410
   44100.000000       4.520927
   44200.000000       4.665460
   44300.000000       4.697202
   44400.000000       4.531033
   44500.000000       4.527838
   44600.000000       4.608915
   44700.000000       4.465004
   44800.000000       4.675383
   44900.000000       4.684145
   45000.000000       4.615746
   45100.000000       4.589342
   45200.000000       4.500944
   45300.000000       4.635728
   45400.000000       4.550247
   45500.000000       4.582080
   45600.000000       4.632467
   45700.000000       4.605062
   45800.000000       4.550330
   45900.000000       4.367897
   46000.000000       4.520063
   46100.000000       4.524187
   46200.000000       4.536639
   46300.000000       4.447350
   46400.000000       4.483020
   46500.000000       4.518299
   46600.000000       4.627253
   46700.000000       4.701895
   46800.000000       4.624905
   46900.000000       4.644832
   47000.000000       4.665120
   47100.000000       4.530752
   47200.000000       4.528000
   47300.000000       4.693554
   47400.000000       4.589084
   47500.000000       4.653570
   47600.000000       4.566878
   47700.000000       4.608708
   47800.000000       4.436448
   47900.000000       4.626418
   48000.000000       4.770893
   48100.000000       4.618803
   48200.000000       4.511404
   48300.000000       4.764170
   48400.000000       4.620103
   48500.000000       4.661978
   48600.000000       4.628466
   48700.000000       4.634209
   48800.000000       4.620287
   48900.000000       4.690291
   49000.000000       4.607087
   49100.000000       4.746195
   49200.000000       4.827360
   49300.000000       4.795715
   49400.000000       4.682711
   49500.000000       4.755011
   49600.000000       4.788001
   49700.000000       4.779609
   49800.000000       4.815257
   49900.000000       4.664999
   50000.000000       4.668574
   50100.000000       4.749321
   50200.000000       4.688538
   50300.000000       4.595760
   50400.000000       4.930309
   50500.000000       4.817488
   50600.000000       4.719858
   50700.000000       4.935733
   50800.000000       4.680593
   50900.000000       4.790621
   51000.000000       4.770241
   51100.000000       4.715418
   51200.000000       4.623257
   51300.000000       4.755797
   51400.000000       4.854015
   51500.000000       4.729328
   51600.000000       4.768436
   51700.000000       4.857578
   51800.000000       4.767591
   51900.000000       4.708854
   52000.000000       4.852957
   52100.000000       4.866965
   52200.000000       4.957422
   52300.000000       4.826508
   52400.000000       4.824922
   52500.000000       4.774562
   52600.000000       4.762592
   52700.000000       4.729125
   52800.000000       4.673642
   52900.000000       4.807952
   53000.000000       4.661677
   53100.000000       4.588881
   53200.000000       4.507275
   53300.000000       4.747881
   53400.000000       4.466566
   53500.000000       4.443056
   53600.000000       4.501065
   53700.000000       4.443207
   53800.000000       4.624965
   53900.000000       4.556271
   54000.000000       4.532702
   54100.000000       4.591775
   54200.000000       4.759123
   54300.000000       4.479966
   54400.000000       4.526998
   54500.000000       4.699927
   54600.000000       4.600895
   54700.000000       4.563334
   54800.000000       4.639893
   54900.000000       4.330518
   55000.000000       4.620586
   55100.000000       4.489282
   55200.000000       4.519251
   55300.000000       4.534060
   55400.000000       4.593949
   55500.000000       4.641815
   55600.000000       4.644067
   55700.000000       4.549317
   55800.000000       4.509549
   55900.000000       4.632492
   56000.000000       4.501154
   56100.000000       4.641844
   56200.000000       4.698864
   56300.000000       4.602247
   56400.000000       4.566828
   56500.000000       4.392750
   56600.000000       4.545032
   56700.000000       4.439005
   56800.000000       4.548512
   56900.000000       4.493292
   57000.000000       4.572399
   57100.000000       4.546190
   57200.000000       4.441287
   57300.000000       4.743264
   57400.000000       4.543378
   57500.000000       4.651609
   57600.000000       4.650025
   57700.000000       4.504656
   57800.000000       4.666336
   57900.000000       4.708421
   58000.000000       4.600459
   58100.000000       4.690720
   58200.000000       4.527446
   58300.000000       4.580380
   58400.000000       4.716261
   58500.000000       4.749061
   58600.000000       4.636590
   58700.000000       4.777891
   58800.000000       4.647179
   58900.000000       4.654388
   59000.000000       4.526497
   59100.000000       4.692748
   59200.000000       4.693936
   59300.000000       4.552524
   59400.000000       4.631511
   59500.000000       4.575777
   59600.000000       4.717994
   59700.000000       4.508060
   59800.000000       4.646994
   59900.000000       4.567732
   60000.000000       4.509522
   60100.000000       4.591076
   60200.000000       4.534115
   60300.000000       4.513533
   60400.000000       4.650758
   60500.000000       4.669410
   60600.000000       4.672758
   60700.000000       4.621936
   60800.000000       4.493185
   60900.000000       4.669212
   61000.000000       4.586951
   61100.000000       4.648476
   61200.000000       4.690478
   61300.000000       4.707434
   61400.000000       4.586311
   61500.000000       4.581365
   61600.000000       4.610683
   61700.000000       4.547805
   61800.000000       4.693005
   61900.000000       4.527810
   62000.000000       4.601955
   62100.000000       4.619974
   62200.000000       4.539291
   62300.000000       4.681536
   62400.000000       4.587490
   62500.000000       4.699653
   62600.000000       4.754231
   62700.000000       4.585030
   62800.000000       4.581106
   62900.000000       4.524067
   63000.000000       4.630863
   63100.000000       4.620785
   63200.000000       4.572719
   63300.000000       4.594371
   63400.000000       4.505242
   63500.000000       4.645283
   63600.000000       4.661612
   63700.000000       4.431958
   63800.000000       4.585347
   63900.000000       4.575954
   64000.000000       4.502360
   64100.000000       4.540946
   64200.000000       4.540748
   64300.000000       4.595507
   64400.000000       4.610356
   64500.000000       4.648242
   64600.000000       4.553352
   64700.000000       4.421726
   64800.000000       4.532527
   64900.000000       4.765944
   65000.000000       4.507210
   65100.000000       4.494372
   65200.000000       4.475033
   65300.000000       4.586673
   65400.000000       4.477425
   65500.000000       4.405819
   65600.000000       4.496917
   65700.000000       4.448140
   65800.000000       4.566672
   65900.000000       4.669637
   66000.000000       4.678587
   66100.000000       4.674568
   66200.000000       4.564122
   66300.000000       4.515625
   66400.000000       4.442260
   66500.000000       4.466446
   66600.000000       4.650146
   66700.000000       4.561509
   66800.000000       4.698331
   66900.000000       4.692354
   67000.000000       4.603750
   67100.000000       4.670960
   67200.000000       4.638222
   67300.000000       4.565677
   67400.000000       4.628794
   67500.000000       4.391752
   67600.000000       4.587565
   67700.000000       4.372305
   67800.000000       4.460497
   67900.000000       4.388482
   68000.000000       4.565542
   68100.000000       4.585367
   68200.000000       4.738983
   68300.000000       4.685712
   68400.000000       4.666274
   68500.000000       4.643901
   68600.000000       4.680123
   68700.000000       4.689332
   68800.000000       4.558944
   68900.000000       4.586109
   69000.000000       4.750683
   69100.000000       4.735495
   69200.000000       4.638247
   69300.000000       4.695492
   69400.000000       4.781334
   69500.000000       4.738682
   69600.000000       4.681189
   69700.000000       4.842118
   69800.000000       4.742139
   69900.000000       4.555939
   70000.000000       4.656852
   70100.000000       4.671520
   70200.000000       4.566059
   70300.000000       4.488311
   70400.000000       4.578314
   70500.000000       4.684325
   70600.000000       4.720483
   70700.000000       4.643392
   70800.000000       4.630156
   70900.000000       4.628252
   71000.000000       4.716415
   71100.000000       4.679812
   71200.000000       4.415809
   71300.000000       4.562130
   71400.000000       4.534823
   71500.000000       4.615506
   71600.000000       4.619417
   71700.000000       4.691033
   71800.000000       4.656012
   71900.000000       4.659611
   72000.000000       4.644421
   72100.000000       4.578963
   72200.000000       4.615489
   72300.000000       4.567398
   72400.000000       4.625557
   72500.000000       4.693955
   72600.000000       4.473229
   72700.000000       4.695525
   72800.000000       4.694482
   72900.000000       4.704118
   73000.000000       4.689858
   73100.000000       4.598125
   73200.000000       4.570651
   73300.000000       4.770010
   73400.000000       4.526482
   73500.000000       4.584233
   73600.000000       4.637340
   73700.000000       4.616431
   73800.000000       4.746200
   73900.000000       4.633474
   74000.000000       4.776739
   74100.000000       4.627900
   74200.000000       4.665654
   74300.000000       4.625110
   74400.000000       4.726863
   74500.000000       4.589945
   74600.000000       4.608249
   74700.000000       4.650322
   74800.000000       4.534258
   74900.000000       4.761368
   75000.000000       4.623620
   75100.000000       4.530345
   75200.000000       4.672045
   75300.000000       4.635907
   75400.000000       4.643176
   75500.000000       4.779019
   75600.000000       4.446383
   75700.000000       4.810214
   75800.000000       4.739015
   75900.000000       4.635973
   76000.000000       4.568176
   76100.000000       4.606259
   76200.000000       4.643527
   76300.000000       4.534588
   76400.000000       4.632738
   76500.000000       4.686191
   76600.000000       4.539860
   76700.000000       4.679124
   76800.000000       4.594854
   76900.000000       4.695581
   77000.000000       4.555338
   77100.000000       4.584740
   77200.000000       4.524575
   77300.000000       4.654211
   77400.000000       4.730293
   77500.000000       4.706420
   77600.000000       4.656786
   77700.000000       4.579114
   77800.000000       4.701103
   77900.000000       4.623198
   78000.000000       4.592360
   78100.000000       4.574336
   78200.000000       4.552866
   78300.000000       4.570801
   78400.000000       4.616020
   78500.000000       4.620214
   78600.000000       4.679746
   78700.000000       4.610486
   78800.000000       4.683615
   78900.000000       4.741947
   79000.000000       4.571950
   79100.000000       4.752450
   79200.000000       4.487292
   79300.000000       4.613894
   79400.000000       4.498627
   79500.000000       4.546892
   79600.000000       4.662947
   79700.000000       4.597868
   79800.000000       4.616908
   79900.000000       4.553140
   80000.000000       4.599935
   80100.000000       4.506791
   80200.000000       4.707113
   80300.000000       4.646184
   80400.000000       4.667297
   80500.000000       4.594120
   80600.000000       4.669932
   80700.000000       4.763869
   80800.000000       4.719461
   80900.000000       4.655740
   81000.000000       4.572855
   81100.000000       4.654757
   81200.000000       4.691177
   81300.000000       4.614286
   81400.000000       4.444456
   81500.000000       4.549964
   81600.000000       4.641947
   81700.000000       4.695977
   81800.000000       4.632880
   81900.000000       4.614868
   82000.000000       4.645455
   82100.000000       4.827052
   82200.000000       4.707311
   82300.000000       4.545352
   82400.000000       4.691179
   82500.000000       4.650167
   82600.000000       4.579247
   82700.000000       4.678687
   82800.000000       4.695099
   82900.000000       4.735724
   83000.000000       4.712812
   83100.000000       4.589844
   83200.000000       4.698636
   83300.000000       4.736148
   83400.000000       4.540976
   83500.000000       4.623681
   83600.000000       4.708344
   83700.000000       4.773994
   83800.000000       4.644123
   83900.000000       4.744898
   84000.000000       4.757805
   84100.000000       4.634659
   84200.000000       4.621735
   84300.000000       4.598675
   84400.000000       4.666892
   84500.000000       4.731045
   84600.000000       4.656239
   84700.000000       4.666744
   84800.000000       4.630533
   84900.000000       4.667933
   85000.000000       4.719196
   85100.000000       4.659864
   85200.000000       4.778653
   85300.000000       4.811558
   85400.000000       4.724734
   85500.000000       4.597102
   85600.000000       4.725986
   85700.000000       4.721054
   85800.000000       4.702730
   85900.000000       4.707996
   86000.000000       4.754859
   86100.000000       4.692432
   86200.000000       4.728003
   86300.000000       4.685682
   86400.000000       4.624291
   86500.000000       4.769479
   86600.000000       4.718289
   86700.000000       4.817841
   86800.000000       4.735648
   86900.000000       4.710726
   87000.000000       4.629213
   87100.000000       4.656866
   87200.000000       4.727286
   87300.000000       4.709113
   87400.000000       4.693798
   87500.000000       4.703332
   87600.000000       4.722323
   87700.000000       4.758703
   87800.000000       4.751729
   87900.000000       4.713294
   88000.000000       4.631476
   88100.000000       4.706376
   88200.000000       4.658135
   88300.000000       4.621396
   88400.000000       4.623936
   88500.000000       4.722905
   88600.000000       4.663495
   88700.000000       4.643876
   88800.000000       4.645173
   88900.000000       4.818405
   89000.000000       4.578748
   89100.000000       4.644160
   89200.000000       4.615791
   89300.000000       4.689753
   89400.000000       4.706638
   89500.000000       4.728842
   89600.000000       4.541612
   89700.000000       4.599833
   89800.000000       4.543204
   89900.000000       4.481478
   90000.000000       4.571687
   90100.000000       4.564286
   90200.000000       4.718100
   90300.000000       4.551597
   90400.000000       4.434880
   90500.000000       4.678006
   90600.000000       4.721711
   90700.000000       4.639849
   90800.000000       4.709214
   90900.000000       4.794373
   91000.000000       4.621691
   91100.000000       4.656014
   91200.000000       4.698847
   91300.000000       4.765933
   91400.000000       4.655002
   91500.000000       4.797241
   91600.000000       4.755134
   91700.000000       4.577218
   91800.000000       4.802513
   91900.000000       4.727397
   92000.000000       4.713469
   92100.000000       4.737712
   92200.000000       4.789027
   92300.000000       4.792242
   92400.000000       4.660479
   92500.000000       4.786552
   92600.000000       4.713582
   92700.000000       4.627182
   92800.000000       4.725178
   92900.000000       4.646297
   93000.000000       4.644053
   93100.000000       4.795129
   93200.000000       4.624960
   93300.000000       4.627183
   93400.000000       4.617374
   93500.000000       4.640901
   93600.000000       4.856178
   93700.000000       4.610805
   93800.000000       4.788849
   93900.000000       4.820721
   94000.000000       4.699538
   94100.000000       4.724788
   94200.000000       4.785525
   94300.000000       4.805795
   94400.000000       4.488481
   94500.000000       4.524976
   94600.000000       4.628339
   94700.000000       4.633508
   94800.000000       4.602384
   94900.000000       4.564387
   95000.000000       4.502860
   95100.000000       4.628503
   95200.000000       4.646963
   95300.000000       4.562173
   95400.000000       4.460068
   95500.000000       4.483392
   95600.000000       4.524280
   95700.000000       4.588714
   95800.000000       4.588119
   95900.000000       4.537547
   96000.000000       4.611918
   96100.000000       4.555856
   96200.000000       4.484221
   96300.000000       4.681699
   96400.000000       4.583247
   96500.000000       4.636931
   96600.000000       4.602507
   96700.000000       4.548338
   96800.000000       4.566509
   96900.000000       4.633005
   97000.000000       4.597737
   97100.000000       4.559734
   97200.000000       4.535786
   97300.000000       4.465016
   97400.000000       4.556436
   97500.000000       4.512599
   97600.000000       4.492082
   97700.000000       4.505763
   97800.000000       4.706007
   97900.000000       4.582694
   98000.000000       4.625184
   98100.000000       4.800906
   98200.000000       4.711606
   98300.000000       4.585060
   98400.000000       4.625682
   98500.000000       4.727739
   98600.000000       4.623520
   98700.000000       4.778716
   98800.000000       4.687220
   98900.000000       4.720513
   99000.000000       4.581368
   99100.000000       4.678693
   99200.000000       4.576665
   99300.000000       4.530967
   99400.000000       4.547158
   99500.000000       4.524604
   99600.000000       4.616124
   99700.000000       4.654909
   99800.000000       4.568893
   99900.000000       4.795457
  100000.000000       4.613458
  100100.000000       4.639622
  100200.000000       4.705321
  100300.000000       4.565806
  100400.000000       4.585901
  100500.000000       4.472019
  100600.000000       4.544401
  100700.000000       4.594203
  100800.000000       4.450081
  100900.000000       4.482351
  101000.000000       4.519255
  101100.000000       4.698719
  101200.000000       4.657052
  101300.000000       4.618110
  101400.000000       4.539564
  101500.000000       4.652760
  101600.000000       4.651621
  101700.000000       4.699866
  101800.000000       4.648740
  101900.000000       4.805880
  102000.000000       4.664887
  102100.000000       4.474082
  102200.000000       4.545170
  102300.000000       4.592196
  102400.000000       4.648069
  102500.000000       4.608352
  102600.000000       4.624466
  102700.000000       4.828132
  102800.000000       4.758021
  102900.000000       4.628833
  103000.000000       4.641376
  103100.000000       4.716679
  103200.000000       4.549371
  103300.000000       4.839393
  103400.000000       4.544094
  103500.000000       4.632547
  103600.000000       4.468521
  103700.000000       4.573902
  103800.000000       4.592207
  103900.000000       4.653123
  104000.000000       4.609410
  104100.000000       4.509493
  104200.000000       4.555472
  104300.000000       4.762483
  104400.000000       4.679226
  104500.000000       4.699992
  104600.000000       4.654536
  104700.000000       4.513792
  104800.000000       4.637062
  104900.000000       4.660139
  105000.000000       4.577164
  105100.000000       4.717332
  105200.000000       4.651156
  105300.000000       4.606266
  105400.000000       4.573878
  105500.000000       4.526790
  105600.000000       4.711738
  105700.000000       4.706648
  105800.000000       4.482412
  105900.000000       4.666054
  106000.000000       4.685218
  106100.000000       4.600223
  106200.000000       4.699128
  106300.000000       4.769637
  106400.000000       4.757928
  106500.000000       4.572078
  106600.000000       4.534278
  106700.000000       4.649063
  106800.000000       4.667932
  106900.000000       4.628360
  107000.000000       4.607306
  107100.000000       4.589506
  107200.000000       4.639735
  107300.000000       4.601659
  107400.000000       4.577375
  107500.000000       4.458023
  107600.000000       4.551543
  107700.000000       4.511861
  107800.000000       4.651111
  107900.000000       4.438603
  108000.000000       4.694919
  108100.000000       4.597118
  108200.000000       4.598243
  108300.000000       4.596783
  108400.000000       4.592011
  108500.000000       4.814524
  108600.000000       4.465032
  108700.000000       4.412912
  108800.000000       4.469114
  108900.000000       4.661973
  109000.000000       4.639406
  109100.000000       4.526368
  109200.000000       4.637835
  109300.000000       4.476085
  109400.000000       4.606579
  109500.000000       4.560988
  109600.000000       4.482506
  109700.000000       4.421963
  109800.000000       4.600196
  109900.000000       4.461043
  110000.000000       4.511878
  110100.000000       4.337554
  110200.000000       4.562047
  110300.000000       4.768996
  110400.000000       4.571208
  110500.000000       4.625694
  110600.000000       4.459501
  110700.000000       4.614476
  110800.000000       4.571464
  110900.000000       4.665367
  111000.000000       4.701200
  111100.000000       4.689990
  111200.000000       4.579590
  111300.000000       4.689213
  111400.000000       4.711465
  111500.000000       4.522684
  111600.000000       4.522107
  111700.000000       4.626375
  111800.000000       4.664687
  111900.000000       4.731068
  112000.000000       4.679713
  112100.000000       4.745065
  112200.000000       4.610537
  112300.000000       4.747007
  112400.000000       4.777262
  112500.000000       4.651711
  112600.000000       4.712236
  112700.000000       4.657791
  112800.000000       4.671598
  112900.000000       4.651314
  113000.000000       4.736573
  113100.000000       4.570522
  113200.000000       4.658044
  113300.000000       4.621660
  113400.000000       4.705703
  113500.000000       4.625129
  113600.000000       4.609815
  113700.000000       4.455644
  113800.000000       4.546045
  113900.000000       4.794056
  114000.000000       4.492748
  114100.000000       4.472312
  114200.000000       4.685107
  114300.000000       4.644048
  114400.000000       4.616623
  114500.000000       4.874562
  114600.000000       4.713033
  114700.000000       4.689955
  114800.000000       4.722953
  114900.000000       4.667258
  115000.000000       4.609925
  115100.000000       4.659072
  115200.000000       4.693529
  115300.000000       4.454138
  115400.000000       4.681588
  115500.000000       4.700209
  115600.000000       4.707273
  115700.000000       4.705053
  115800.000000       4.686014
  115900.000000       4.717496
  116000.000000       4.710079
  116100.000000       4.589200
  116200.000000       4.732883
  116300.000000       4.574570
  116400.000000       4.673390
  116500.000000       4.630333
  116600.000000       4.688557
  116700.000000       4.640825
  116800.000000       4.493452
  116900.000000       4.527761
  117000.000000       4.533324
  117100.000000       4.581298
  117200.000000       4.563462
  117300.000000       4.501130
  117400.000000       4.485027
  117500.000000       4.548391
  117600.000000       4.591809
  117700.000000       4.673513
  117800.000000       4.615905
  117900.000000       4.687746
  118000.000000       4.578003
  118100.000000       4.657648
  118200.000000       4.586037
  118300.000000       4.706374
  118400.000000       4.635749
  118500.000000       4.724820
  118600.000000       4.644227
  118700.000000       4.810612
  118800.000000       4.711997
  118900.000000       4.703679
  119000.000000       4.666182
  119100.000000       4.587130
  119200.000000       4.653108
  119300.000000       4.498631
  119400.000000       4.572898
  119500.000000       4.651864
  119600.000000       4.795000
  119700.000000       4.671180
  119800.000000       4.634063
  119900.000000       4.671936
  120000.000000       4.566465
  120100.000000       4.690483
  120200.000000       4.434402
  120300.000000       4.582428
  120400.000000       4.554811
  120500.000000       4.512804
  120600.000000       4.635374
  120700.000000       4.606536
  120800.000000       4.615473
  120900.000000       4.662076
  121000.000000       4.744308
  121100.000000       4.487233
  121200.000000       4.620104
  121300.000000       4.570818
  121400.000000       4.519517
  121500.000000       4.617912
  121600.000000       4.571809
  121700.000000       4.622202
  121800.000000       4.466309
  121900.000000       4.586738
  122000.000000       4.622688
  122100.000000       4.655652
  122200.000000       4.578193
  122300.000000       4.587710
  122400.000000       4.573661
  122500.000000       4.566333
  122600.000000       4.529524
  122700.000000       4.791392
  122800.000000       4.891575
  122900.000000       4.838039
  123000.000000       4.857043
  123100.000000       4.719941
  123200.000000       4.747922
  123300.000000       4.692221
  123400.000000       4.693468
  123500.000000       4.736397
  123600.000000       4.868237
  123700.000000       4.765794
  123800.000000       4.654453
  123900.000000       4.842658
  124000.000000       4.922629
  124100.000000       4.764318
  124200.000000       4.734936
  124300.000000       4.740817
  124400.000000       4.724723
  124500.000000       4.720775
  124600.000000       4.668141
  124700.000000       4.781580
  124800.000000       4.682575
  124900.000000       4.848168
  125000.000000       4.706873
  125100.000000       4.690140
  125200.000000       4.735230
  125300.000000       4.664775
  125400.000000       4.593696
  125500.000000       4.653736
  125600.000000       4.628303
  125700.000000       4.393798
  125800.000000       4.457336
  125900.000000       4.257045
  126000.000000       4.634087
  126100.000000       4.572109
  126200.000000       4.501069
  126300.000000       4.477662
  126400.000000       4.480826
  126500.000000       4.600784
  126600.000000       4.509343
  126700.000000       4.638644
  126800.000000       4.524276
  126900.000000       4.515723
  127000.000000       4.707389
  127100.000000       4.679157
  127200.000000       4.547392
  127300.000000       4.584997
  127400.000000       4.654963
  127500.000000       4.710218
  127600.000000       4.575935
  127700.000000       4.581961
  127800.000000       4.659542
  127900.000000       4.636546
  128000.000000       4.531510
  128100.000000       4.592575
  128200.000000       4.576000
  128300.000000       4.757481
  128400.000000       4.644314
  128500.000000       4.508535
  128600.000000       4.709969
  128700.000000       4.389585
  128800.000000       4.623161
  128900.000000       4.698523
  129000.000000       4.718384
  129100.000000       4.723889
  129200.000000       4.747795
  129300.000000       4.740946
  129400.000000       4.631497
  129500.000000       4.560081
  129600.000000       4.567948
  129700.000000       4.439140
  129800.000000       4.677340
  129900.000000       4.665795
  130000.000000       4.661994
  130100.000000       4.766802
  130200.000000       4.625831
  130300.000000       4.757191
  130400.000000       4.815284
  130500.000000       4.639424
  130600.000000       4.647950
  130700.000000       4.664122
  130800.000000       4.773348
  130900.000000       4.651684
  131000.000000       4.663064
  131100.000000       4.605032
  131200.000000       4.767809
  131300.000000       4.521682
  131400.000000       4.787741
  131500.000000       4.612996
  131600.000000       4.649102
  131700.000000       4.652068
  131800.000000       4.641360
  131900.000000       4.527144
  132000.000000       4.632048
  132100.000000       4.737009
  132200.000000       4.625024
  132300.000000       4.685910
  132400.000000       4.656097
  132500.000000       4.596786
  132600.000000       4.645349
  132700.000000       4.640151
  132800.000000       4.663527
  132900.000000       4.704142
  133000.000000       4.659717
  133100.000000       4.588545
  133200.000000       4.533916
  133300.000000       4.622866
  133400.000000       4.718818
  133500.000000       4.920108
  133600.000000       4.606726
  133700.000000       4.751441
  133800.000000       4.815581
  133900.000000       4.725506
  134000.000000       4.691646
  134100.000000       4.724285
  134200.000000       4.687840
  134300.000000       4.688022
  134400.000000       4.706706
  134500.000000       4.639774
  134600.000000       4.688543
  134700.000000       4.848698
  134800.000000       4.685145
  134900.000000       4.707354
  135000.000000       4.657910
  135100.000000       4.732038
  135200.000000       4.797242
  135300.000000       4.677795
  135400.000000       4.653552
  135500.000000       4.856058
  135600.000000       4.767337
  135700.000000       4.716971
  135800.000000       4.675634
  135900.000000       4.683332
  136000.000000       4.710076
  136100.000000       4.804030
  136200.000000       4.635008
  136300.000000       4.797298
  136400.000000       4.676001
  136500.000000       4.779798
  136600.000000       4.894250
  136700.000000       4.666506
  136800.000000       4.749490
  136900.000000       4.734716
  137000.000000       4.766824
  137100.000000       4.728849
  137200.000000       4.727124
  137300.000000       4.753270
  137400.000000       4.738415
  137500.000000       4.847534
  137600.000000       4.746074
  137700.000000       4.403182
  137800.000000       4.597991
  137900.000000       4.543295
  138000.000000       4.593639
  138100.000000       4.732054
  138200.000000       4.682064
  138300.000000       4.568017
  138400.000000       4.733368
  138500.000000       4.730179
  138600.000000       4.761561
  138700.000000       4.902422
  138800.000000       4.734784
  138900.000000       4.655988
  139000.000000       4.952527
  139100.000000       4.894699
  139200.000000       4.903471
  139300.000000       4.737002
  139400.000000       4.645730
  139500.000000       4.710961
  139600.000000       4.777376
  139700.000000       4.852401
  139800.000000       4.924790
  139900.000000       4.692682
  140000.000000       4.755016
  140100.000000       4.782886
  140200.000000       4.798838
  140300.000000       4.768172
  140400.000000       4.697434
  140500.000000       4.923791
  140600.000000       4.655785
  140700.000000       4.647966
  140800.000000       4.806295
  140900.000000       4.672095
  141000.000000       4.530020
  141100.000000       4.733373
  141200.000000       4.609159
  141300.000000       4.637156
  141400.000000       4.736759
  141500.000000       4.586621
  141600.000000       4.747441
  141700.000000       4.799454
  141800.000000       4.791016
  141900.000000       4.837436
  142000.000000       4.743780
  142100.000000       4.705239
  142200.000000       4.870817
  142300.000000       4.722875
  142400.000000       4.647682
  142500.000000       4.587415
  142600.000000       4.711863
  142700.000000       4.597894
  142800.000000       4.659560
  142900.000000       4.656674
  143000.000000       4.697185
  143100.000000       4.721958
  143200.000000       4.690486
  143300.000000       4.683092
  143400.000000       4.622091
  143500.000000       4.601916
  143600.000000       4.620874
  143700.000000       4.565787
  143800.000000       4.634331
  143900.000000       4.716539
  144000.000000       4.623006
  144100.000000       4.723702
  144200.000000       4.805624
  144300.000000       4.704231
  144400.000000       4.722182
  144500.000000       4.695239
  144600.000000       4.607041
  144700.000000       4.535262
  144800.000000       4.654226
  144900.000000       4.581865
  145000.000000       4.516756
  145100.000000       4.743442
  145200.000000       4.772411
  145300.000000       4.628046
  145400.000000       4.786923
  145500.000000       4.681732
  145600.000000       4.687891
  145700.000000       4.597238
  145800.000000       4.756508
  145900.000000       4.601598
  146000.000000       4.723339
  146100.000000       4.612315
  146200.000000       4.638850
  146300.000000       4.691774
  146400.000000       4.744155
  146500.000000       4.695602
  146600.000000       4.724891
  146700.000000       4.545235
  146800.000000       4.599223
  146900.000000       4.636707
  147000.000000       4.715845
  147100.000000       4.649947
  147200.000000       4.728144
  147300.000000       4.556262
  147400.000000       4.580266
  147500.000000       4.654344
  147600.000000       4.649243
  147700.000000       4.635011
  147800.000000       4.730814
  147900.000000       4.648463
  148000.000000       4.669938
  148100.000000       4.751935
  148200.000000       4.737305
  148300.000000       4.715878
  148400.000000       4.832204
  148500.000000       4.639392
  148600.000000       4.659284
  148700.000000       4.670850
  148800.000000       4.660835
  148900.000000       4.632556
  149000.000000       4.721109
  149100.000000       4.572942
  149200.000000       4.706341
  149300.000000       4.598146
  149400.000000       4.590023
  149500.000000       4.571379
  149600.000000       4.689607
  149700.000000       4.636539
  149800.000000       4.720864
  149900.000000       4.581096
  150000.000000       4.837378
  150100.000000       4.857582
  150200.000000       4.763272
  150300.000000       4.689706
  150400.000000       4.733597
  150500.000000       4.623743
  150600.000000       4.745557
  150700.000000       4.636579
  150800.000000       4.673545
  150900.000000       4.514417
  151000.000000       4.732639
  151100.000000       4.748013
  151200.000000       4.823907
  151300.000000       4.679019
  151400.000000       4.632884
  151500.000000       4.519568
  151600.000000       4.721176
  151700.000000       4.554547
  151800.000000       4.566934
  151900.000000       4.590801
  152000.000000       4.650791
  152100.000000       4.748442
  152200.000000       4.728680
  152300.000000       4.625621
  152400.000000       4.701694
  152500.000000       4.700537
  152600.000000       4.674274
  152700.000000       4.750743
  152800.000000       4.602761
  152900.000000       4.618068
  153000.000000       4.513686
  153100.000000       4.586141
  153200.000000       4.637646
  153300.000000       4.567628
  153400.000000       4.607428
  153500.000000       4.487210
  153600.000000       4.660426
  153700.000000       4.718031
  153800.000000       4.637623
  153900.000000       4.597039
  154000.000000       4.625434
  154100.000000       4.570579
  154200.000000       4.524506
  154300.000000       4.569931
  154400.000000       4.623825
  154500.000000       4.656185
  154600.000000       4.664006
  154700.000000       4.654042
  154800.000000       4.562073
  154900.000000       4.524908
  155000.000000       4.498744
  155100.000000       4.583826
  155200.000000       4.561658
  155300.000000       4.627822
  155400.000000       4.594132
  155500.000000       4.650591
  155600.000000       4.595947
  155700.000000       4.589621
  155800.000000       4.615843
  155900.000000       4.646172
  156000.000000       4.572139
  156100.000000       4.600774
  156200.000000       4.636857
  156300.000000       4.550611
  156400.000000       4.433828
  156500.000000       4.419485
  156600.000000       4.353316
  156700.000000       4.543669
  156800.000000       4.602875
  156900.000000       4.523960
  157000.000000       4.464768
  157100.000000       4.574311
  157200.000000       4.505963
  157300.000000       4.514153
  157400.000000       4.503810
  157500.000000       4.629478
  157600.000000       4.593778
  157700.000000       4.394380
  157800.000000       4.560939
  157900.000000       4.563534
  158000.000000       4.459374
  158100.000000       4.540200
  158200.000000       4.416485
  158300.000000       4.516827
  158400.000000       4.607871
  158500.000000       4.524506
  158600.000000       4.556899
  158700.000000       4.395059
  158800.000000       4.498734
  158900.000000       4.449603
  159000.000000       4.500758
  159100.000000       4.492917
  159200.000000       4.417929
  159300.000000       4.654313
  159400.000000       4.620819
  159500.000000       4.565438
  159600.000000       4.602591
  159700.000000       4.515364
  159800.000000       4.576280
  159900.000000       4.534418
  160000.000000       4.442328
  160100.000000       4.478612
  160200.000000       4.624420
  160300.000000       4.579995
  160400.000000       4.499355
  160500.000000       4.613872
  160600.000000       4.546321
  160700.000000       4.474666
  160800.000000       4.467193
  160900.000000       4.571680
  161000.000000       4.504601
  161100.000000       4.369133
  161200.000000       4.467105
  161300.000000       4.526486
  161400.000000       4.637400
  161500.000000       4.534938
  161600.000000       4.591401
  161700.000000       4.610307
  161800.000000       4.371084
  161900.000000       4.440856
  162000.000000       4.655316
  162100.000000       4.504048
  162200.000000       4.406082
  162300.000000       4.505818
  162400.000000       4.459791
  162500.000000       4.479712
  162600.000000       4.530779
  162700.000000       4.542191
  162800.000000       4.516810
  162900.000000       4.542292
  163000.000000       4.495578
  163100.000000       4.630330
  163200.000000       4.601794
  163300.000000       4.676185
  163400.000000       4.485290
  163500.000000       4.526985
  163600.000000       4.497529
  163700.000000       4.483932
  163800.000000       4.364579
  163900.000000       4.454138
  164000.000000       4.534409
  164100.000000       4.480602
  164200.000000       4.425768
  164300.000000       4.576139
  164400.000000       4.585088
  164500.000000       4.524559
  164600.000000       4.568547
  164700.000000       4.512524
  164800.000000       4.585750
  164900.000000       4.522082
  165000.000000       4.507168
  165100.000000       4.649316
  165200.000000       4.705766
  165300.000000       4.633895
  165400.000000       4.592732
  165500.000000       4.575559
  165600.000000       4.572222
  165700.000000       4.363126
  165800.000000       4.491610
  165900.000000       4.552128
  166000.000000       4.702115
  166100.000000       4.493859
  166200.000000       4.674134
  166300.000000       4.607767
  166400.000000       4.607810
  166500.000000       4.494156
  166600.000000       4.486239
  166700.000000       4.633678
  166800.000000       4.578380
  166900.000000       4.489176
  167000.000000       4.534405
  167100.000000       4.542309
  167200.000000       4.588357
  167300.000000       4.579867
  167400.000000       4.602027
  167500.000000       4.422241
  167600.000000       4.439396
  167700.000000       4.529481
  167800.000000       4.578639
  167900.000000       4.561942
  168000.000000       4.533469
  168100.000000       4.530989
  168200.000000       4.579868
  168300.000000       4.552798
  168400.000000       4.439488
  168500.000000       4.497171
  168600.000000       4.620324
  168700.000000       4.569461
  168800.000000       4.491488
  168900.000000       4.477879
  169000.000000       4.462644
  169100.000000       4.481072
  169200.000000       4.620717
  169300.000000       4.628724
  169400.000000       4.726031
  169500.000000       4.509102
  169600.000000       4.607047
  169700.000000       4.508550
  169800.000000       4.616625
  169900.000000       4.518608
  170000.000000       4.576223
  170100.000000       4.645429
  170200.000000       4.654358
  170300.000000       4.674630
  170400.000000       4.539405
  170500.000000       4.727888
  170600.000000       4.595854
  170700.000000       4.598456
  170800.000000       4.648556
  170900.000000       4.487487
  171000.000000       4.726396
  171100.000000       4.748707
  171200.000000       4.822169
  171300.000000       4.808802
  171400.000000       4.726831
  171500.000000       4.620740
  171600.000000       4.551227
  171700.000000       4.517637
  171800.000000       4.586558
  171900.000000       4.690185
  172000.000000       4.683063
  172100.000000       5.004903
  172200.000000       4.979886
  172300.000000       4.879901
  172400.000000       4.813541
  172500.000000       5.007702
  172600.000000       4.999911
  172700.000000       4.848238
  172800.000000       4.744538
  172900.000000       4.783097
  173000.000000       4.593057
  173100.000000       4.784132
  173200.000000       4.913444
  173300.000000       5.073440
  173400.000000       4.981664
  173500.000000       4.997290
  173600.000000       5.011537
  173700.000000       4.935187
  173800.000000       4.966206
  173900.000000       4.869140
  174000.000000       4.979084
  174100.000000       4.987954
  174200.000000       5.019439
  174300.000000       4.867968
  174400.000000       4.885193
  174500.000000       4.872891
  174600.000000       4.967938
  174700.000000       4.913934
  174800.000000       4.887363
  174900.000000       4.929723
  175000.000000       4.945185
  175100.000000       4.788644
  175200.000000       4.794073
  175300.000000       4.870232
  175400.000000       4.966132
  175500.000000       4.734905
  175600.000000       4.917475
  175700.000000       4.772040
  175800.000000       4.631352
  175900.000000       4.618726
  176000.000000       4.685194
  176100.000000       4.910789
  176200.000000       4.775740
  176300.000000       4.872010
  176400.000000       4.710183
  176500.000000       4.942811
  176600.000000       5.159238
  176700.000000       5.003346
  176800.000000       5.294020
  176900.000000       5.069742
  177000.000000       5.053822
  177100.000000       4.989812
  177200.000000       5.018870
  177300.000000       5.072070
  177400.000000       4.993613
  177500.000000       5.043085
  177600.000000       5.027025
  177700.000000       5.046051
  177800.000000       5.124667
  177900.000000       4.968299
  178000.000000       4.827273
  178100.000000       4.987668
  178200.000000       5.144964
  178300.000000       5.028057
  178400.000000       5.066793
  178500.000000       4.719520
  178600.000000       4.955201
  178700.000000       4.696245
  178800.000000       4.781019
  178900.000000       4.802131
  179000.000000       4.929470
  179100.000000       4.879705
  179200.000000       5.159111
  179300.000000       5.079891
  179400.000000       5.136376
  179500.000000       5.079400
  179600.000000       5.016210
  179700.000000       5.057390
  179800.000000       5.185284
  179900.000000       4.967022
  180000.000000       5.074311
  180100.000000       4.900908
  180200.000000       5.177693
  180300.000000       4.992159
  180400.000000       4.913515
  180500.000000       4.995831
  180600.000000       5.036360
  180700.000000       4.976444
  180800.000000       4.964115
  180900.000000       4.991153
  181000.000000       4.910178
  181100.000000       4.836898
  181200.000000       4.916604
  181300.000000       4.946533
  181400.000000       4.770131
  181500.000000       4.782695
  181600.000000       4.706689
  181700.000000       4.781385
  181800.000000       4.871939
  181900.000000       4.940666
  182000.000000       4.930079
  182100.000000       5.109251
  182200.000000       4.956319
  182300.000000       4.933472
  182400.000000       4.946831
  182500.000000       4.994797
  182600.000000       4.969375
  182700.000000       5.065133
  182800.000000       4.974922
  182900.000000       4.869599
  183000.000000       5.014692
  183100.000000       5.060139
  183200.000000       4.984485
  183300.000000       5.037789
  183400.000000       4.753887
  183500.000000       5.030431
  183600.000000       5.030347
  183700.000000       4.873468
  183800.000000       4.758733
  183900.000000       4.871246
  184000.000000       4.913857
  184100.000000       4.762320
  184200.000000       4.761858
  184300.000000       4.726273
  184400.000000       4.492476
  184500.000000       4.672829
  184600.000000       4.577421
  184700.000000       4.543221
  184800.000000       4.569602
  184900.000000       4.734976
  185000.000000       4.713510
  185100.000000       4.651445
  185200.000000       4.765867
  185300.000000       4.657799
  185400.000000       4.753467
  185500.000000       4.644723
  185600.000000       4.568847
  185700.000000       4.754925
  185800.000000       4.756806
  185900.000000       4.481773
  186000.000000       4.625289
  186100.000000       4.481187
  186200.000000       4.692215
  186300.000000       4.698535
  186400.000000       4.589045
  186500.000000       4.697692
  186600.000000       4.550746
  186700.000000       4.462769
  186800.000000       4.460795
  186900.000000       4.484396
  187000.000000       4.493174
  187100.000000       4.639072
  187200.000000       4.738336
  187300.000000       4.515888
  187400.000000       4.730466
  187500.000000       4.562264
  187600.000000       4.539865
  187700.000000       4.601455
  187800.000000       4.512650
  187900.000000       4.522062
  188000.000000       4.576134
  188100.000000       4.544767
  188200.000000       4.556009
  188300.000000       4.595444
  188400.000000       4.697310
  188500.000000       4.663388
  188600.000000       4.669435
  188700.000000       4.717916
  188800.000000       4.555969
  188900.000000       4.780671
  189000.000000       4.606200
  189100.000000       4.525601
  189200.000000       4.544000
  189300.000000       4.600855
  189400.000000       4.601074
  189500.000000       4.680006
  189600.000000       4.666976
  189700.000000       4.673191
  189800.000000       4.679556
  189900.000000       4.496009
  190000.000000       4.592907
  190100.000000       4.629491
  190200.000000       4.463796
  190300.000000       4.524946
  190400.000000       4.739004
  190500.000000       4.551139
  190600.000000       4.361289
  190700.000000       4.600832
  190800.000000       4.591194
  190900.000000       4.738332
  191000.000000       4.611573
  191100.000000       4.598605
  191200.000000       4.773991
  191300.000000       4.653616
  191400.000000       4.638791
  191500.000000       4.601668
  191600.000000       4.497055
  191700.000000       4.696335
  191800.000000       4.398156
  191900.000000       4.555001
  192000.000000       4.613464
  192100.000000       4.616648
  192200.000000       4.639737
  192300.000000       4.675335
  192400.000000       4.605642
  192500.000000       4.575894
  192600.000000       4.605029
  192700.000000       4.521757
  192800.000000       4.546805
  192900.000000       4.613961
  193000.000000       4.682129
  193100.000000       4.611495
  193200.000000       4.659767
  193300.000000       4.613602
  193400.000000       4.592158
  193500.000000       4.473796
  193600.000000       4.737347
  193700.000000       4.648748
  193800.000000       4.595932
  193900.000000       4.722721
  194000.000000       4.641925
  194100.000000       4.784888
  194200.000000       4.687097
  194300.000000       4.600802
  194400.000000       4.640798
  194500.000000       4.512059
  194600.000000       4.636932
  194700.000000       4.818401
  194800.000000       4.651293
  194900.000000       4.661158
  195000.000000       4.612557
  195100.000000       4.654664
  195200.000000       4.811923
  195300.000000       4.895838
  195400.000000       4.692102
  195500.000000       4.766791
  195600.000000       4.741669
  195700.000000       4.640280
  195800.000000       4.655221
  195900.000000       4.666943
  196000.000000       4.682327
  196100.000000       4.475562
  196200.000000       4.624897
  196300.000000       4.624480
  196400.000000       4.503335
  196500.000000       4.609677
  196600.000000       4.648712
  196700.000000       4.629552
  196800.000000       4.639499
  196900.000000       4.701247
  197000.000000       4.734539
  197100.000000       4.635568
  197200.000000       4.681172
  197300.000000       4.653214
  197400.000000       4.701928
  197500.000000       4.602299
  197600.000000       4.631791
  197700.000000       4.563146
  197800.000000       4.686976
  197900.000000       4.544096
  198000.000000       4.718701
  198100.000000       4.629942
  198200.000000       4.661243
  198300.000000       4.691166
  198400.000000       4.729667
  198500.000000       4.600676
  198600.000000       4.568903
  198700.000000       4.599911
  198800.000000       4.782365
  198900.000000       4.666088
  199000.000000       4.628194
  199100.000000       4.568887
  199200.000000       4.590326
  199300.000000       4.664115
  199400.000000       4.563340
  199500.000000       4.568843
  199600.000000       4.685770
  199700.000000       4.660652
  199800.000000       4.721697
  199900.000000       4.804663
  200000.000000       4.577849
  200100.000000       4.717212
  200200.000000       4.630344
  200300.000000       4.677175
  200400.000000       4.596541
  200500.000000       4.504913
  200600.000000       4.808492
  200700.000000       4.659127
  200800.000000       4.710169
  200900.000000       4.575179
  201000.000000       4.578659
  201100.000000       4.540611
  201200.000000       4.591920
  201300.000000       4.663257
  201400.000000       4.708352
  201500.000000       4.606729
  201600.000000       4.558478
  201700.000000       4.547913
  201800.000000       4.625092
  201900.000000       4.661263
  202000.000000       4.565165
  202100.000000       4.669965
  202200.000000       4.553209
  202300.000000       4.857054
  202400.000000       4.651644
  202500.000000       4.765409
  202600.000000       4.597897
  202700.000000       4.723696
  202800.000000       4.700048
  202900.000000       4.603520
  203000.000000       4.674244
  203100.000000       4.618167
  203200.000000       4.625729
  203300.000000       4.762094
  203400.000000       4.573601
  203500.000000       4.609664
  203600.000000       4.627711
  203700.000000       4.526329
  203800.000000       4.735918
  203900.000000       4.749824
  204000.000000       4.527237
  204100.000000       4.727298
  204200.000000       4.641637
  204300.000000       4.719748
  204400.000000       4.662744
  204500.000000       4.578370
  204600.000000       4.629383
  204700.000000       4.741635
  204800.000000       4.642139
  204900.000000       4.726786
  205000.000000       4.697750
  205100.000000       4.499625
  205200.000000       4.653782
  205300.000000       4.611313
  205400.000000       4.704263
  205500.000000       4.590741
  205600.000000       4.801144
  205700.000000       4.634457
  205800.000000       4.652252
  205900.000000       4.696043
  206000.000000       4.670693
  206100.000000       4.721874
  206200.000000       4.471356
  206300.000000       4.820748
  206400.000000       4.623010
  206500.000000       4.606532
  206600.000000       4.544943
  206700.000000       4.635201
  206800.000000       4.581985
  206900.000000       4.517579
  207000.000000       4.691737
  207100.000000       4.582254
  207200.000000       4.400195
  207300.000000       4.579800
  207400.000000       4.638259
  207500.000000       4.469880
  207600.000000       4.637601
  207700.000000       4.600255
  207800.000000       4.615477
  207900.000000       4.468134
  208000.000000       4.629335
  208100.000000       4.659754
  208200.000000       4.560151
  208300.000000       4.509227
  208400.000000       4.513681
  208500.000000       4.595285
  208600.000000       4.662595
  208700.000000       4.643415
  208800.000000       4.494530
  208900.000000       4.388379
  209000.000000       4.387000
  209100.000000       4.450691
  209200.000000       4.618332
  209300.000000       4.600286
  209400.000000       4.546679
  209500.000000       4.538000
  209600.000000       4.651301
  209700.000000       4.720693
  209800.000000       4.590569
  209900.000000       4.699422
  210000.000000       4.421250
  210100.000000       4.547844
  210200.000000       4.763429
  210300.000000       4.724278
  210400.000000       4.585326
  210500.000000       4.515546
  210600.000000       4.612928
  210700.000000       4.499296
  210800.000000       4.612694
  210900.000000       4.554867
  211000.000000       4.618643
  211100.000000       4.494031
  211200.000000       4.348134
  211300.000000       4.618286
  211400.000000       4.660895
  211500.000000       4.543740
  211600.000000       4.541919
  211700.000000       4.510996
  211800.000000       4.585997
  211900.000000       4.714780
  212000.000000       4.503822
  212100.000000       4.580953
  212200.000000       4.557544
  212300.000000       4.488801
  212400.000000       4.488101
  212500.000000       4.609944
  212600.000000       4.728074
  212700.000000       4.590982
  212800.000000       4.451778
  212900.000000       4.562483
  213000.000000       4.634126
  213100.000000       4.428413
  213200.000000       4.578867
  213300.000000       4.545615
  213400.000000       4.570364
  213500.000000       4.563302
  213600.000000       4.540792
  213700.000000       4.512607
  213800.000000       4.372659
  213900.000000       4.520435
  214000.000000       4.589264
  214100.000000       4.644483
  214200.000000       4.345241
  214300.000000       4.627109
  214400.000000       4.511711
  214500.000000       4.612450
  214600.000000       4.610057
  214700.000000       4.607530
  214800.000000       4.569214
  214900.000000       4.436352
  215000.000000       4.504847
  215100.000000       4.612032
  215200.000000       4.730093
  215300.000000       4.528237
  215400.000000       4.459459
  215500.000000       4.632846
  215600.000000       4.549803
  215700.000000       4.637073
  215800.000000       4.543446
  215900.000000       4.404745
  216000.000000       4.567414
  216100.000000       4.554082
  216200.000000       4.788086
  216300.000000       4.697942
  216400.000000       4.546759
  216500.000000       4.596392
  216600.000000       4.486660
  216700.000000       4.484683
  216800.000000       4.629459
  216900.000000       4.760296
  217000.000000       4.765077
  217100.000000       4.833056
  217200.000000       4.619710
  217300.000000       4.753430
  217400.000000       4.628226
  217500.000000       4.710337
  217600.000000       4.639775
  217700.000000       4.627305
  217800.000000       4.735638
  217900.000000       4.572591
  218000.000000       4.515766
  218100.000000       4.560506
  218200.000000       4.640059
  218300.000000       4.605167
  218400.000000       4.863959
  218500.000000       4.723630
  218600.000000       4.866907
  218700.000000       4.792531
  218800.000000       4.691206
  218900.000000       4.709872
  219000.000000       4.865043
  219100.000000       4.678249
  219200.000000       4.721358
  219300.000000       4.640566
  219400.000000       4.629629
  219500.000000       4.737304
  219600.000000       4.606159
  219700.000000       4.630854
  219800.000000       4.768918
  219900.000000       4.642936
  220000.000000       4.762073
  220100.000000       4.753068
  220200.000000       4.837949
  220300.000000       4.757620
  220400.000000       4.605010
  220500.000000       4.721201
  220600.000000       4.622519
  220700.000000       4.748989
  220800.000000       4.595544
  220900.000000       4.550781
  221000.000000       4.622690
  221100.000000       4.587517
  221200.000000       4.682461
  221300.000000       4.721988
  221400.000000       4.632032
  221500.000000       4.692015
  221600.000000       4.672054
  221700.000000       4.684177
  221800.000000       4.480449
  221900.000000       4.661245
  222000.000000       4.524428
  222100.000000       4.498651
  222200.000000       4.453659
  222300.000000       4.566086
  222400.000000       4.482908
  222500.000000       4.465290
  222600.000000       4.621793
  222700.000000       4.499181
  222800.000000       4.528445
  222900.000000       4.477061
  223000.000000       4.663195
  223100.000000       4.602510
  223200.000000       4.553758
  223300.000000       4.551346
  223400.000000       4.499548
  223500.000000       4.547409
  223600.000000       4.495359
  223700.000000       4.415156
  223800.000000       4.561232
  223900.000000       4.539004
  224000.000000       4.711006
  224100.000000       4.705391
  224200.000000       4.522589
  224300.000000       4.547046
  224400.000000       4.578898
  224500.000000       4.550708
  224600.000000       4.588544
  224700.000000       4.528244
  224800.000000       4.538777
  224900.000000       4.447103
  225000.000000       4.565058
  225100.000000       4.490225
  225200.000000       4.443400
  225300.000000       4.525092
  225400.000000       4.444507
  225500.000000       4.429825
  225600.000000       4.429023
  225700.000000       4.543260
  225800.000000       4.448912
  225900.000000       4.474162
  226000.000000       4.602464
  226100.000000       4.566436
  226200.000000       4.499100
  226300.000000       4.560002
  226400.000000       4.633112
  226500.000000       4.527005
  226600.000000       4.498222
  226700.000000       4.648301
  226800.000000       4.642113
  226900.000000       4.466158
  227000.000000       4.388061
  227100.000000       4.488599
  227200.000000       4.636091
  227300.000000       4.630742
  227400.000000       4.539400
  227500.000000       4.569703
  227600.000000       4.608353
  227700.000000       4.691790
  227800.000000       4.522915
  227900.000000       4.614002
  228000.000000       4.501659
  228100.000000       4.564895
  228200.000000       4.494607
  228300.000000       4.659449
  228400.000000       4.490447
  228500.000000       4.503939
  228600.000000       4.479602
  228700.000000       4.555429
  228800.000000       4.487560
  228900.000000       4.487008
  229000.000000       4.407265
  229100.000000       4.609863
  229200.000000       4.570089
  229300.000000       4.493667
  229400.000000       4.474503
  229500.000000       4.561148
  229600.000000       4.572092
  229700.000000       4.442276
  229800.000000       4.362596
  229900.000000       4.528465
  230000.000000       4.592570
  230100.000000       4.497150
  230200.000000       4.596136
  230300.000000       4.580962
  230400.000000       4.440912
  230500.000000       4.471657
  230600.000000       4.694843
  230700.000000       4.657483
  230800.000000       4.461283
  230900.000000       4.492742
  231000.000000       4.573736
  231100.000000       4.554298
  231200.000000       4.637873
  231300.000000       4.491538
  231400.000000       4.747296
  231500.000000       4.805747
  231600.000000       4.501875
  231700.000000       4.638567
  231800.000000       4.689101
  231900.000000       4.575002
  232000.000000       4.576483
  232100.000000       4.496760
  232200.000000       4.479956
  232300.000000       4.677374
  232400.000000       4.737139
  232500.000000       4.528292
  232600.000000       4.519978
  232700.000000       4.593876
  232800.000000       4.543276
  232900.000000       4.509714
  233000.000000       4.662478
  233100.000000       4.696648
  233200.000000       4.605367
  233300.000000       4.642232
  233400.000000       4.664112
  233500.000000       4.616456
  233600.000000       4.610887
  233700.000000       4.634496
  233800.000000       4.524854
  233900.000000       4.604032
  234000.000000       4.584275
  234100.000000       4.681057
  234200.000000       4.717548
  234300.000000       4.533085
  234400.000000       4.613221
  234500.000000       4.614057
  234600.000000       4.634606
  234700.000000       4.548392
  234800.000000       4.501586
  234900.000000       4.642672
  235000.000000       4.468700
  235100.000000       4.661376
  235200.000000       4.564154
  235300.000000       4.583307
  235400.000000       4.529426
  235500.000000       4.473119
  235600.000000       4.456502
  235700.000000       4.522002
  235800.000000       4.470293
  235900.000000       4.533232
  236000.000000       4.572856
  236100.000000       4.568970
  236200.000000       4.657521
  236300.000000       4.496130
  236400.000000       4.534871
  236500.000000       4.704396
  236600.000000       4.615195
  236700.000000       4.533461
  236800.000000       4.643715
  236900.000000       4.575073
  237000.000000       4.580831
  237100.000000       4.586141
  237200.000000       4.526773
  237300.000000       4.552793
  237400.000000       4.682068
  237500.000000       4.570142
  237600.000000       4.531381
  237700.000000       4.616484
  237800.000000       4.438010
  237900.000000       4.575369
  238000.000000       4.583363
  238100.000000       4.633932
  238200.000000       4.666780
  238300.000000       4.687477
  238400.000000       4.563673
  238500.000000       4.396348
  238600.000000       4.480072
  238700.000000       4.541019
  238800.000000       4.493739
  238900.000000       4.399273
  239000.000000       4.439162
  239100.000000       4.407523
  239200.000000       4.505232
  239300.000000       4.528391
  239400.000000       4.578548
  239500.000000       4.578795
  239600.000000       4.527856
  239700.000000       4.529266
  239800.000000       4.600452
  239900.000000       4.551610
  240000.000000       4.583052
  240100.000000       4.422286
  240200.000000       4.561375
  240300.000000       4.662643
  240400.000000       4.593440
  240500.000000       4.676798
  240600.000000       4.526632
  240700.000000       4.570091
  240800.000000       4.572043
  240900.000000       4.699550
  241000.000000       4.578811
  241100.000000       4.639359
  241200.000000       4.555723
  241300.000000       4.564804
  241400.000000       4.584941
  241500.000000       4.543170
  241600.000000       4.675481
  241700.000000       4.605765
  241800.000000       4.556484
  241900.000000       4.539292
  242000.000000       4.539268
  242100.000000       4.575797
  242200.000000       4.593299
  242300.000000       4.550746
  242400.000000       4.715084
  242500.000000       4.507996
  242600.000000       4.560686
  242700.000000       4.573741
  242800.000000       4.756242
  242900.000000       4.616584
  243000.000000       4.774733
  243100.000000       4.634569
  243200.000000       4.639719
  243300.000000       4.583778
  243400.000000       4.603951
  243500.000000       4.595872
  243600.000000       4.551867
  243700.000000       4.475785
  243800.000000       4.595312
  243900.000000       4.463738
  244000.000000       4.470257
  244100.000000       4.604482
  244200.000000       4.624847
  244300.000000       4.499509
  244400.000000       4.572163
  244500.000000       4.611984
  244600.000000       4.541237
  244700.000000       4.501567
  244800.000000       4.521600
  244900.000000       4.482415
  245000.000000       4.518087
  245100.000000       4.498189
  245200.000000       4.632415
  245300.000000       4.637566
  245400.000000       4.614069
  245500.000000       4.533580
  245600.000000       4.479820
  245700.000000       4.620253
  245800.000000       4.484511
  245900.000000       4.529939
  246000.000000       4.437462
  246100.000000       4.460813
  246200.000000       4.584027
  246300.000000       4.580045
  246400.000000       4.567756
  246500.000000       4.624693
  246600.000000       4.433994
  246700.000000       4.473321
  246800.000000       4.559576
  246900.000000       4.529252
  247000.000000       4.554415
  247100.000000       4.529569
  247200.000000       4.560436
  247300.000000       4.373188
  247400.000000       4.545751
  247500.000000       4.643962
  247600.000000       4.470305
  247700.000000       4.376017
  247800.000000       4.363536
  247900.000000       4.489709
  248000.000000       4.410758
  248100.000000       4.411441
  248200.000000       4.488161
  248300.000000       4.397956
  248400.000000       4.577013
  248500.000000       4.397009
  248600.000000       4.459302
  248700.000000       4.437977
  248800.000000       4.391832
  248900.000000       4.650350
  249000.000000       4.496519
  249100.000000       4.616982
  249200.000000       4.626419
  249300.000000       4.449024
  249400.000000       4.443299
  249500.000000       4.531795
  249600.000000       4.631970
  249700.000000       4.536540
  249800.000000       4.509800
  249900.000000       4.409690
  250000.000000       4.506282
  250100.000000       4.558966
  250200.000000       4.437684
  250300.000000       4.513660
  250400.000000       4.537925
  250500.000000       4.494420
  250600.000000       4.513858
  250700.000000       4.574213
  250800.000000       4.515614
  250900.000000       4.534714
  251000.000000       4.386400
  251100.000000       4.420419
  251200.000000       4.498258
  251300.000000       4.476524
  251400.000000       4.419027
  251500.000000       4.517032
  251600.000000       4.508501
  251700.000000       4.331533
  251800.000000       4.488355
  251900.000000       4.540035
  252000.000000       4.605019
  252100.000000       4.512889
  252200.000000       4.440388
  252300.000000       4.607905
  252400.000000       4.573433
  252500.000000       4.522907
  252600.000000       4.505055
  252700.000000       4.538431
  252800.000000       4.398669
  252900.000000       4.507965
  253000.000000       4.536451
  253100.000000       4.474714
  253200.000000       4.398859
  253300.000000       4.421695
  253400.000000       4.378174
  253500.000000       4.500366
  253600.000000       4.465693
  253700.000000       4.471088
  253800.000000       4.383702
  253900.000000       4.641648
  254000.000000       4.555985
  254100.000000       4.445545
  254200.000000       4.483985
  254300.000000       4.572908
  254400.000000       4.454605
  254500.000000       4.525528
  254600.000000       4.473336
  254700.000000       4.561443
  254800.000000       4.516815
  254900.000000       4.609735
  255000.000000       4.666016
  255100.000000       4.593311
  255200.000000       4.569873
  255300.000000       4.438897
  255400.000000       4.530364
  255500.000000       4.636187
  255600.000000       4.708791
  255700.000000       4.566295
  255800.000000       4.414821
  255900.000000       4.545247
  256000.000000       4.472554
  256100.000000       4.490281
  256200.000000       4.504904
  256300.000000       4.397355
  256400.000000       4.463043
  256500.000000       4.503566
  256600.000000       4.478809
  256700.000000       4.606661
  256800.000000       4.683425
  256900.000000       4.781211
  257000.000000       4.773623
  257100.000000       4.637840
  257200.000000       4.680614
  257300.000000       4.738835
  257400.000000       4.506775
  257500.000000       4.427423
  257600.000000       4.451770
  257700.000000       4.284996
  257800.000000       4.622368
  257900.000000       4.325595
  258000.000000       4.492770
  258100.000000       4.632271
  258200.000000       4.648185
  258300.000000       4.615387
  258400.000000       4.557279
  258500.000000       4.601187
  258600.000000       4.585693
  258700.000000       4.539241
  258800.000000       4.648486
  258900.000000       4.633923
  259000.000000       4.432385
  259100.000000       4.565807
  259200.000000       4.474026
  259300.000000       4.567056
  259400.000000       4.556787
  259500.000000       4.465994
  259600.000000       4.634407
  259700.000000       4.551954
  259800.000000       4.519999
  259900.000000       4.808086
  260000.000000       4.559989
  260100.000000       4.479394
  260200.000000       4.343998
  260300.000000       4.627625
  260400.000000       4.506446
  260500.000000       4.594602
  260600.000000       4.782702
  260700.000000       4.497794
  260800.000000       4.541104
  260900.000000       4.612439
  261000.000000       4.705965
  261100.000000       4.596410
  261200.000000       4.648954
  261300.000000       4.485522
  261400.000000       4.573606
  261500.000000       4.588358
  261600.000000       4.667420
  261700.000000       4.680958
  261800.000000       4.722485
  261900.000000       4.749418
  262000.000000       4.590514
  262100.000000       4.599554
  262200.000000       4.607737
  262300.000000       4.673922
  262400.000000       4.591662
  262500.000000       4.563927
  262600.000000       4.561724
  262700.000000       4.547075
  262800.000000       4.466617
  262900.000000       4.492531
  263000.000000       4.467532
  263100.000000       4.621868
  263200.000000       4.507637
  263300.000000       4.647734
  263400.000000       4.561371
  263500.000000       4.469718
  263600.000000       4.668442
  263700.000000       4.730464
  263800.000000       4.684056
  263900.000000       4.640828
  264000.000000       4.594924
  264100.000000       4.618443
  264200.000000       4.564535
  264300.000000       4.585580
  264400.000000       4.600517
  264500.000000       4.555313
  264600.000000       4.713771
  264700.000000       4.724590
  264800.000000       4.477085
  264900.000000       4.772159
  265000.000000       4.727866
  265100.000000       4.730749
  265200.000000       4.689744
  265300.000000       4.780252
  265400.000000       4.722433
  265500.000000       4.780984
  265600.000000       4.752484
  265700.000000       4.806999
  265800.000000       4.680151
  265900.000000       4.580024
  266000.000000       4.652681
  266100.000000       4.595579
  266200.000000       4.691046
  266300.000000       4.640595
  266400.000000       4.536370
  266500.000000       4.648424
  266600.000000       4.436760
  266700.000000       4.543040
  266800.000000       4.630369
  266900.000000       4.588453
  267000.000000       4.603785
  267100.000000       4.676017
  267200.000000       4.711990
  267300.000000       4.696049
  267400.000000       4.707803
  267500.000000       4.579633
  267600.000000       4.735938
  267700.000000       4.546107
  267800.000000       4.563838
  267900.000000       4.498536
  268000.000000       4.560042
  268100.000000       4.539058
  268200.000000       4.626545
  268300.000000       4.590340
  268400.000000       4.601951
  268500.000000       4.572341
  268600.000000       4.662590
  268700.000000       4.531604
  268800.000000       4.515892
  268900.000000       4.646121
  269000.000000       4.594663
  269100.000000       4.626403
  269200.000000       4.632036
  269300.000000       4.432942
  269400.000000       4.542342
  269500.000000       4.598430
  269600.000000       4.542412
  269700.000000       4.522110
  269800.000000       4.447781
  269900.000000       4.517515
  270000.000000       4.577885
  270100.000000       4.527830
  270200.000000       4.443534
  270300.000000       4.599268
  270400.000000       4.712559
  270500.000000       4.473530
  270600.000000       4.613165
  270700.000000       4.482755
  270800.000000       4.591951
  270900.000000       4.611616
  271000.000000       4.574577
  271100.000000       4.465366
  271200.000000       4.581390
  271300.000000       4.475036
  271400.000000       4.502874
  271500.000000       4.552324
  271600.000000       4.516342
  271700.000000       4.541506
  271800.000000       4.567660
  271900.000000       4.605609
  272000.000000       4.398263
  272100.000000       4.575799
  272200.000000       4.576937
  272300.000000       4.655059
  272400.000000       4.472005
  272500.000000       4.560827
  272600.000000       4.705171
  272700.000000       4.649210
  272800.000000       4.533987
  272900.000000       4.583809
  273000.000000       4.762031
  273100.000000       4.687046
  273200.000000       4.735752
  273300.000000       4.572743
  273400.000000       4.556010
  273500.000000       4.532494
  273600.000000       4.536509
  273700.000000       4.536463
  273800.000000       4.439005
  273900.000000       4.443672
  274000.000000       4.574040
  274100.000000       4.551842
  274200.000000       4.625150
  274300.000000       4.667172
  274400.000000       4.596840
  274500.000000       4.581460
  274600.000000       4.680144
  274700.000000       4.662675
  274800.000000       4.506825
  274900.000000       4.691122
  275000.000000       4.713854
  275100.000000       4.690737
  275200.000000       4.624996
  275300.000000       4.604022
  275400.000000       4.604419
  275500.000000       4.605930
  275600.000000       4.572658
  275700.000000       4.605063
  275800.000000       4.683670
  275900.000000       4.494916
  276000.000000       4.381779
  276100.000000       4.518471
  276200.000000       4.569897
  276300.000000       4.497142
  276400.000000       4.641153
  276500.000000       4.466952
  276600.000000       4.509834
  276700.000000       4.547422
  276800.000000       4.621602
  276900.000000       4.663383
  277000.000000       4.622803
  277100.000000       4.626659
  277200.000000       4.499600
  277300.000000       4.655223
  277400.000000       4.692524
  277500.000000       4.735476
  277600.000000       4.561630
  277700.000000       4.529882
  277800.000000       4.523519
  277900.000000       4.472654
  278000.000000       4.595482
  278100.000000       4.432390
  278200.000000       4.529098
  278300.000000       4.616441
  278400.000000       4.641125
  278500.000000       4.488432
  278600.000000       4.483744
  278700.000000       4.576556
  278800.000000       4.486647
  278900.000000       4.573683
  279000.000000       4.624358
  279100.000000       4.668500
  279200.000000       4.532123
  279300.000000       4.567025
  279400.000000       4.533558
  279500.000000       4.591451
  279600.000000       4.561753
  279700.000000       4.436361
  279800.000000       4.491837
  279900.000000       4.502766
  280000.000000       4.556323
  280100.000000       4.591624
  280200.000000       4.694681
  280300.000000       4.525405
  280400.000000       4.567718
  280500.000000       4.559377
  280600.000000       4.510348
  280700.000000       4.750595
  280800.000000       4.624329
  280900.000000       4.649564
  281000.000000       4.755540
  281100.000000       4.466781
  281200.000000       4.733156
  281300.000000       4.725050
  281400.000000       4.503609
  281500.000000       4.518839
  281600.000000       4.494580
  281700.000000       4.649241
  281800.000000       4.556598
  281900.000000       4.593800
  282000.000000       4.607078
  282100.000000       4.694000
  282200.000000       4.568931
  282300.000000       4.658415
  282400.000000       4.664885
  282500.000000       4.733522
  282600.000000       4.508033
  282700.000000       4.620762
  282800.000000       4.896745
  282900.000000       4.565485
  283000.000000       4.612207
  283100.000000       4.686688
  283200.000000       4.563184
  283300.000000       4.711663
  283400.000000       4.652937
  283500.000000       4.495240
  283600.000000       4.755256
  283700.000000       4.648040
  283800.000000       4.543066
  283900.000000       4.540592
  284000.000000       4.560628
  284100.000000       4.562196
  284200.000000       4.610782
  284300.000000       4.657720
  284400.000000       4.548972
  284500.000000       4.618487
  284600.000000       4.715321
  284700.000000       4.614813
  284800.000000       4.690952
  284900.000000       4.768035
  285000.000000       4.601801
  285100.000000       4.567475
  285200.000000       4.677724
  285300.000000       4.621394
  285400.000000       4.605732
  285500.000000       4.592087
  285600.000000       4.603545
  285700.000000       4.547547
  285800.000000       4.556134
  285900.000000       4.780500
  286000.000000       4.523575
  286100.000000       4.533900
  286200.000000       4.632108
  286300.000000       4.717033
  286400.000000       4.826718
  286500.000000       4.662429
  286600.000000       4.649741
  286700.000000       4.783930
  286800.000000       4.504127
  286900.000000       4.612263
  287000.000000       4.730710
  287100.000000       4.679931
  287200.000000       4.725193
  287300.000000       4.566644
  287400.000000       4.782834
  287500.000000       4.558690
  287600.000000       4.695034
  287700.000000       4.656180
  287800.000000       4.613410
  287900.000000       4.607383
  288000.000000       4.636658
  288100.000000       4.503551
  288200.000000       4.704705
  288300.000000       4.703840
  288400.000000       4.648458
  288500.000000       4.525439
  288600.000000       4.626240
  288700.000000       4.748363
  288800.000000       4.663736
  288900.000000       4.700400
  289000.000000       4.610823
  289100.000000       4.518176
  289200.000000       4.675634
  289300.000000       4.530971
  289400.000000       4.652317
  289500.000000       4.590427
  289600.000000       4.604181
  289700.000000       4.727144
  289800.000000       4.650136
  289900.000000       4.703155
  290000.000000       4.685549
  290100.000000       4.715018
  290200.000000       4.599748
  290300.000000       4.669845
  290400.000000       4.723059
  290500.000000       4.667684
  290600.000000       4.661912
  290700.000000       4.537568
  290800.000000       4.476460
  290900.000000       4.648200
  291000.000000       4.662187
  291100.000000       4.642933
  291200.000000       4.713863
  291300.000000       4.575617
  291400.000000       4.699640
  291500.000000       4.748040
  291600.000000       4.623551
  291700.000000       4.701605
  291800.000000       4.600587
  291900.000000       4.693031
  292000.000000       4.553659
  292100.000000       4.651824
  292200.000000       4.527419
  292300.000000       4.652985
  292400.000000       4.553870
  292500.000000       4.592561
  292600.000000       4.903918
  292700.000000       4.805251
  292800.000000       4.691542
  292900.000000       4.641936
  293000.000000       4.637900
  293100.000000       4.590812
  293200.000000       4.518496
  293300.000000       4.514934
  293400.000000       4.692100
  293500.000000       4.629758
  293600.000000       4.679784
  293700.000000       4.617039
  293800.000000       4.625834
  293900.000000       4.583782
  294000.000000       4.747062
  294100.000000       4.586675
  294200.000000       4.763940
  294300.000000       4.662415
  294400.000000       4.718458
  294500.000000       4.725662
  294600.000000       4.672080
  294700.000000       4.446732
  294800.000000       4.661042
  294900.000000       4.625774
  295000.000000       4.591582
  295100.000000       4.384753
  295200.000000       4.473189
  295300.000000       4.738575
  295400.000000       4.711297
  295500.000000       4.440538
  295600.000000       4.244033
  295700.000000       4.558890
  295800.000000       4.722624
  295900.000000       4.617940
  296000.000000       4.552892
  296100.000000       4.636755
  296200.000000       4.632266
  296300.000000       4.531886
  296400.000000       4.675781
  296500.000000       4.723929
  296600.000000       4.536206
  296700.000000       4.722773
  296800.000000       4.637186
  296900.000000       4.548142
  297000.000000       4.512966
  297100.000000       4.602556
  297200.000000       4.552750
  297300.000000       4.550664
  297400.000000       4.631062
  297500.000000       4.712713
  297600.000000       4.554854
  297700.000000       4.489514
  297800.000000       4.474507
  297900.000000       4.632649
  298000.000000       4.699536
  298100.000000       4.439212
  298200.000000       4.523930
  298300.000000       4.568722
  298400.000000       4.575970
  298500.000000       4.511549
  298600.000000       4.585839
  298700.000000       4.515574
  298800.000000       4.520777
  298900.000000       4.566784
  299000.000000       4.526363
  299100.000000       4.505309
  299200.000000       4.451832
  299300.000000       4.506218
  299400.000000       4.505014
  299500.000000       4.514488
  299600.000000       4.561553
  299700.000000       4.602372
  299800.000000       4.400540
  299900.000000       4.439811
  300000.000000       4.634906
  300100.000000       4.630773
  300200.000000       4.472049
  300300.000000       4.479824
  300400.000000       4.513943
  300500.000000       4.627427
  300600.000000       4.592978
  300700.000000       4.522376
  300800.000000       4.603548
  300900.000000       4.514750
  301000.000000       4.477264
  301100.000000       4.590030
  301200.000000       4.498368
  301300.000000       4.590149
  301400.000000       4.482020
  301500.000000       4.608839
  301600.000000       4.570164
  301700.000000       4.464301
  301800.000000       4.642104
  301900.000000       4.713761
  302000.000000       4.637757
  302100.000000       4.660353
  302200.000000       4.547599
  302300.000000       4.674958
  302400.000000       4.730236
  302500.000000       4.683070
  302600.000000       4.699473
  302700.000000       4.741636
  302800.000000       4.669418
  302900.000000       4.687672
  303000.000000       4.602588
  303100.000000       4.699160
  303200.000000       4.611606
  303300.000000       4.712451
  303400.000000       4.788638
  303500.000000       4.650807
  303600.000000       4.665454
  303700.000000       4.542002
  303800.000000       4.491150
  303900.000000       4.604690
  304000.000000       4.598633
  304100.000000       4.537784
  304200.000000       4.574941
  304300.000000       4.549595
  304400.000000       4.663449
  304500.000000       4.712220
  304600.000000       4.720874
  304700.000000       4.574933
  304800.000000       4.620833
  304900.000000       4.754145
  305000.000000       4.766792
  305100.000000       4.798131
  305200.000000       4.722872
  305300.000000       4.715575
  305400.000000       4.787417
  305500.000000       4.715315
  305600.000000       4.607999
  305700.000000       4.689518
  305800.000000       4.701883
  305900.000000       4.787846
  306000.000000       4.775398
  306100.000000       4.782058
  306200.000000       4.714106
  306300.000000       4.625582
  306400.000000       4.641994
  306500.000000       4.921847
  306600.000000       4.877003
  306700.000000       4.758977
  306800.000000       4.736395
  306900.000000       4.762332
  307000.000000       4.869084
  307100.000000       4.685384
  307200.000000       4.776373
  307300.000000       4.771711
  307400.000000       4.683894
  307500.000000       4.636697
  307600.000000       4.705845
  307700.000000       4.658726
  307800.000000       4.745189
  307900.000000       4.538661
  308000.000000       4.597034
  308100.000000       4.663110
  308200.000000       4.542195
  308300.000000       4.655284
  308400.000000       4.729135
  308500.000000       4.626282
  308600.000000       4.750430
  308700.000000       4.749928
  308800.000000       4.710236
  308900.000000       4.647829
  309000.000000       4.688651
  309100.000000       4.701602
  309200.000000       4.684942
  309300.000000       4.668254
  309400.000000       4.602411
  309500.000000       4.735604
  309600.000000       4.700428
  309700.000000       4.825354
  309800.000000       4.679760
  309900.000000       4.638297
  310000.000000       4.681407
  310100.000000       4.611070
  310200.000000       4.456272
  310300.000000       4.680832
  310400.000000       4.737823
  310500.000000       4.619297
  310600.000000       4.886296
  310700.000000       4.649988
  310800.000000       4.729978
  310900.000000       4.730664
  311000.000000       4.648628
  311100.000000       4.803953
  311200.000000       4.638123
  311300.000000       4.574462
  311400.000000       4.669396
  311500.000000       4.598775
  311600.000000       4.636337
  311700.000000       4.666345
  311800.000000       4.566315
  311900.000000       4.723284
  312000.000000       4.669260
  312100.000000       4.653749
  312200.000000       4.755455
  312300.000000       4.984014
  312400.000000       4.870592
  312500.000000       4.900886
  312600.000000       4.868935
  312700.000000       4.656381
  312800.000000       4.827945
  312900.000000       4.734444
  313000.000000       4.760351
  313100.000000       4.704379
  313200.000000       4.722563
  313300.000000       4.772309
  313400.000000       4.706015
  313500.000000       4.823930
  313600.000000       4.745900
  313700.000000       4.684212
  313800.000000       4.647335
  313900.000000       4.777311
  314000.000000       4.607651
  314100.000000       4.726913
  314200.000000       4.803787
  314300.000000       4.767405
  314400.000000       4.761529
  314500.000000       4.826696
  314600.000000       4.864358
  314700.000000       4.778421
  314800.000000       4.691110
  314900.000000       4.594258
  315000.000000       4.651359
  315100.000000       4.754686
  315200.000000       4.759068
  315300.000000       4.681119
  315400.000000       4.678559
  315500.000000       4.605543
  315600.000000       4.831867
  315700.000000       4.632104
  315800.000000       4.603619
  315900.000000       4.630440
  316000.000000       4.707704
  316100.000000       4.707902
  316200.000000       4.637084
  316300.000000       4.774542
  316400.000000       4.722264
  316500.000000       4.733689
  316600.000000       4.633379
  316700.000000       4.768634
  316800.000000       4.838763
  316900.000000       4.613668
  317000.000000       4.711512
  317100.000000       4.792079
  317200.000000       4.775928
  317300.000000       4.836947
  317400.000000       4.608460
  317500.000000       4.608364
  317600.000000       4.653527
  317700.000000       4.751130
  317800.000000       4.545724
  317900.000000       4.699726
  318000.000000       4.799538
  318100.000000       4.712387
  318200.000000       4.568877
  318300.000000       4.662842
  318400.000000       4.850408
  318500.000000       4.769695
  318600.000000       4.718608
  318700.000000       4.703941
  318800.000000       4.596179
  318900.000000       4.694660
  319000.000000       4.608707
  319100.000000       4.695954
  319200.000000       4.861478
  319300.000000       4.537628
  319400.000000       4.629570
  319500.000000       4.612871
  319600.000000       4.759292
  319700.000000       4.689179
  319800.000000       4.791528
  319900.000000       4.616428
  320000.000000       4.762532
  320100.000000       4.743497
  320200.000000       4.637558
  320300.000000       4.465503
  320400.000000       4.598775
  320500.000000       4.772780
  320600.000000       4.770112
  320700.000000       4.727403
  320800.000000       4.672567
  320900.000000       4.618849
  321000.000000       4.737611
  321100.000000       4.624344
  321200.000000       4.673278
  321300.000000       4.636358
  321400.000000       4.653101
  321500.000000       4.503506
  321600.000000       4.517052
  321700.000000       4.554033
  321800.000000       4.701515
  321900.000000       4.738866
  322000.000000       4.841607
  322100.000000       4.581041
  322200.000000       4.643011
  322300.000000       4.806295
  322400.000000       4.701743
  322500.000000       4.754727
  322600.000000       4.702496
  322700.000000       4.715184
  322800.000000       4.666664
  322900.000000       4.733251
  323000.000000       4.717728
  323100.000000       4.839953
  323200.000000       4.673735
  323300.000000       4.711909
  323400.000000       4.676440
  323500.000000       4.605076
  323600.000000       4.613602
  323700.000000       4.533181
  323800.000000       4.542547
  323900.000000       4.683893
  324000.000000       4.535759
  324100.000000       4.571493
  324200.000000       4.549298
  324300.000000       4.572551
  324400.000000       4.611428
  324500.000000       4.609176
  324600.000000       4.529576
  324700.000000       4.616733
  324800.000000       4.691067
  324900.000000       4.599709
  325000.000000       4.727654
  325100.000000       4.630680
  325200.000000       4.561163
  325300.000000       4.595617
  325400.000000       4.560577
  325500.000000       4.583432
  325600.000000       4.515284
  325700.000000       4.629315
  325800.000000       4.615959
  325900.000000       4.608476
  326000.000000       4.655763
  326100.000000       4.670752
  326200.000000       4.636159
  326300.000000       4.665497
  326400.000000       4.704105
  326500.000000       4.540548
  326600.000000       4.573446
  326700.000000       4.648483
  326800.000000       4.622936
  326900.000000       4.529726
  327000.000000       4.593668
  327100.000000       4.768084
  327200.000000       4.704309
  327300.000000       4.568666
  327400.000000       4.507017
  327500.000000       4.517615
  327600.000000       4.720544
  327700.000000       4.622758
  327800.000000       4.444731
  327900.000000       4.691103
  328000.000000       4.668422
  328100.000000       4.774680
  328200.000000       4.648828
  328300.000000       4.648410
  328400.000000       4.669792
  328500.000000       4.670440
  328600.000000       4.566011
  328700.000000       4.462610
  328800.000000       4.600150
  328900.000000       4.525453
  329000.000000       4.655237
  329100.000000       4.632972
  329200.000000       4.571272
  329300.000000       4.775865
  329400.000000       4.687503
  329500.000000       4.710388
  329600.000000       4.703206
  329700.000000       4.579423
  329800.000000       4.580905
  329900.000000       4.658255
  330000.000000       4.802916
  330100.000000       4.634254
  330200.000000       4.556636
  330300.000000       4.557459
  330400.000000       4.500965
  330500.000000       4.681147
  330600.000000       4.545411
  330700.000000       4.711190
  330800.000000       4.639382
  330900.000000       4.636949
  331000.000000       4.630963
  331100.000000       4.505563
  331200.000000       4.462588
  331300.000000       4.535103
  331400.000000       4.578142
  331500.000000       4.532672
  331600.000000       4.590749
  331700.000000       4.606175
  331800.000000       4.502989
  331900.000000       4.544434
  332000.000000       4.597319
  332100.000000       4.471866
  332200.000000       4.513366
  332300.000000       4.517273
  332400.000000       4.566274
  332500.000000       4.658176
  332600.000000       4.463820
  332700.000000       4.598889
  332800.000000       4.550752
  332900.000000       4.445980
  333000.000000       4.614352
  333100.000000       4.489357
  333200.000000       4.495030
  333300.000000       4.663012
  333400.000000       4.489612
  333500.000000       4.744636
  333600.000000       4.521455
  333700.000000       4.645496
  333800.000000       4.383630
  333900.000000       4.475700
  334000.000000       4.496647
  334100.000000       4.577233
  334200.000000       4.525195
  334300.000000       4.514283
  334400.000000       4.615860
  334500.000000       4.616579
  334600.000000       4.742397
  334700.000000       4.502707
  334800.000000       4.618468
  334900.000000       4.642698
  335000.000000       4.580088
  335100.000000       4.541928
  335200.000000       4.633367
  335300.000000       4.622624
  335400.000000       4.625375
  335500.000000       4.685186
  335600.000000       4.720298
  335700.000000       4.602783
  335800.000000       4.634289
  335900.000000       4.662588
  336000.000000       4.670975
  336100.000000       4.627460
  336200.000000       4.582591
  336300.000000       4.686294
  336400.000000       4.598442
  336500.000000       4.725927
  336600.000000       4.575223
  336700.000000       4.588446
  336800.000000       4.557419
  336900.000000       4.689324
  337000.000000       4.582846
  337100.000000       4.622395
  337200.000000       4.528936
  337300.000000       4.539212
  337400.000000       4.607457
  337500.000000       4.537850
  337600.000000       4.600027
  337700.000000       4.624120
  337800.000000       4.483138
  337900.000000       4.469658
  338000.000000       4.736654
  338100.000000       4.515494
  338200.000000       4.667573
  338300.000000       4.663239
  338400.000000       4.698489
  338500.000000       4.699898
  338600.000000       4.593626
  338700.000000       4.570758
  338800.000000       4.824132
  338900.000000       4.592571
  339000.000000       4.903851
  339100.000000       4.664417
  339200.000000       4.603827
  339300.000000       4.654182
  339400.000000       4.601372
  339500.000000       4.736397
  339600.000000       4.611360
  339700.000000       4.649029
  339800.000000       4.506975
  339900.000000       4.506417
  340000.000000       4.532691
  340100.000000       4.541883
  340200.000000       4.583573
  340300.000000       4.548004
  340400.000000       4.576001
  340500.000000       4.472028
  340600.000000       4.576300
  340700.000000       4.588154
  340800.000000       4.786458
  340900.000000       4.542040
  341000.000000       4.595622
  341100.000000       4.526818
  341200.000000       4.476346
  341300.000000       4.580617
  341400.000000       4.621993
  341500.000000       4.665691
  341600.000000       4.714418
  341700.000000       4.851356
  341800.000000       4.739157
  341900.000000       4.720551
  342000.000000       4.505794
  342100.000000       4.549217
  342200.000000       4.479085
  342300.000000       4.600971
  342400.000000       4.616809
  342500.000000       4.610281
  342600.000000       4.611403
  342700.000000       4.582818
  342800.000000       4.479150
  342900.000000       4.622341
  343000.000000       4.542182
  343100.000000       4.515222
  343200.000000       4.480392
  343300.000000       4.459881
  343400.000000       4.530319
  343500.000000       4.687018
  343600.000000       4.584499
  343700.000000       4.671978
  343800.000000       4.636044
  343900.000000       4.731551
  344000.000000       4.648401
  344100.000000       4.566875
  344200.000000       4.668555
  344300.000000       4.641326
  344400.000000       4.624757
  344500.000000       4.599640
  344600.000000       4.656415
  344700.000000       4.610133
  344800.000000       4.556816
  344900.000000       4.631340
  345000.000000       4.613646
  345100.000000       4.614947
  345200.000000       4.656139
  345300.000000       4.702007
  345400.000000       4.652361
  345500.000000       4.773055
  345600.000000       4.658660
  345700.000000       4.793109
  345800.000000       4.540464
  345900.000000       4.661801
  346000.000000       4.699890
  346100.000000       4.834138
  346200.000000       4.721697
  346300.000000       4.607461
  346400.000000       4.629419
  346500.000000       4.748309
  346600.000000       4.652452
  346700.000000       4.562908
  346800.000000       4.492984
  346900.000000       4.622057
  347000.000000       4.547571
  347100.000000       4.557793
  347200.000000       4.744988
  347300.000000       4.734473
  347400.000000       4.563464
  347500.000000       4.723276
  347600.000000       4.768402
  347700.000000       4.644408
  347800.000000       4.758371
  347900.000000       4.613111
  348000.000000       4.612331
  348100.000000       4.817061
  348200.000000       4.664045
  348300.000000       4.591307
  348400.000000       4.610727
  348500.000000       4.555711
  348600.000000       4.723140
  348700.000000       4.698695
  348800.000000       4.504605
  348900.000000       4.582739
  349000.000000       4.680534
  349100.000000       4.571266
  349200.000000       4.459320
  349300.000000       4.522185
  349400.000000       4.580511
  349500.000000       4.589933
  349600.000000       4.640870
  349700.000000       4.547295
  349800.000000       4.621631
  349900.000000       4.495211
  350000.000000       4.612161
  350100.000000       4.617570
  350200.000000       4.584883
  350300.000000       4.442097
  350400.000000       4.475085
  350500.000000       4.634235
  350600.000000       4.521949
  350700.000000       4.426192
  350800.000000       4.491360
  350900.000000       4.625305
  351000.000000       4.539605
  351100.000000       4.522080
  351200.000000       4.715241
  351300.000000       4.505472
  351400.000000       4.474625
  351500.000000       4.655939
  351600.000000       4.572328
  351700.000000       4.557959
  351800.000000       4.380622
  351900.000000       4.397862
  352000.000000       4.562891
  352100.000000       4.504701
  352200.000000       4.570602
  352300.000000       4.535770
  352400.000000       4.654122
  352500.000000       4.603588
  352600.000000       4.466678
  352700.000000       4.580887
  352800.000000       4.553511
  352900.000000       4.535724
  353000.000000       4.424252
  353100.000000       4.468157
  353200.000000       4.428136
  353300.000000       4.470106
  353400.000000       4.560220
  353500.000000       4.585129
  353600.000000       4.517976
  353700.000000       4.443331
  353800.000000       4.496364
  353900.000000       4.355828
  354000.000000       4.700705
  354100.000000       4.600103
  354200.000000       4.492857
  354300.000000       4.590848
  354400.000000       4.699428
  354500.000000       4.641731
  354600.000000       4.591531
  354700.000000       4.487173
  354800.000000       4.550171
  354900.000000       4.560480
  355000.000000       4.606000
  355100.000000       4.698825
  355200.000000       4.657392
  355300.000000       4.649776
  355400.000000       4.759401
  355500.000000       4.513819
  355600.000000       4.473228
  355700.000000       4.389337
  355800.000000       4.387526
  355900.000000       4.597231
  356000.000000       4.560395
  356100.000000       4.557878
  356200.000000       4.574437
  356300.000000       4.624471
  356400.000000       4.638512
  356500.000000       4.513562
  356600.000000       4.544150
  356700.000000       4.545402
  356800.000000       4.576118
  356900.000000       4.673892
  357000.000000       4.674170
  357100.000000       4.664123
  357200.000000       4.664834
  357300.000000       4.500073
  357400.000000       4.694992
  357500.000000       4.561708
  357600.000000       4.608689
  357700.000000       4.658512
  357800.000000       4.687344
  357900.000000       4.567215
  358000.000000       4.657944
  358100.000000       4.650689
  358200.000000       4.559199
  358300.000000       4.493359
  358400.000000       4.634377
  358500.000000       4.650718
  358600.000000       4.738570
  358700.000000       4.616652
  358800.000000       4.676204
  358900.000000       4.697064
  359000.000000       4.670030
  359100.000000       4.529228
  359200.000000       4.704580
  359300.000000       4.636451
  359400.000000       4.640895
  359500.000000       4.639784
  359600.000000       4.672446
  359700.000000       4.755761
  359800.000000       4.762171
  359900.000000       4.815714
  360000.000000       4.566893
  360100.000000       4.639150
  360200.000000       4.771280
  360300.000000       4.834350
  360400.000000       4.713595
  360500.000000       4.614376
  360600.000000       4.616664
  360700.000000       4.488526
  360800.000000       4.645877
  360900.000000       4.693771
  361000.000000       4.548822
  361100.000000       4.553494
  361200.000000       4.637020
  361300.000000       4.556952
  361400.000000       4.603545
  361500.000000       4.622802
  361600.000000       4.650021
  361700.000000       4.600391
  361800.000000       4.593620
  361900.000000       4.616217
  362000.000000       4.513477
  362100.000000       4.441680
  362200.000000       4.674312
  362300.000000       4.698003
  362400.000000       4.716953
  362500.000000       4.643818
  362600.000000       4.633677
  362700.000000       4.421181
  362800.000000       4.567169
  362900.000000       4.637989
  363000.000000       4.599190
  363100.000000       4.617454
  363200.000000       4.490903
  363300.000000       4.585133
  363400.000000       4.676240
  363500.000000       4.645611
  363600.000000       4.595547
  363700.000000       4.588615
  363800.000000       4.651933
  363900.000000       4.568634
  364000.000000       4.470756
  364100.000000       4.519253
  364200.000000       4.647532
  364300.000000       4.598534
  364400.000000       4.596033
  364500.000000       4.469683
  364600.000000       4.342275
  364700.000000       4.508385
  364800.000000       4.663562
  364900.000000       4.550834
  365000.000000       4.531589
  365100.000000       4.575426
  365200.000000       4.551173
  365300.000000       4.559485
  365400.000000       4.498339
  365500.000000       4.580720
  365600.000000       4.406686
  365700.000000       4.603319
  365800.000000       4.495818
  365900.000000       4.547539
  366000.000000       4.542786
  366100.000000       4.440534
  366200.000000       4.488438
  366300.000000       4.507898
  366400.000000       4.541589
  366500.000000       4.547899
  366600.000000       4.490620
  366700.000000       4.485738
  366800.000000       4.518966
  366900.000000       4.513254
  367000.000000       4.674384
  367100.000000       4.628102
  367200.000000       4.647182
  367300.000000       4.787993
  367400.000000       4.786573
  367500.000000       4.693834
  367600.000000       4.630860
  367700.000000       4.547077
  367800.000000       4.651801
  367900.000000       4.713226
  368000.000000       4.870198
  368100.000000       4.750047
  368200.000000       4.878525
  368300.000000       4.955285
  368400.000000       4.734232
  368500.000000       4.595907
  368600.000000       4.731567
  368700.000000       4.742088
  368800.000000       4.773795
  368900.000000       4.855893
  369000.000000       4.790006
  369100.000000       4.644661
  369200.000000       4.446279
  369300.000000       4.510960
  369400.000000       4.579096
  369500.000000       4.552003
  369600.000000       4.588783
  369700.000000       4.552086
  369800.000000       4.497085
  369900.000000       4.586076
  370000.000000       4.425240
  370100.000000       4.460337
  370200.000000       4.282691
  370300.000000       4.442985
  370400.000000       4.438852
  370500.000000       4.588842
  370600.000000       4.585961
  370700.000000       4.576771
  370800.000000       4.799709
  370900.000000       4.611758
  371000.000000       4.408419
  371100.000000       4.455894
  371200.000000       4.443356
  371300.000000       4.384327
  371400.000000       4.409366
  371500.000000       4.536822
  371600.000000       4.540834
  371700.000000       4.533675
  371800.000000       4.468486
  371900.000000       4.609210
  372000.000000       4.573162
  372100.000000       4.497885
  372200.000000       4.532132
  372300.000000       4.411947
  372400.000000       4.513395
  372500.000000       4.325423
  372600.000000       4.374879
  372700.000000       4.469298
  372800.000000       4.435508
  372900.000000       4.431727
  373000.000000       4.444359
  373100.000000       4.510511
  373200.000000       4.539371
  373300.000000       4.467987
  373400.000000       4.531671
  373500.000000       4.359972
  373600.000000       4.382222
  373700.000000       4.488849
  373800.000000       4.390818
  373900.000000       4.339183
  374000.000000       4.401813
  374100.000000       4.478434
  374200.000000       4.440169
  374300.000000       4.394363
  374400.000000       4.511463
  374500.000000       4.532165
  374600.000000       4.483826
  374700.000000       4.472442
  374800.000000       4.426019
  374900.000000       4.400952
  375000.000000       4.382224
  375100.000000       4.411023
  375200.000000       4.342133
  375300.000000       4.377333
  375400.000000       4.570758
  375500.000000       4.472112
  375600.000000       4.575710
  375700.000000       4.506699
  375800.000000       4.515473
  375900.000000       4.442167
  376000.000000       4.413672
  376100.000000       4.364951
  376200.000000       4.470613
  376300.000000       4.480592
  376400.000000       4.467135
  376500.000000       4.467216
  376600.000000       4.493816
  376700.000000       4.555997
  376800.000000       4.493543
  376900.000000       4.513125
  377000.000000       4.508458
  377100.000000       4.610189
  377200.000000       4.509520
  377300.000000       4.525906
  377400.000000       4.602432
  377500.000000       4.582188
  377600.000000       4.717081
  377700.000000       4.717639
  377800.000000       4.376470
  377900.000000       4.356243
  378000.000000       4.425244
  378100.000000       4.357976
  378200.000000       4.134699
  378300.000000       3.978035
  378400.000000       4.231526
  378500.000000       4.252135
  378600.000000       4.662798
  378700.000000       4.340984
  378800.000000       4.370020
  378900.000000       4.309375
  379000.000000       4.515852
  379100.000000       4.411539
  379200.000000       4.309357
  379300.000000       4.379894
  379400.000000       4.416773
  379500.000000       4.476134
  379600.000000       4.427592
  379700.000000       4.389983
  379800.000000       4.597122
  379900.000000       4.489430
  380000.000000       4.501443
  380100.000000       4.524776
  380200.000000       4.433808
  380300.000000       4.492373
  380400.000000       4.549822
  380500.000000       4.274203
  380600.000000       4.542528
  380700.000000       4.626798
  380800.000000       4.532112
  380900.000000       4.531029
  381000.000000       4.425204
  381100.000000       4.484771
  381200.000000       4.592102
  381300.000000       4.533878
  381400.000000       4.549102
  381500.000000       4.586116
  381600.000000       4.570435
  381700.000000       4.510251
  381800.000000       4.538930
  381900.000000       4.418518
  382000.000000       4.404677
  382100.000000       4.546651
  382200.000000       4.415537
  382300.000000       4.338387
  382400.000000       4.526487
  382500.000000       4.326699
  382600.000000       4.536456
  382700.000000       4.431224
  382800.000000       4.474231
  382900.000000       4.487330
  383000.000000       4.482720
  383100.000000       4.549856
  383200.000000       4.479141
  383300.000000       4.500985
  383400.000000       4.477773
  383500.000000       4.469797
  383600.000000       4.476553
  383700.000000       4.536295
  383800.000000       4.512602
  383900.000000       4.569538
  384000.000000       4.625367
  384100.000000       4.410216
  384200.000000       4.403011
  384300.000000       4.501870
  384400.000000       4.333542
  384500.000000       4.458579
  384600.000000       4.391437
  384700.000000       4.406739
  384800.000000       4.384917
  384900.000000       4.715081
  385000.000000       4.588379
  385100.000000       4.631043
  385200.000000       4.771812
  385300.000000       4.899503
  385400.000000       4.689163
  385500.000000       4.677311
  385600.000000       4.655494
  385700.000000       4.537203
  385800.000000       4.560031
  385900.000000       4.674884
  386000.000000       4.567778
  386100.000000       4.483985
  386200.000000       4.434053
  386300.000000       4.501973
  386400.000000       4.560310
  386500.000000       4.413428
  386600.000000       4.582920
  386700.000000       4.630857
  386800.000000       4.572962
  386900.000000       4.626980
  387000.000000       4.711234
  387100.000000       4.657565
  387200.000000       4.577279
  387300.000000       4.632285
  387400.000000       4.587684
  387500.000000       4.584817
  387600.000000       4.644299
  387700.000000       4.590370
  387800.000000       4.593294
  387900.000000       4.536781
  388000.000000       4.491948
  388100.000000       4.548186
  388200.000000       4.560738
  388300.000000       4.606642
  388400.000000       4.581679
  388500.000000       4.417363
  388600.000000       4.601414
  388700.000000       4.572757
  388800.000000       4.570482
  388900.000000       4.576248
  389000.000000       4.577591
  389100.000000       4.600340
  389200.000000       4.591143
  389300.000000       4.576291
  389400.000000       4.686629
  389500.000000       4.540862
  389600.000000       4.659263
  389700.000000       4.486830
  389800.000000       4.390942
  389900.000000       4.422673
  390000.000000       4.453434
  390100.000000       4.568896
  390200.000000       4.409644
  390300.000000       4.625505
  390400.000000       4.526148
  390500.000000       4.526669
  390600.000000       4.490855
  390700.000000       4.531337
  390800.000000       4.546865
  390900.000000       4.543451
  391000.000000       4.541780
  391100.000000       4.667161
  391200.000000       4.610016
  391300.000000       4.565757
  391400.000000       4.575614
  391500.000000       4.618355
  391600.000000       4.586556
  391700.000000       4.651219
  391800.000000       4.676996
  391900.000000       4.548247
  392000.000000       4.519383
  392100.000000       4.575504
  392200.000000       4.615928
  392300.000000       4.732267
  392400.000000       4.723335
  392500.000000       4.568255
  392600.000000       4.675864
  392700.000000       4.494803
  392800.000000       4.591350
  392900.000000       4.451835
  393000.000000       4.665467
  393100.000000       4.608313
  393200.000000       4.690525
  393300.000000       4.627293
  393400.000000       4.636958
  393500.000000       4.728327
  393600.000000       4.576386
  393700.000000       4.453061
  393800.000000       4.623170
  393900.000000       4.547237
  394000.000000       4.439667
  394100.000000       4.539584
  394200.000000       4.587360
  394300.000000       4.664208
  394400.000000       4.375271
  394500.000000       4.524831
  394600.000000       4.463508
  394700.000000       4.418444
  394800.000000       4.594981
  394900.000000       4.534653
  395000.000000       4.677108
  395100.000000       4.503437
  395200.000000       4.566040
  395300.000000       4.388057
  395400.000000       4.575634
  395500.000000       4.685933
  395600.000000       4.750299
  395700.000000       4.576562
  395800.000000       4.652639
  395900.000000       4.772402
  396000.000000       4.728379
  396100.000000       4.646280
  396200.000000       4.620031
  396300.000000       4.597345
  396400.000000       4.555181
  396500.000000       4.684943
  396600.000000       4.660000
  396700.000000       4.629956
  396800.000000       4.533246
  396900.000000       4.602338
  397000.000000       4.566582
  397100.000000       4.558231
  397200.000000       4.447659
  397300.000000       4.558029
  397400.000000       4.656614
  397500.000000       4.624814
  397600.000000       4.614073
  397700.000000       4.441154
  397800.000000       4.636243
  397900.000000       4.527659
  398000.000000       4.577594
  398100.000000       4.534217
  398200.000000       4.724406
  398300.000000       4.596905
  398400.000000       4.688538
  398500.000000       4.702766
  398600.000000       4.528483
  398700.000000       4.751674
  398800.000000       4.657893
  398900.000000       4.568911
  399000.000000       4.820460
  399100.000000       4.781562
  399200.000000       4.852770
  399300.000000       4.665777
  399400.000000       4.616956
  399500.000000       4.711168
  399600.000000       4.491840
  399700.000000       4.504854
  399800.000000       4.477639
  399900.000000       4.605144
  400000.000000       4.682231
  400100.000000       4.700104
  400200.000000       4.673003
  400300.000000       4.620526
  400400.000000       4.750543
  400500.000000       4.594836
  400600.000000       4.607937
  400700.000000       4.571491
  400800.000000       4.732919
  400900.000000       4.798958
  401000.000000       4.816080
  401100.000000       4.799974
  401200.000000       4.785608
  401300.000000       4.842056
  401400.000000       4.776090
  401500.000000       4.741808
  401600.000000       4.805228
  401700.000000       4.768908
  401800.000000       4.614943
  401900.000000       4.535206
  402000.000000       4.668802
  402100.000000       4.678791
  402200.000000       4.748639
  402300.000000       4.774189
  402400.000000       4.712664
  402500.000000       5.038807
  402600.000000       4.744349
  402700.000000       4.876451
  402800.000000       4.834805
  402900.000000       4.792913
  403000.000000       4.749443
  403100.000000       4.850136
  403200.000000       4.782185
  403300.000000       4.658023
  403400.000000       4.850401
  403500.000000       4.773768
  403600.000000       4.728439
  403700.000000       4.698266
  403800.000000       4.652165
  403900.000000       4.493241
  404000.000000       4.597644
  404100.000000       4.683334
  404200.000000       4.720743
  404300.000000       4.553308
  404400.000000       4.639767
  404500.000000       4.573993
  404600.000000       4.526355
  404700.000000       4.619131
  404800.000000       4.633340
  404900.000000       4.591317
  405000.000000       4.847355
  405100.000000       4.596255
  405200.000000       4.661559
  405300.000000       4.775267
  405400.000000       4.719283
  405500.000000       4.744522
  405600.000000       4.624983
  405700.000000       4.692434
  405800.000000       4.741576
  405900.000000       4.645976
  406000.000000       4.527837
  406100.000000       4.652617
  406200.000000       4.472679
  406300.000000       4.659250
  406400.000000       4.666372
  406500.000000       4.667783
  406600.000000       4.593346
  406700.000000       4.673523
  406800.000000       4.535270
  406900.000000       4.590009
  407000.000000       4.599155
  407100.000000       4.715874
  407200.000000       4.516484
  407300.000000       4.620987
  407400.000000       4.586528
  407500.000000       4.628908
  407600.000000       4.610810
  407700.000000       4.693058
  407800.000000       4.596803
  407900.000000       4.753602
  408000.000000       4.519370
  408100.000000       4.637209
  408200.000000       4.539459
  408300.000000       4.568246
  408400.000000       4.702800
  408500.000000       4.674472
  408600.000000       4.478063
  408700.000000       4.613791
  408800.000000       4.619015
  408900.000000       4.612144
  409000.000000       4.674806
  409100.000000       4.619133
  409200.000000       4.475339
  409300.000000       4.629557
  409400.000000       4.793801
  409500.000000       4.594194
  409600.000000       4.549243
  409700.000000       4.643120
  409800.000000       4.571435
  409900.000000       4.538505
  410000.000000       4.367229
  410100.000000       4.493133
  410200.000000       4.692013
  410300.000000       4.773941
  410400.000000       4.582692
  410500.000000       4.695340
  410600.000000       4.584603
  410700.000000       4.600268
  410800.000000       4.640160
  410900.000000       4.660935
  411000.000000       4.520079
  411100.000000       4.623677
  411200.000000       4.423457
  411300.000000       4.593345
  411400.000000       4.541042
  411500.000000       4.522333
  411600.000000       4.408679
  411700.000000       4.411276
  411800.000000       4.418210
  411900.000000       4.453629
  412000.000000       4.396482
  412100.000000       4.520590
  412200.000000       4.343377
  412300.000000       4.491263
  412400.000000       4.675408
  412500.000000       4.491187
  412600.000000       4.554738
  412700.000000       4.572840
  412800.000000       4.637460
  412900.000000       4.638029
  413000.000000       4.534402
  413100.000000       4.545598
  413200.000000       4.576152
  413300.000000       4.299491
  413400.000000       4.495657
  413500.000000       4.463640
  413600.000000       4.330314
  413700.000000       4.458710
  413800.000000       4.439071
  413900.000000       4.489759
  414000.000000       4.542402
  414100.000000       4.522695
  414200.000000       4.632502
  414300.000000       4.587948
  414400.000000       4.628986
  414500.000000       4.637256
  414600.000000       4.625383
  414700.000000       4.581439
  414800.000000       4.455391
  414900.000000       4.510958
  415000.000000       4.566156
  415100.000000       4.583844
  415200.000000       4.550787
  415300.000000       4.634511
  415400.000000       4.536221
  415500.000000       4.605881
  415600.000000       4.749468
  415700.000000       4.561116
  415800.000000       4.603768
  415900.000000       4.503739
  416000.000000       4.602196
  416100.000000       4.465489
  416200.000000       4.586868
  416300.000000       4.483740
  416400.000000       4.550198
  416500.000000       4.624430
  416600.000000       4.648492
  416700.000000       4.576218
  416800.000000       4.625577
  416900.000000       4.465169
  417000.000000       4.637849
  417100.000000       4.477420
  417200.000000       4.646178
  417300.000000       4.603655
  417400.000000       4.603425
  417500.000000       4.475117
  417600.000000       4.602140
  417700.000000       4.623257
  417800.000000       4.641008
  417900.000000       4.588851
  418000.000000       4.731742
  418100.000000       4.701402
  418200.000000       4.638770
  418300.000000       4.623302
  418400.000000       4.654422
  418500.000000       4.608667
  418600.000000       4.620914
  418700.000000       4.719366
  418800.000000       4.600234
  418900.000000       4.404190
  419000.000000       4.675025
  419100.000000       4.698601
  419200.000000       4.592953
  419300.000000       4.649976
  419400.000000       4.528214
  419500.000000       4.670986
  419600.000000       4.507277
  419700.000000       4.667749
  419800.000000       4.624054
  419900.000000       4.760376
  420000.000000       4.715149
  420100.000000       4.699756
  420200.000000       4.580411
  420300.000000       4.694473
  420400.000000       4.567045
  420500.000000       4.583091
  420600.000000       4.579036
  420700.000000       4.524609
  420800.000000       4.628210
  420900.000000       4.556159
  421000.000000       4.622602
  421100.000000       4.604371
  421200.000000       4.645194
  421300.000000       4.639256
  421400.000000       4.688595
  421500.000000       4.731666
  421600.000000       4.573795
  421700.000000       4.663846
  421800.000000       4.636941
  421900.000000       4.625572
  422000.000000       4.582733
  422100.000000       4.505725
  422200.000000       4.582945
  422300.000000       4.537176
  422400.000000       4.578134
  422500.000000       4.578729
  422600.000000       4.469391
  422700.000000       4.535585
  422800.000000       4.662629
  422900.000000       4.491053
  423000.000000       4.670375
  423100.000000       4.607500
  423200.000000       4.566590
  423300.000000       4.436868
  423400.000000       4.500732
  423500.000000       4.312406
  423600.000000       4.330658
  423700.000000       4.309245
  423800.000000       4.422514
  423900.000000       4.449921
  424000.000000       4.368226
  424100.000000       4.451617
  424200.000000       4.538281
  424300.000000       4.431959
  424400.000000       4.486026
  424500.000000       4.318017
  424600.000000       4.532780
  424700.000000       4.402476
  424800.000000       4.510970
  424900.000000       4.608350
  425000.000000       4.601368
  425100.000000       4.499325
  425200.000000       4.369261
  425300.000000       4.554409
  425400.000000       4.515618
  425500.000000       4.523534
  425600.000000       4.459203
  425700.000000       4.529204
  425800.000000       4.563557
  425900.000000       4.394966
  426000.000000       4.492150
  426100.000000       4.473612
  426200.000000       4.441703
  426300.000000       4.368171
  426400.000000       4.415659
  426500.000000       4.543225
  426600.000000       4.376434
  426700.000000       4.593750
  426800.000000       4.515528
  426900.000000       4.547713
  427000.000000       4.385397
  427100.000000       4.740719
  427200.000000       4.470358
  427300.000000       4.737791
  427400.000000       4.524932
  427500.000000       4.563688
  427600.000000       4.631842
  427700.000000       4.586034
  427800.000000       4.458812
  427900.000000       4.437985
  428000.000000       4.563960
  428100.000000       4.543351
  428200.000000       4.623172
  428300.000000       4.477819
  428400.000000       4.727250
  428500.000000       4.582712
  428600.000000       4.547382
  428700.000000       4.449949
  428800.000000       4.644418
  428900.000000       4.482316
  429000.000000       4.640107
  429100.000000       4.691586
  429200.000000       4.499594
  429300.000000       4.537986
  429400.000000       4.506673
  429500.000000       4.562586
  429600.000000       4.600019
  429700.000000       4.619353
  429800.000000       4.563422
  429900.000000       4.545421
  430000.000000       4.520473
  430100.000000       4.596077
  430200.000000       4.649365
  430300.000000       4.620324
  430400.000000       4.539731
  430500.000000       4.530649
  430600.000000       4.650536
  430700.000000       4.582621
  430800.000000       4.784415
  430900.000000       4.657744
  431000.000000       4.604705
  431100.000000       4.544802
  431200.000000       4.565487
  431300.000000       4.414818
  431400.000000       4.585638
  431500.000000       4.682436
  431600.000000       4.645558
  431700.000000       4.592008
  431800.000000       4.603357
  431900.000000       4.528346
  432000.000000       4.595864
  432100.000000       4.577636
  432200.000000       4.635728
  432300.000000       4.651049
  432400.000000       4.561461
  432500.000000       4.576715
  432600.000000       4.604008
  432700.000000       4.652191
  432800.000000       4.613823
  432900.000000       4.579201
  433000.000000       4.678806
  433100.000000       4.605095
  433200.000000       4.609278
  433300.000000       4.579626
  433400.000000       4.579297
  433500.000000       4.691675
  433600.000000       4.627275
  433700.000000       4.644113
  433800.000000       4.696734
  433900.000000       4.604445
  434000.000000       4.579492
  434100.000000       4.617323
  434200.000000       4.688565
  434300.000000       4.526601
  434400.000000       4.670794
  434500.000000       4.570413
  434600.000000       4.425953
  434700.000000       4.604744
  434800.000000       4.666855
  434900.000000       4.479429
  435000.000000       4.498382
  435100.000000       4.494086
  435200.000000       4.673727
  435300.000000       4.628900
  435400.000000       4.601561
  435500.000000       4.711807
  435600.000000       4.733022
  435700.000000       4.487575
  435800.000000       4.551824
  435900.000000       4.580208
  436000.000000       4.459072
  436100.000000       4.485351
  436200.000000       4.581997
  436300.000000       4.630022
  436400.000000       4.470524
  436500.000000       4.591200
  436600.000000       4.495446
  436700.000000       4.469109
  436800.000000       4.548038
  436900.000000       4.670770
  437000.000000       4.527665
  437100.000000       4.553828
  437200.000000       4.524507
  437300.000000       4.465288
  437400.000000       4.523256
  437500.000000       4.534957
  437600.000000       4.668851
  437700.000000       4.598755
  437800.000000       4.530650
  437900.000000       4.608148
  438000.000000       4.496377
  438100.000000       4.625131
  438200.000000       4.649508
  438300.000000       4.627523
  438400.000000       4.595817
  438500.000000       4.620917
  438600.000000       4.553875
  438700.000000       4.568387
  438800.000000       4.592476
  438900.000000       4.453704
  439000.000000       4.706579
  439100.000000       4.637118
  439200.000000       4.457210
  439300.000000       4.586448
  439400.000000       4.495134
  439500.000000       4.463535
  439600.000000       4.600872
  439700.000000       4.684652
  439800.000000       4.544993
  439900.000000       4.635429
  440000.000000       4.481523
  440100.000000       4.630371
  440200.000000       4.584628
  440300.000000       4.494341
  440400.000000       4.521442
  440500.000000       4.625472
  440600.000000       4.535643
  440700.000000       4.440017
  440800.000000       4.670522
  440900.000000       4.576504
  441000.000000       4.553505
  441100.000000       4.469219
  441200.000000       4.527855
  441300.000000       4.474429
  441400.000000       4.504279
  441500.000000       4.581663
  441600.000000       4.439456
  441700.000000       4.508453
  441800.000000       4.558212
  441900.000000       4.562572
  442000.000000       4.592172
  442100.000000       4.549554
  442200.000000       4.595462
  442300.000000       4.516391
  442400.000000       4.587081
  442500.000000       4.549261
  442600.000000       4.550575
  442700.000000       4.644984
  442800.000000       4.540431
  442900.000000       4.556055
  443000.000000       4.620328
  443100.000000       4.535252
  443200.000000       4.546656
  443300.000000       4.641011
  443400.000000       4.493992
  443500.000000       4.441152
  443600.000000       4.538101
  443700.000000       4.468150
  443800.000000       4.608952
  443900.000000       4.350873
  444000.000000       4.511357
  444100.000000       4.603755
  444200.000000       4.582215
  444300.000000       4.519530
  444400.000000       4.576031
  444500.000000       4.490701
  444600.000000       4.451913
  444700.000000       4.442361
  444800.000000       4.479292
  444900.000000       4.569376
  445000.000000       4.490759
  445100.000000       4.565455
  445200.000000       4.479842
  445300.000000       4.450775
  445400.000000       4.450024
  445500.000000       4.476558
  445600.000000       4.494832
  445700.000000       4.615264
  445800.000000       4.503133
  445900.000000       4.606024
  446000.000000       4.549477
  446100.000000       4.436118
  446200.000000       4.396301
  446300.000000       4.451998
  446400.000000       4.490925
  446500.000000       4.371117
  446600.000000       4.525663
  446700.000000       4.453835
  446800.000000       4.347535
  446900.000000       4.575943
  447000.000000       4.490547
  447100.000000       4.578444
  447200.000000       4.615909
  447300.000000       4.497491
  447400.000000       4.493047
  447500.000000       4.528038
  447600.000000       4.479073
  447700.000000       4.639792
  447800.000000       4.497863
  447900.000000       4.606558
  448000.000000       4.571994
  448100.000000       4.511274
  448200.000000       4.657738
  448300.000000       4.432683
  448400.000000       4.488759
  448500.000000       4.687435
  448600.000000       4.614086
  448700.000000       4.587286
  448800.000000       4.598262
  448900.000000       4.421024
  449000.000000       4.496576
  449100.000000       4.486394
  449200.000000       4.595903
  449300.000000       4.521899
  449400.000000       4.494978
  449500.000000       4.443959
  449600.000000       4.439550
  449700.000000       4.440214
  449800.000000       4.545445
  449900.000000       4.479092
  450000.000000       4.566354
  450100.000000       4.595782
  450200.000000       4.420836
  450300.000000       4.520455
  450400.000000       4.522701
  450500.000000       4.599372
  450600.000000       4.604894
  450700.000000       4.704116
  450800.000000       4.311867
  450900.000000       4.458637
  451000.000000       4.515035
  451100.000000       4.577043
  451200.000000       4.589329
  451300.000000       4.596508
  451400.000000       4.681872
  451500.000000       4.755151
  451600.000000       4.668730
  451700.000000       4.521976
  451800.000000       4.652023
  451900.000000       4.605659
  452000.000000       4.683546
  452100.000000       4.475500
  452200.000000       4.723181
  452300.000000       4.665381
  452400.000000       4.602565
  452500.000000       4.500663
  452600.000000       4.452764
  452700.000000       4.593711
  452800.000000       4.592067
  452900.000000       4.494915
  453000.000000       4.610430
  453100.000000       4.526087
  453200.000000       4.556539
  453300.000000       4.568701
  453400.000000       4.525932
  453500.000000       4.637248
  453600.000000       4.569923
  453700.000000       4.537652
  453800.000000       4.662259
  453900.000000       4.595273
  454000.000000       4.422273
  454100.000000       4.483714
  454200.000000       4.703285
  454300.000000       4.480728
  454400.000000       4.571664
  454500.000000       4.565716
  454600.000000       4.511972
  454700.000000       4.481759
  454800.000000       4.637367
  454900.000000       4.635712
  455000.000000       4.660576
  455100.000000       4.560559
  455200.000000       4.605384
  455300.000000       4.619574
  455400.000000       4.682880
  455500.000000       4.660848
  455600.000000       4.632498
  455700.000000       4.665052
  455800.000000       4.751339
  455900.000000       4.507942
  456000.000000       4.556398
  456100.000000       4.580067
  456200.000000       4.663969
  456300.000000       4.454458
  456400.000000       4.665405
  456500.000000       4.599498
  456600.000000       4.620084
  456700.000000       4.622968
  456800.000000       4.593733
  456900.000000       4.674355
  457000.000000       4.682479
  457100.000000       4.544482
  457200.000000       4.474008
  457300.000000       4.656956
  457400.000000       4.616846
  457500.000000       4.620334
  457600.000000       4.816965
  457700.000000       4.546752
  457800.000000       4.548965
  457900.000000       4.569984
  458000.000000       4.582465
  458100.000000       4.703410
  458200.000000       4.589136
  458300.000000       4.490219
  458400.000000       4.585429
  458500.000000       4.642758
  458600.000000       4.656916
  458700.000000       4.653244
  458800.000000       4.837311
  458900.000000       4.655519
  459000.000000       4.528317
  459100.000000       4.573449
  459200.000000       4.691268
  459300.000000       4.620602
  459400.000000       4.515335
  459500.000000       4.592374
  459600.000000       4.637708
  459700.000000       4.530332
  459800.000000       4.631451
  459900.000000       4.602629
  460000.000000       4.398133
  460100.000000       4.497934
  460200.000000       4.590673
  460300.000000       4.521170
  460400.000000       4.361365
  460500.000000       4.523359
  460600.000000       4.523601
  460700.000000       4.581983
  460800.000000       4.545006
  460900.000000       4.794932
  461000.000000       4.560931
  461100.000000       4.546247
  461200.000000       4.601912
  461300.000000       4.533807
  461400.000000       4.361935
  461500.000000       4.426226
  461600.000000       4.474502
  461700.000000       4.346715
  461800.000000       4.559990
  461900.000000       4.333359
  462000.000000       4.503578
  462100.000000       4.485013
  462200.000000       4.570551
  462300.000000       4.287515
  462400.000000       4.390404
  462500.000000       4.466747
  462600.000000       4.524076
  462700.000000       4.443286
  462800.000000       4.663321
  462900.000000       4.524086
  463000.000000       4.612430
  463100.000000       4.516699
  463200.000000       4.609645
  463300.000000       4.552733
  463400.000000       4.548366
  463500.000000       4.565086
  463600.000000       4.669484
  463700.000000       4.505735
  463800.000000       4.697815
  463900.000000       4.665687
  464000.000000       4.710787
  464100.000000       4.534297
  464200.000000       4.547082
  464300.000000       4.517089
  464400.000000       4.614565
  464500.000000       4.583766
  464600.000000       4.768454
  464700.000000       4.625661
  464800.000000       4.577608
  464900.000000       4.630244
  465000.000000       4.575993
  465100.000000       4.552759
  465200.000000       4.571683
  465300.000000       4.528431
  465400.000000       4.642274
  465500.000000       4.622835
  465600.000000       4.594558
  465700.000000       4.593264
  465800.000000       4.437390
  465900.000000       4.465304
  466000.000000       4.615271
  466100.000000       4.573219
  466200.000000       4.483478
  466300.000000       4.658119
  466400.000000       4.650786
  466500.000000       4.551286
  466600.000000       4.596174
  466700.000000       4.503317
  466800.000000       4.477998
  466900.000000       4.530818
  467000.000000       4.515906
  467100.000000       4.641241
  467200.000000       4.648921
  467300.000000       4.701479
  467400.000000       4.584197
  467500.000000       4.621970
  467600.000000       4.672991
  467700.000000       4.668577
  467800.000000       4.559010
  467900.000000       4.669966
  468000.000000       4.544172
  468100.000000       4.628119
  468200.000000       4.666551
  468300.000000       4.669864
  468400.000000       4.613927
  468500.000000       4.474661
  468600.000000       4.586360
  468700.000000       4.679018
  468800.000000       4.546027
  468900.000000       4.513596
  469000.000000       4.413863
  469100.000000       4.554063
  469200.000000       4.470096
  469300.000000       4.592568
  469400.000000       4.632851
  469500.000000       4.605814
  469600.000000       4.578737
  469700.000000       4.480587
  469800.000000       4.542796
  469900.000000       4.590163
  470000.000000       4.622992
  470100.000000       4.665662
  470200.000000       4.673284
  470300.000000       4.438002
  470400.000000       4.419793
  470500.000000       4.553391
  470600.000000       4.464022
  470700.000000       4.584916
  470800.000000       4.460175
  470900.000000       4.639734
  471000.000000       4.462831
  471100.000000       4.454778
  471200.000000       4.468091
  471300.000000       4.550539
  471400.000000       4.593667
  471500.000000       4.616164
  471600.000000       4.567825
  471700.000000       4.719290
  471800.000000       4.662456
  471900.000000       4.632644
  472000.000000       4.622815
  472100.000000       4.554149
  472200.000000       4.564710
  472300.000000       4.741401
  472400.000000       4.617571
  472500.000000       4.512331
  472600.000000       4.457094
  472700.000000       4.538496
  472800.000000       4.489681
  472900.000000       4.587280
  473000.000000       4.611399
  473100.000000       4.564867
  473200.000000       4.591867
  473300.000000       4.724092
  473400.000000       4.518184
  473500.000000       4.719152
  473600.000000       4.507825
  473700.000000       4.552271
  473800.000000       4.672310
  473900.000000       4.739272
  474000.000000       4.582107
  474100.000000       4.769191
  474200.000000       4.405859
  474300.000000       4.506863
  474400.000000       4.569409
  474500.000000       4.739289
  474600.000000       4.621147
  474700.000000       4.587786
  474800.000000       4.636495
  474900.000000       4.529757
  475000.000000       4.567873
  475100.000000       4.669778
  475200.000000       4.725119
  475300.000000       4.678220
  475400.000000       4.668132
  475500.000000       4.667567
  475600.000000       4.718562
  475700.000000       4.697236
  475800.000000       4.659236
  475900.000000       4.663927
  476000.000000       4.603963
  476100.000000       4.633498
  476200.000000       4.636158
  476300.000000       4.832782
  476400.000000       4.533597
  476500.000000       4.555915
  476600.000000       4.464125
  476700.000000       4.563304
  476800.000000       4.589506
  476900.000000       4.502181
  477000.000000       4.568683
  477100.000000       4.587160
  477200.000000       4.496168
  477300.000000       4.644650
  477400.000000       4.568703
  477500.000000       4.573772
  477600.000000       4.606053
  477700.000000       4.385787
  477800.000000       4.471200
  477900.000000       4.392969
  478000.000000       4.544277
  478100.000000       4.375757
  478200.000000       4.437066
  478300.000000       4.454608
  478400.000000       4.580908
  478500.000000       4.511344
  478600.000000       4.529852
  478700.000000       4.546800
  478800.000000       4.392741
  478900.000000       4.535462
  479000.000000       4.455471
  479100.000000       4.557290
  479200.000000       4.545119
  479300.000000       4.576688
  479400.000000       4.581883
  479500.000000       4.597480
  479600.000000       4.545891
  479700.000000       4.557084
  479800.000000       4.515238
  479900.000000       4.495754
  480000.000000       4.548838
  480100.000000       4.658671
  480200.000000       4.482776
  480300.000000       4.515951
  480400.000000       4.590517
  480500.000000       4.373761
  480600.000000       4.320687
  480700.000000       4.579303
  480800.000000       4.566959
  480900.000000       4.590536
  481000.000000       4.629773
  481100.000000       4.419810
  481200.000000       4.438948
  481300.000000       4.662617
  481400.000000       4.536095
  481500.000000       4.635535
  481600.000000       4.512410
  481700.000000       4.502396
  481800.000000       4.529616
  481900.000000       4.443163
  482000.000000       4.514408
  482100.000000       4.463936
  482200.000000       4.607856
  482300.000000       4.514365
  482400.000000       4.488084
  482500.000000       4.552069
  482600.000000       4.499821
  482700.000000       4.728576
  482800.000000       4.574845
  482900.000000       4.557144
  483000.000000       4.545031
  483100.000000       4.653728
  483200.000000       4.350405
  483300.000000       4.596609
  483400.000000       4.531895
  483500.000000       4.466871
  483600.000000       4.507790
  483700.000000       4.399109
  483800.000000       4.573832
  483900.000000       4.430780
  484000.000000       4.673867
  484100.000000       4.603540
  484200.000000       4.619106
  484300.000000       4.556761
  484400.000000       4.460833
  484500.000000       4.436554
  484600.000000       4.373267
  484700.000000       4.514892
  484800.000000       4.458536
  484900.000000       4.540932
  485000.000000       4.389653
  485100.000000       4.479755
  485200.000000       4.366517
  485300.000000       4.519847
  485400.000000       4.452488
  485500.000000       4.480460
  485600.000000       4.366602
  485700.000000       4.616569
  485800.000000       4.604844
  485900.000000       4.469261
  486000.000000       4.525401
  486100.000000       4.518835
  486200.000000       4.456143
  486300.000000       4.426765
  486400.000000       4.583496
  486500.000000       4.597861
  486600.000000       4.446920
  486700.000000       4.521034
  486800.000000       4.560573
  486900.000000       4.363580
  487000.000000       4.437559
  487100.000000       4.445907
  487200.000000       4.565485
  487300.000000       4.475902
  487400.000000       4.528506
  487500.000000       4.614343
  487600.000000       4.631791
  487700.000000       4.565413
  487800.000000       4.559230
  487900.000000       4.577257
  488000.000000       4.495375
  488100.000000       4.457142
  488200.000000       4.557721
  488300.000000       4.487175
  488400.000000       4.512716
  488500.000000       4.660002
  488600.000000       4.490013
  488700.000000       4.603387
  488800.000000       4.361889
  488900.000000       4.518218
  489000.000000       4.476442
  489100.000000       4.425406
  489200.000000       4.474695
  489300.000000       4.525372
  489400.000000       4.420163
  489500.000000       4.465365
  489600.000000       4.468282
  489700.000000       4.505453
  489800.000000       4.419020
  489900.000000       4.354131
  490000.000000       4.414476
  490100.000000       4.601816
  490200.000000       4.593078
  490300.000000       4.496499
  490400.000000       4.480685
  490500.000000       4.566517
  490600.000000       4.282963
  490700.000000       4.484786
  490800.000000       4.567221
  490900.000000       4.446383
  491000.000000       4.485947
  491100.000000       4.462789
  491200.000000       4.543489
  491300.000000       4.538488
  491400.000000       4.574420
  491500.000000       4.553291
  491600.000000       4.500390
  491700.000000       4.600802
  491800.000000       4.491590
  491900.000000       4.609925
  492000.000000       4.476007
  492100.000000       4.384918
  492200.000000       4.521445
  492300.000000       4.476315
  492400.000000       4.563981
  492500.000000       4.422280
  492600.000000       4.666910
  492700.000000       4.630048
  492800.000000       4.545746
  492900.000000       4.429788
  493000.000000       4.483079
  493100.000000       4.467620
  493200.000000       4.528248
  493300.000000       4.428816
  493400.000000       4.504650
  493500.000000       4.409900
  493600.000000       4.486078
  493700.000000       4.554563
  493800.000000       4.535821
  493900.000000       4.535373
  494000.000000       4.577183
  494100.000000       4.624995
  494200.000000       4.535892
  494300.000000       4.494595
  494400.000000       4.516800
  494500.000000       4.599287
  494600.000000       4.634772
  494700.000000       4.640160
  494800.000000       4.559701
  494900.000000       4.682446
  495000.000000       4.514144
  495100.000000       4.644057
  495200.000000       4.568734
  495300.000000       4.592385
  495400.000000       4.601665
  495500.000000       4.669457
  495600.000000       4.588473
  495700.000000       4.585846
  495800.000000       4.579814
  495900.000000       4.537846
  496000.000000       4.588079
  496100.000000       4.687126
  496200.000000       4.672197
  496300.000000       4.704564
  496400.000000       4.593463
  496500.000000       4.704300
  496600.000000       4.626005
  496700.000000       4.514706
  496800.000000       4.667560
  496900.000000       4.637456
  497000.000000       4.682594
  497100.000000       4.607222
  497200.000000       4.745416
  497300.000000       4.795288
  497400.000000       4.666409
  497500.000000       4.663433
  497600.000000       4.744511
  497700.000000       4.786309
  497800.000000       4.720598
  497900.000000       4.771868
  498000.000000       4.749737
  498100.000000       4.739960
  498200.000000       4.911507
  498300.000000       4.805180
  498400.000000       4.702346
  498500.000000       4.808118
  498600.000000       4.669954
  498700.000000       4.775510
  498800.000000       4.625550
  498900.000000       4.631424
  499000.000000       4.710625
  499100.000000       4.718521
  499200.000000       4.702993
  499300.000000       4.692667
  499400.000000       4.576611
  499500.000000       4.637137
  499600.000000       4.758248
  499700.000000       4.669987
  499800.000000       4.686607
  499900.000000       4.626984
  500000.000000       4.648152
  500100.000000       4.560716
  500200.000000       4.678288
  500300.000000       4.590196
  500400.000000       4.779647
  500500.000000       4.565791
  500600.000000       4.689073
  500700.000000       4.613209
  500800.000000       4.643502
  500900.000000       4.693097
  501000.000000       4.794647
  501100.000000       4.641413
  501200.000000       4.590127
  501300.000000       4.585398
  501400.000000       4.747986
  501500.000000       4.606436
  501600.000000       4.609219
  501700.000000       4.434520
  501800.000000       4.422748
  501900.000000       4.662655
  502000.000000       4.451064
  502100.000000       4.027720
  502200.000000       3.962132
  502300.000000       3.892661
  502400.000000       4.111902
  502500.000000       4.027713
  502600.000000       4.173930
  502700.000000       4.305059
  502800.000000       4.420780
  502900.000000       4.180689
  503000.000000       4.261175
  503100.000000       4.060408
  503200.000000       4.340512
  503300.000000       4.133271
  503400.000000       4.254539
  503500.000000       4.138579
  503600.000000       4.123164
  503700.000000       4.078734
  503800.000000       4.216398
  503900.000000       4.167098
  504000.000000       4.279560
  504100.000000       4.040147
  504200.000000       4.073651
  504300.000000       4.233266
  504400.000000       4.067666
  504500.000000       4.112693
  504600.000000       4.117921
  504700.000000       4.192823
  504800.000000       4.118485
  504900.000000       4.247380
  505000.000000       3.990692
  505100.000000       4.193090
  505200.000000       4.263696
  505300.000000       4.142125
  505400.000000       4.063440
  505500.000000       4.278013
  505600.000000       4.169847
  505700.000000       4.245128
  505800.000000       4.268308
  505900.000000       4.235464
  506000.000000       4.160755
  506100.000000       4.151029
  506200.000000       4.207114
  506300.000000       4.222238
  506400.000000       4.027423
  506500.000000       4.076398
  506600.000000       4.073776
  506700.000000       4.046495
  506800.000000       4.098904
  506900.000000       3.960927
  507000.000000       3.992920
  507100.000000       3.942327
  507200.000000       3.966045
  507300.000000       3.876026
  507400.000000       4.277767
  507500.000000       4.093811
  507600.000000       3.956204
  507700.000000       4.013166
  507800.000000       4.098819
  507900.000000       4.171910
  508000.000000       3.926205
  508100.000000       4.133929
  508200.000000       4.025320
  508300.000000       4.224362
  508400.000000       4.267203
  508500.000000       4.136394
  508600.000000       4.031648
  508700.000000       3.936140
  508800.000000       4.291654
  508900.000000       4.013656
  509000.000000       4.056033
  509100.000000       3.818498
  509200.000000       4.060830
  509300.000000       3.993977
  509400.000000       4.045434
  509500.000000       4.057810
  509600.000000       3.987750
  509700.000000       4.020883
  509800.000000       4.217942
  509900.000000       4.081456
  510000.000000       4.142678
  510100.000000       3.942092
  510200.000000       4.279166
  510300.000000       4.083389
  510400.000000       4.288920
  510500.000000       4.240576
  510600.000000       4.039036
  510700.000000       4.028395
  510800.000000       4.110624
  510900.000000       4.101030
  511000.000000       4.254609
  511100.000000       4.251802
  511200.000000       4.354653
  511300.000000       4.148247
  511400.000000       4.234586
  511500.000000       4.180940
  511600.000000       4.116050
  511700.000000       4.003485
  511800.000000       4.228672
  511900.000000       4.057792
  512000.000000       4.135180
  512100.000000       3.965160
  512200.000000       3.994743
  512300.000000       4.225422
  512400.000000       4.144369
  512500.000000       4.496217
  512600.000000       4.216322
  512700.000000       4.169386
  512800.000000       4.140301
  512900.000000       4.372681
  513000.000000       4.212258
  513100.000000       4.327621
  513200.000000       4.156518
  513300.000000       4.266502
  513400.000000       4.147493
  513500.000000       4.080973
  513600.000000       4.276174
  513700.000000       4.191669
  513800.000000       4.324684
  513900.000000       4.210175
  514000.000000       4.090059
  514100.000000       4.270282
  514200.000000       3.975904
  514300.000000       4.269946
  514400.000000       4.299508
  514500.000000       4.038930
  514600.000000       4.109318
  514700.000000       4.232898
  514800.000000       4.322203
  514900.000000       4.163487
  515000.000000       4.134983
  515100.000000       4.125142
  515200.000000       4.216410
  515300.000000       4.164145
  515400.000000       4.237519
  515500.000000       4.188335
  515600.000000       4.025995
  515700.000000       4.168137
  515800.000000       4.074278
  515900.000000       4.061553
  516000.000000       4.130159
  516100.000000       4.151692
  516200.000000       4.043937
  516300.000000       4.314647
  516400.000000       4.176544
  516500.000000       4.186243
  516600.000000       4.145910
  516700.000000       4.074467
  516800.000000       4.269969
  516900.000000       4.176420
  517000.000000       4.235398
  517100.000000       4.344337
  517200.000000       4.317083
  517300.000000       4.238068
  517400.000000       4.216883
  517500.000000       4.100910
  517600.000000       4.203683
  517700.000000       4.168803
  517800.000000       4.169392
  517900.000000       4.241392
  518000.000000       4.154043
  518100.000000       4.159813
  518200.000000       4.226514
  518300.000000       4.157225
  518400.000000       4.201670
  518500.000000       4.103506
  518600.000000       4.200328
  518700.000000       4.297403
  518800.000000       4.257397
  518900.000000       3.866227
  519000.000000       4.142006
  519100.000000       3.959565
  519200.000000       3.992614
  519300.000000       4.217279
  519400.000000       4.108383
  519500.000000       4.419603
  519600.000000       4.095496
  519700.000000       3.974383
  519800.000000       4.042981
  519900.000000       4.230524
  520000.000000       4.159154
  520100.000000       4.128868
  520200.000000       4.230809
  520300.000000       4.143950
  520400.000000       4.176877
  520500.000000       4.165014
  520600.000000       4.051651
  520700.000000       4.235180
  520800.000000       4.081084
  520900.000000       4.000812
  521000.000000       4.085070
  521100.000000       4.146602
  521200.000000       4.213641
  521300.000000       4.048473
  521400.000000       4.283328
  521500.000000       4.155786
  521600.000000       4.255623
  521700.000000       4.073281
  521800.000000       4.179024
  521900.000000       4.008618
  522000.000000       4.107464
  522100.000000       3.842459
  522200.000000       4.052467
  522300.000000       3.795273
  522400.000000       3.978944
  522500.000000       3.948020
  522600.000000       4.063276
  522700.000000       3.928506
  522800.000000       4.115637
  522900.000000       4.164565
  523000.000000       4.046202
  523100.000000       4.244500
  523200.000000       3.987578
  523300.000000       3.967307
  523400.000000       4.092861
  523500.000000       4.003430
  523600.000000       3.916133
  523700.000000       4.100573
  523800.000000       3.924570
  523900.000000       3.929767
  524000.000000       4.023215
  524100.000000       3.953245
  524200.000000       3.954437
  524300.000000       3.891091
  524400.000000       3.772926
  524500.000000       3.835426
  524600.000000       3.802501
  524700.000000       4.030045
  524800.000000       3.991908
  524900.000000       3.908830
  525000.000000       3.980523
  525100.000000       3.991990
  525200.000000       4.027640
  525300.000000       3.980418
  525400.000000       4.015625
  525500.000000       4.117169
  525600.000000       4.014808
  525700.000000       3.933543
  525800.000000       3.935909
  525900.000000       3.984292
  526000.000000       4.051969
  526100.000000       3.878437
  526200.000000       3.879243
  526300.000000       3.947873
  526400.000000       4.210060
  526500.000000       4.320053
  526600.000000       3.863504
  526700.000000       3.864063
  526800.000000       3.903084
  526900.000000       4.057331
  527000.000000       4.034226
  527100.000000       4.112191
  527200.000000       3.731575
  527300.000000       3.594083
  527400.000000       3.944380
  527500.000000       3.855883
  527600.000000       3.875272
  527700.000000       3.866441
  527800.000000       3.820785
  527900.000000       3.888687
  528000.000000       3.854542
  528100.000000       3.956936
  528200.000000       3.835239
  528300.000000       3.849827
  528400.000000       3.952959
  528500.000000       3.941682
  528600.000000       3.913170
  528700.000000       4.068425
  528800.000000       3.980828
  528900.000000       3.968026
  529000.000000       3.915868
  529100.000000       3.970570
  529200.000000       3.976250
  529300.000000       3.866100
  529400.000000       3.850823
  529500.000000       3.930541
  529600.000000       3.950627
  529700.000000       3.992704
  529800.000000       3.884442
  529900.000000       3.942681
  530000.000000       3.832380
  530100.000000       4.006027
  530200.000000       3.904043
  530300.000000       4.018526
  530400.000000       4.169693
  530500.000000       3.910910
  530600.000000       3.932968
  530700.000000       3.939342
  530800.000000       4.045603
  530900.000000       3.863657
  531000.000000       4.249081
  531100.000000       4.017733
  531200.000000       4.029228
  531300.000000       4.077715
  531400.000000       3.808903
  531500.000000       3.962460
  531600.000000       4.004096
  531700.000000       3.942296
  531800.000000       3.872850
  531900.000000       4.147500
  532000.000000       4.052264
  532100.000000       3.925701
  532200.000000       3.906766
  532300.000000       3.897611
  532400.000000       3.806210
  532500.000000       4.220364
  532600.000000       3.922127
  532700.000000       3.831660
  532800.000000       4.090719
  532900.000000       3.876873
  533000.000000       3.886054
  533100.000000       4.028575
  533200.000000       3.756593
  533300.000000       3.850983
  533400.000000       3.789126
  533500.000000       3.938854
  533600.000000       3.936956
  533700.000000       4.023814
  533800.000000       3.801108
  533900.000000       3.777244
  534000.000000       3.684423
  534100.000000       3.699953
  534200.000000       3.844235
  534300.000000       3.693392
  534400.000000       3.695384
  534500.000000       3.713267
  534600.000000       3.699232
  534700.000000       3.644493
  534800.000000       3.586074
  534900.000000       3.655349
  535000.000000       3.957004
  535100.000000       3.666946
  535200.000000       3.842371
  535300.000000       4.119727
  535400.000000       4.039810
  535500.000000       3.816877
  535600.000000       3.665001
  535700.000000       3.767550
  535800.000000       3.712012
  535900.000000       3.646651
  536000.000000       3.542626
  536100.000000       3.531925
  536200.000000       3.651135
  536300.000000       3.646732
  536400.000000       3.470799
  536500.000000       3.611347
  536600.000000       3.647415
  536700.000000       3.520143
  536800.000000       3.601145
  536900.000000       3.541821
  537000.000000       3.572092
  537100.000000       3.562326
  537200.000000       3.690547
  537300.000000       3.586035
  537400.000000       3.798249
  537500.000000       3.725095
  537600.000000       3.979724
  537700.000000       3.709012
  537800.000000       3.697093
  537900.000000       3.875921
  538000.000000       3.913782
  538100.000000       3.700748
  538200.000000       3.669670
  538300.000000       3.840807
  538400.000000       4.127924
  538500.000000       3.831561
  538600.000000       3.948708
  538700.000000       3.809639
  538800.000000       3.946922
  538900.000000       3.650773
  539000.000000       3.702484
  539100.000000       4.041945
  539200.000000       3.973205
  539300.000000       3.767283
  539400.000000       3.809654
  539500.000000       3.769568
  539600.000000       3.809664
  539700.000000       3.748309
  539800.000000       3.858386
  539900.000000       3.973388
  540000.000000       3.881390
  540100.000000       3.934746
  540200.000000       4.018507
  540300.000000       3.942475
  540400.000000       3.921405
  540500.000000       4.068152
  540600.000000       4.018604
  540700.000000       4.144056
  540800.000000       3.855428
  540900.000000       3.828023
  541000.000000       3.951522
  541100.000000       3.810055
  541200.000000       3.864965
  541300.000000       4.107014
  541400.000000       3.904336
  541500.000000       3.872185
  541600.000000       3.826803
  541700.000000       3.762120
  541800.000000       3.924995
  541900.000000       4.112365
  542000.000000       4.025768
  542100.000000       3.828284
  542200.000000       3.907538
  542300.000000       4.034373
  542400.000000       3.856010
  542500.000000       4.018459
  542600.000000       3.916713
  542700.000000       3.901609
  542800.000000       3.906795
  542900.000000       3.960972
  543000.000000       3.772751
  543100.000000       3.801580
  543200.000000       3.933783
  543300.000000       3.626769
  543400.000000       3.830620
  543500.000000       3.569133
  543600.000000       3.688978
  543700.000000       3.720769
  543800.000000       3.704579
  543900.000000       3.251896
  544000.000000       4.005195
  544100.000000       4.127575
  544200.000000       3.557390
  544300.000000       3.619720
  544400.000000       3.877347
  544500.000000       3.725282
  544600.000000       3.919428
  544700.000000       3.839218
  544800.000000       3.913531
  544900.000000       3.625786
  545000.000000       3.715802
  545100.000000       3.551943
  545200.000000       3.645799
  545300.000000       3.675425
  545400.000000       3.737448
  545500.000000       3.792025
  545600.000000       3.642549
  545700.000000       3.727037
  545800.000000       3.947028
  545900.000000       3.821920
  546000.000000       3.956557
  546100.000000       3.821832
  546200.000000       3.828403
  546300.000000       3.673247
  546400.000000       3.754700
  546500.000000       3.708434
  546600.000000       3.806345
  546700.000000       3.760481
  546800.000000       3.826243
  546900.000000       3.705055
  547000.000000       3.804162
  547100.000000       3.962462
  547200.000000       3.795713
  547300.000000       3.919155
  547400.000000       3.762914
  547500.000000       3.838781
  547600.000000       3.414748
  547700.000000       3.471211
  547800.000000       3.592058
  547900.000000       3.578879
  548000.000000       3.516362
  548100.000000       3.685299
  548200.000000       3.585019
  548300.000000       3.737814
  548400.000000       3.700007
  548500.000000       3.652066
  548600.000000       3.737110
  548700.000000       3.667700
  548800.000000       3.574612
  548900.000000       3.510411
  549000.000000       3.393033
  549100.000000       3.403876
  549200.000000       3.733786
  549300.000000       3.453863
  549400.000000       3.597908
  549500.000000       3.616898
  549600.000000       3.551009
  549700.000000       3.612542
  549800.000000       3.497273
  549900.000000       3.541531
  550000.000000       3.702884
  550100.000000       3.498255
  550200.000000       3.445349
  550300.000000       3.560788
  550400.000000       3.508704
  550500.000000       3.961972
  550600.000000       3.697517
  550700.000000       4.193036
  550800.000000       4.064467
  550900.000000       4.260715
  551000.000000       4.157716
  551100.000000       4.071972
  551200.000000       4.160410
  551300.000000       4.146764
  551400.000000       3.968691
  551500.000000       4.045941
  551600.000000       3.788980
  551700.000000       3.379110
  551800.000000       3.706621
  551900.000000       3.573321
  552000.000000       3.837203
  552100.000000       4.254952
  552200.000000       4.005050
  552300.000000       3.882833
  552400.000000       3.583503
  552500.000000       3.336188
  552600.000000       3.506628
  552700.000000       3.406076
  552800.000000       3.534811
  552900.000000       3.588703
  553000.000000       3.663858
  553100.000000       3.729032
  553200.000000       3.880234
  553300.000000       3.760337
  553400.000000       4.052293
  553500.000000       3.716720
  553600.000000       3.549064
  553700.000000       3.528602
  553800.000000       3.657582
  553900.000000       3.546056
  554000.000000       3.636530
  554100.000000       3.676067
  554200.000000       3.357070
  554300.000000       3.293178
  554400.000000       3.725159
  554500.000000       3.531360
  554600.000000       3.519629
  554700.000000       3.452173
  554800.000000       3.360837
  554900.000000       3.383895
  555000.000000       3.340256
  555100.000000       3.330868
  555200.000000       3.782949
  555300.000000       3.948290
  555400.000000       3.720116
  555500.000000       3.862978
  555600.000000       3.907662
  555700.000000       3.697214
  555800.000000       3.394398
  555900.000000       3.433670
  556000.000000       3.803479
  556100.000000       3.525877
  556200.000000       3.659997
  556300.000000       3.448887
  556400.000000       3.574038
  556500.000000       3.393831
  556600.000000       3.588062
  556700.000000       3.405376
  556800.000000       3.130485
  556900.000000       3.217126
  557000.000000       3.200081
  557100.000000       3.360991
  557200.000000       3.022154
  557300.000000       2.803775
  557400.000000       2.553151
  557500.000000       2.472706
  557600.000000       2.290228
  557700.000000       2.306134
  557800.000000       2.535496
  557900.000000       2.509973
  558000.000000       2.652069
  558100.000000       2.608056
  558200.000000       2.589951
  558300.000000       2.625797
  558400.000000       2.632799
  558500.000000       2.648785
  558600.000000       2.780780
  558700.000000       2.909499
  558800.000000       2.848726
  558900.000000       2.826056
  559000.000000       2.517136
  559100.000000       2.390719
  559200.000000       2.519977
  559300.000000       2.526890
  559400.000000       2.353292
  559500.000000       2.477022
  559600.000000       2.517386
  559700.000000       2.569357
  559800.000000       2.415819
  559900.000000       2.425679
  560000.000000       2.439579
  560100.000000       2.342706
  560200.000000       2.559124
  560300.000000       2.715507
  560400.000000       2.374387
  560500.000000       2.811077
  560600.000000       2.718729
  560700.000000       2.866656
  560800.000000       2.699301
  560900.000000       2.878451
  561000.000000       3.136752
  561100.000000       2.831488
  561200.000000       3.554883
  561300.000000       3.115864
  561400.000000       3.302490
  561500.000000       3.051995
  561600.000000       3.287374
  561700.000000       3.294174
  561800.000000       3.449355
  561900.000000       3.468116
  562000.000000       3.385409
  562100.000000       3.839916
  562200.000000       3.201693
  562300.000000       3.758319
  562400.000000       3.292735
  562500.000000       3.371032
  562600.000000       3.312735
  562700.000000       3.330582
  562800.000000       3.718795
  562900.000000       3.984647
  563000.000000       4.056420
  563100.000000       3.792204
  563200.000000       3.481585
  563300.000000       4.028610
  563400.000000       4.125386
  563500.000000       4.006266
  563600.000000       4.020027
  563700.000000       4.198092
  563800.000000       4.237800
  563900.000000       4.157767
  564000.000000       4.240534
  564100.000000       4.732371
  564200.000000       4.927161
  564300.000000       4.572868
  564400.000000       4.907836
  564500.000000       4.873745
  564600.000000       4.891651
  564700.000000       4.914363
  564800.000000       4.936955
  564900.000000       4.852934
  565000.000000       4.840862
  565100.000000       4.653706
  565200.000000       4.777994
  565300.000000       4.643183
  565400.000000       4.957085
  565500.000000       4.754813
  565600.000000       4.682622
  565700.000000       4.790058
  565800.000000       4.699315
  565900.000000       4.839243
  566000.000000       4.882426
  566100.000000       5.259089
  566200.000000       5.334297
  566300.000000       5.284806
  566400.000000       5.229913
  566500.000000       4.835786
  566600.000000       4.629153
  566700.000000       4.321104
  566800.000000       4.738269
  566900.000000       4.514194
  567000.000000       4.416314
  567100.000000       4.589539
  567200.000000       4.643440
  567300.000000       4.518621
  567400.000000       4.631140
  567500.000000       4.427322
  567600.000000       4.389556
  567700.000000       4.524688
  567800.000000       4.280702
  567900.000000       4.580714
  568000.000000       4.334134
  568100.000000       4.573069
  568200.000000       4.382901
  568300.000000       4.485290
  568400.000000       4.645930
  568500.000000       4.522210
  568600.000000       4.298715
  568700.000000       4.432854
  568800.000000       4.456695
  568900.000000       4.390750
  569000.000000       4.365795
  569100.000000       4.328328
  569200.000000       4.400433
  569300.000000       4.416103
  569400.000000       4.067621
  569500.000000       3.970487
  569600.000000       4.205114
  569700.000000       3.890336
  569800.000000       4.432602
  569900.000000       4.189649
  570000.000000       3.970236
  570100.000000       3.992854
  570200.000000       4.200256
  570300.000000       4.236322
  570400.000000       4.342002
  570500.000000       4.147444
  570600.000000       4.147078
  570700.000000       4.057566
  570800.000000       4.023294
  570900.000000       4.489002
  571000.000000       4.245842
  571100.000000       4.646767
  571200.000000       4.667726
  571300.000000       4.764124
  571400.000000       4.606878
  571500.000000       4.701698
  571600.000000       4.906873
  571700.000000       4.871395
  571800.000000       4.743341
  571900.000000       4.622925
  572000.000000       4.525255
  572100.000000       4.495318
  572200.000000       4.410179
  572300.000000       4.269376
  572400.000000       4.251422
  572500.000000       4.563807
  572600.000000       4.327259
  572700.000000       4.211809
  572800.000000       4.509184
  572900.000000       4.537515
  573000.000000       4.430174
  573100.000000       4.632349
  573200.000000       4.744418
  573300.000000       4.324866
  573400.000000       4.456393
  573500.000000       4.848711
  573600.000000       4.951520
  573700.000000       4.852038
  573800.000000       5.166435
  573900.000000       4.827205
  574000.000000       5.051238
  574100.000000       5.293760
  574200.000000       5.268598
  574300.000000       5.397308
  574400.000000       5.186073
  574500.000000       4.910201
  574600.000000       4.359668
  574700.000000       4.659970
  574800.000000       4.359925
  574900.000000       4.649851
  575000.000000       4.980865
  575100.000000       4.859674
  575200.000000       4.999338
  575300.000000       5.194139
  575400.000000       5.560585
  575500.000000       5.552539
  575600.000000       5.201819
  575700.000000       5.426028
  575800.000000       4.927805
  575900.000000       4.840546
  576000.000000       4.709162
  576100.000000       4.807150
  576200.000000       4.846477
  576300.000000       4.879302
  576400.000000       4.809909
  576500.000000       4.456568
  576600.000000       4.968975
  576700.000000       4.790555
  576800.000000       4.747178
  576900.000000       4.542825
  577000.000000       4.106543
  577100.000000       4.281380
  577200.000000       4.200758
  577300.000000       4.141665
  577400.000000       4.141401
  577500.000000       5.014866
  577600.000000       4.939707
  577700.000000       5.354641
  577800.000000       4.894754
  577900.000000       5.063535
  578000.000000       4.548907
  578100.000000       4.311503
  578200.000000       4.053200
  578300.000000       3.719230
  578400.000000       4.007814
  578500.000000       4.063695
  578600.000000       4.098181
  578700.000000       4.425354
  578800.000000       4.471038
  578900.000000       4.230985
  579000.000000       4.147285
  579100.000000       4.098618
  579200.000000       4.332339
  579300.000000       4.147034
  579400.000000       4.392822
  579500.000000       4.374507
  579600.000000       4.241026
  579700.000000       3.890078
  579800.000000       4.308389
  579900.000000       4.047643
  580000.000000       4.311836
  580100.000000       4.264380
  580200.000000       4.441021
  580300.000000       4.242175
  580400.000000       4.594187
  580500.000000       4.441005
  580600.000000       4.291308
  580700.000000       4.103667
  580800.000000       3.697953
  580900.000000       4.373285
  581000.000000       4.211344
  581100.000000       4.287017
  581200.000000       4.610678
  581300.000000       4.696647
  581400.000000       4.526024
  581500.000000       4.476833
  581600.000000       4.810949
  581700.000000       4.625083
  581800.000000       4.311661
  581900.000000       4.795135
  582000.000000       4.949013
  582100.000000       5.018777
  582200.000000       5.120581
  582300.000000       4.970632
  582400.000000       5.112160
  582500.000000       4.957525
  582600.000000       5.191523
  582700.000000       5.088746
  582800.000000       5.102141
  582900.000000       4.794406
  583000.000000       5.042635
  583100.000000       4.771822
  583200.000000       4.677899
  583300.000000       4.924427
  583400.000000       5.100353
  583500.000000       4.974163
  583600.000000       4.552474
  583700.000000       4.633795
  583800.000000       4.687922
  583900.000000       4.925486
  584000.000000       5.043430
  584100.000000       5.073385
  584200.000000       4.930832
  584300.000000       5.062352
  584400.000000       5.017887
  584500.000000       5.042027
  584600.000000       4.994666
  584700.000000       4.862784
  584800.000000       4.888154
  584900.000000       4.863537
  585000.000000       5.036265
  585100.000000       4.891453
  585200.000000       4.886616
  585300.000000       4.709687
  585400.000000       4.680978
  585500.000000       4.714346
  585600.000000       4.779751
  585700.000000       4.720330
  585800.000000       4.955562
  585900.000000       4.819799
  586000.000000       4.497977
  586100.000000       4.842034
  586200.000000       4.817600
  586300.000000       4.812530
  586400.000000       4.857079
  586500.000000       4.934383
  586600.000000       4.771397
  586700.000000       5.010623
  586800.000000       4.872922
  586900.000000       5.023762
  587000.000000       4.929300
  587100.000000       4.895630
  587200.000000       4.904083
  587300.000000       5.010152
  587400.000000       5.029345
  587500.000000       4.947094
  587600.000000       4.986643
  587700.000000       5.063571
  587800.000000       5.136760
  587900.000000       5.292204
  588000.000000       5.016156
  588100.000000       5.013041
  588200.000000       4.931066
  588300.000000       4.957036
  588400.000000       4.910859
  588500.000000       5.063776
  588600.000000       5.236836
  588700.000000       5.080292
  588800.000000       4.883972
  588900.000000       4.961766
  589000.000000       4.947948
  589100.000000       4.761304
  589200.000000       4.817040
  589300.000000       5.073711
  589400.000000       5.234126
  589500.000000       5.172784
  589600.000000       5.085843
  589700.000000       5.210674
  589800.000000       5.163253
  589900.000000       5.277973
  590000.000000       5.336049
  590100.000000       5.374810
  590200.000000       5.390236
  590300.000000       5.328522
  590400.000000       5.352239
  590500.000000       5.151715
  590600.000000       4.871708
  590700.000000       5.298243
  590800.000000       5.132851
  590900.000000       5.099251
  591000.000000       5.286378
  591100.000000       5.243160
  591200.000000       5.092847
  591300.000000       5.165326
  591400.000000       4.957224
  591500.000000       4.901631
  591600.000000       5.129101
  591700.000000       5.096408
  591800.000000       5.157757
  591900.000000       5.049098
  592000.000000       5.082323
  592100.000000       5.090932
  592200.000000       5.196706
  592300.000000       5.345484
  592400.000000       5.212383
  592500.000000       4.943811
  592600.000000       4.818326
  592700.000000       4.711473
  592800.000000       5.075765
  592900.000000       4.769974
  593000.000000       5.065491
  593100.000000       5.005443
  593200.000000       5.096718
  593300.000000       5.524915
  593400.000000       5.071626
  593500.000000       5.330491
  593600.000000       5.118083
  593700.000000       5.511972
  593800.000000       5.340711
  593900.000000       5.134540
  594000.000000       5.011434
  594100.000000       4.894780
  594200.000000       5.179129
  594300.000000       4.755185
  594400.000000       4.946615
  594500.000000       5.127312
  594600.000000       4.992540
  594700.000000       5.056234
  594800.000000       5.192581
  594900.000000       4.801389
  595000.000000       4.907239
  595100.000000       5.150647
  595200.000000       5.111646
  595300.000000       5.011750
  595400.000000       5.052118
  595500.000000       5.119687
  595600.000000       5.143385
  595700.000000       5.223609
  595800.000000       4.900176
  595900.000000       5.388743
  596000.000000       5.165006
  596100.000000       5.137491
  596200.000000       4.865631
  596300.000000       4.817931
  596400.000000       4.899287
  596500.000000       4.835696
  596600.000000       5.141169
  596700.000000       5.062015
  596800.000000       4.900161
  596900.000000       4.899408
  597000.000000       5.333028
  597100.000000       5.221569
  597200.000000       5.162854
  597300.000000       5.489214
  597400.000000       5.241765
  597500.000000       5.029025
  597600.000000       4.999358
  597700.000000       5.112474
  597800.000000       5.143676
  597900.000000       5.038323
  598000.000000       4.924798
  598100.000000       5.207077
  598200.000000       5.140738
  598300.000000       5.201001
  598400.000000       5.073775
  598500.000000       5.140986
  598600.000000       5.097671
  598700.000000       5.011415
  598800.000000       5.020157
  598900.000000       5.159427
  599000.000000       5.158491
  599100.000000       5.102076
  599200.000000       5.001476
  599300.000000       5.075777
  599400.000000       5.349484
  599500.000000       5.058549
  599600.000000       5.060032
  599700.000000       5.115795
  599800.000000       4.922490
  599900.000000       5.160571
  600000.000000       5.230351
  600100.000000       5.088669
  600200.000000       5.026073
  600300.000000       5.346485
  600400.000000       5.328869
  600500.000000       5.093791
  600600.000000       5.113574
  600700.000000       5.182335
  600800.000000       5.146293
  600900.000000       5.145061
  601000.000000       5.356716
  601100.000000       4.989999
  601200.000000       5.326661
  601300.000000       5.168150
  601400.000000       5.168128
  601500.000000       5.092248
  601600.000000       5.100011
  601700.000000       5.153760
  601800.000000       5.020557
  601900.000000       5.190287
  602000.000000       5.065859
  602100.000000       5.181148
  602200.000000       5.075456
  602300.000000       5.093740
  602400.000000       5.181385
  602500.000000       5.222929
  602600.000000       5.026246
  602700.000000       5.035054
  602800.000000       5.216494
  602900.000000       5.102721
  603000.000000       4.823165
  603100.000000       5.078618
  603200.000000       5.149179
  603300.000000       5.114533
  603400.000000       5.220596
  603500.000000       5.288219
  603600.000000       5.100386
  603700.000000       5.107992
  603800.000000       5.110507
  603900.000000       5.058874
  604000.000000       5.097127
  604100.000000       5.083598
  604200.000000       5.020035
  604300.000000       4.913261
  604400.000000       5.105512
  604500.000000       4.854008
  604600.000000       4.521361
  604700.000000       4.898466
  604800.000000       4.847645
  604900.000000       5.001809
  605000.000000       5.190574
  605100.000000       5.141492
  605200.000000       5.246688
  605300.000000       5.211125
  605400.000000       5.203575
  605500.000000       5.273882
  605600.000000       5.300915
  605700.000000       5.013517
  605800.000000       4.872580
  605900.000000       4.828187
  606000.000000       4.966619
  606100.000000       5.059299
  606200.000000       4.866024
  606300.000000       5.006833
  606400.000000       5.006637
  606500.000000       5.000278
  606600.000000       5.027463
  606700.000000       4.862088
  606800.000000       5.095534
  606900.000000       5.076691
  607000.000000       4.944996
  607100.000000       4.887692
  607200.000000       5.015790
  607300.000000       4.980141
  607400.000000       4.917573
  607500.000000       4.888124
  607600.000000       4.679496
  607700.000000       4.829077
  607800.000000       4.978991
  607900.000000       4.957278
  608000.000000       4.914941
  608100.000000       4.978723
  608200.000000       4.977881
  608300.000000       4.992152
  608400.000000       5.040767
  608500.000000       5.125751
  608600.000000       5.080801
  608700.000000       5.047237
  608800.000000       5.133698
  608900.000000       5.113023
  609000.000000       5.040682
  609100.000000       5.115343
  609200.000000       4.970432
  609300.000000       4.911892
  609400.000000       5.029860
  609500.000000       4.849620
  609600.000000       4.935529
  609700.000000       4.903503
  609800.000000       4.877606
  609900.000000       4.855942
  610000.000000       5.007297
  610100.000000       4.929840
  610200.000000       5.034312
  610300.000000       4.997744
  610400.000000       4.906201
  610500.000000       4.939697
  610600.000000       5.022758
  610700.000000       5.033846
  610800.000000       4.950708
  610900.000000       4.935714
  611000.000000       5.091074
  611100.000000       5.130503
  611200.000000       4.958007
  611300.000000       4.916949
  611400.000000       4.998928
  611500.000000       4.927877
  611600.000000       4.981645
  611700.000000       5.004234
  611800.000000       5.027285
  611900.000000       4.960076
  612000.000000       5.015541
  612100.000000       5.001233
  612200.000000       4.916495
  612300.000000       5.051998
  612400.000000       5.003562
  612500.000000       4.944324
  612600.000000       5.020614
  612700.000000       5.166336
  612800.000000       5.185578
  612900.000000       5.104126
  613000.000000       4.969043
  613100.000000       4.970166
  613200.000000       5.038897
  613300.000000       4.893379
  613400.000000       4.573961
  613500.000000       4.744686
  613600.000000       4.490291
  613700.000000       4.600617
  613800.000000       4.599234
  613900.000000       4.619885
  614000.000000       4.827978
  614100.000000       4.677735
  614200.000000       4.524692
  614300.000000       4.526121
  614400.000000       4.398894
  614500.000000       4.576218
  614600.000000       4.579913
  614700.000000       3.877766
  614800.000000       3.965848
  614900.000000       4.077791
  615000.000000       4.152637
  615100.000000       4.041979
  615200.000000       3.869061
  615300.000000       3.945883
  615400.000000       4.049654
  615500.000000       3.944276
  615600.000000       3.973059
  615700.000000       3.894336
  615800.000000       3.959888
  615900.000000       4.005981
  616000.000000       4.062876
  616100.000000       4.070774
  616200.000000       3.820356
  616300.000000       3.972088
  616400.000000       3.772757
  616500.000000       3.936532
  616600.000000       3.885792
  616700.000000       3.983102
  616800.000000       3.784936
  616900.000000       4.068168
  617000.000000       3.849012
  617100.000000       3.900367
  617200.000000       3.877732
  617300.000000       3.906227
  617400.000000       3.829037
  617500.000000       3.902080
  617600.000000       3.944890
  617700.000000       3.955504
  617800.000000       3.877499
  617900.000000       3.942832
  618000.000000       3.961657
  618100.000000       3.972677
  618200.000000       3.922594
  618300.000000       4.045125
  618400.000000       3.896619
  618500.000000       3.897966
  618600.000000       3.827318
  618700.000000       4.022007
  618800.000000       3.971313
  618900.000000       3.956482
  619000.000000       3.998001
  619100.000000       3.884652
  619200.000000       3.949710
  619300.000000       3.890502
  619400.000000       3.873178
  619500.000000       3.995647
  619600.000000       3.954027
  619700.000000       3.786038
  619800.000000       3.750834
  619900.000000       3.922776
  620000.000000       3.987084
  620100.000000       4.019299
  620200.000000       4.114845
  620300.000000       3.986509
  620400.000000       4.083113
  620500.000000       3.918868
  620600.000000       4.017992
  620700.000000       3.916771
  620800.000000       3.956904
  620900.000000       3.905899
  621000.000000       3.903982
  621100.000000       4.218649
  621200.000000       3.939413
  621300.000000       3.941761
  621400.000000       3.907609
  621500.000000       4.111486
  621600.000000       4.085735
  621700.000000       3.962883
  621800.000000       3.825444
  621900.000000       3.874550
  622000.000000       3.896469
  622100.000000       3.907449
  622200.000000       4.195328
  622300.000000       3.904194
  622400.000000       4.004272
  622500.000000       3.936279
  622600.000000       3.961557
  622700.000000       3.940586
  622800.000000       3.951887
  622900.000000       4.005430
  623000.000000       3.802412
  623100.000000       3.978628
  623200.000000       3.954867
  623300.000000       3.903710
  623400.000000       3.804217
  623500.000000       3.774494
  623600.000000       3.707650
  623700.000000       3.759609
  623800.000000       3.681329
  623900.000000       3.752745
  624000.000000       3.889897
  624100.000000       4.039907
  624200.000000       4.061707
  624300.000000       4.052986
  624400.000000       3.997658
  624500.000000       4.036371
  624600.000000       3.885403
  624700.000000       3.977402
  624800.000000       4.170528
  624900.000000       4.110339
  625000.000000       4.059497
  625100.000000       4.093975
  625200.000000       4.180097
  625300.000000       4.057622
  625400.000000       4.094537
  625500.000000       3.925739
  625600.000000       3.964173
  625700.000000       4.255945
  625800.000000       4.086331
  625900.000000       4.152315
  626000.000000       4.087094
  626100.000000       3.959830
  626200.000000       4.003893
  626300.000000       3.988263
  626400.000000       4.120837
  626500.000000       4.141784
  626600.000000       4.167865
  626700.000000       4.103384
  626800.000000       3.958561
  626900.000000       4.024621
  627000.000000       3.919544
  627100.000000       3.929947
  627200.000000       3.783453
  627300.000000       4.102303
  627400.000000       4.024266
  627500.000000       3.893983
  627600.000000       3.928529
  627700.000000       4.087547
  627800.000000       3.869300
  627900.000000       3.956437
  628000.000000       3.922037
  628100.000000       3.912385
  628200.000000       3.955700
  628300.000000       3.844781
  628400.000000       4.031654
  628500.000000       4.058296
  628600.000000       4.165912
  628700.000000       4.078268
  628800.000000       4.189974
  628900.000000       4.028495
  629000.000000       4.043252
  629100.000000       4.035270
  629200.000000       4.046694
  629300.000000       4.101302
  629400.000000       4.191183
  629500.000000       4.294390
  629600.000000       4.004000
  629700.000000       3.950130
  629800.000000       4.007175
  629900.000000       3.948290
  630000.000000       3.874177
  630100.000000       3.762787
  630200.000000       3.912309
  630300.000000       4.120575
  630400.000000       4.179553
  630500.000000       4.353798
  630600.000000       4.237593
  630700.000000       4.365802
  630800.000000       4.295719
  630900.000000       4.250353
  631000.000000       4.200609
  631100.000000       4.055908
  631200.000000       4.133686
  631300.000000       4.208394
  631400.000000       3.970059
  631500.000000       3.919818
  631600.000000       4.017394
  631700.000000       4.247798
  631800.000000       4.369646
  631900.000000       4.216644
  632000.000000       4.008837
  632100.000000       3.953493
  632200.000000       4.193173
  632300.000000       4.028393
  632400.000000       3.968680
  632500.000000       4.045545
  632600.000000       4.102432
  632700.000000       4.032162
  632800.000000       4.051809
  632900.000000       3.980878
  633000.000000       4.058490
  633100.000000       4.016120
  633200.000000       4.175192
  633300.000000       4.134045
  633400.000000       4.133962
  633500.000000       4.139025
  633600.000000       4.128142
  633700.000000       4.202029
  633800.000000       4.189912
  633900.000000       4.222779
  634000.000000       4.276801
  634100.000000       4.254827
  634200.000000       4.111060
  634300.000000       4.227242
  634400.000000       4.608498
  634500.000000       4.484916
  634600.000000       4.541362
  634700.000000       4.370737
  634800.000000       4.181059
  634900.000000       4.212981
  635000.000000       4.400883
  635100.000000       4.320833
  635200.000000       4.448508
  635300.000000       4.441480
  635400.000000       4.234927
  635500.000000       4.242041
  635600.000000       4.447059
  635700.000000       4.503227
  635800.000000       4.043905
  635900.000000       4.175397
  636000.000000       4.423205
  636100.000000       4.507693
  636200.000000       4.426914
  636300.000000       4.584706
  636400.000000       4.052945
  636500.000000       4.225865
  636600.000000       4.296485
  636700.000000       4.182742
  636800.000000       4.029663
  636900.000000       3.948677
  637000.000000       4.074123
  637100.000000       4.063554
  637200.000000       4.229283
  637300.000000       4.168490
  637400.000000       4.085730
  637500.000000       3.861810
  637600.000000       3.870197
  637700.000000       3.904767
  637800.000000       3.745285
  637900.000000       3.861740
  638000.000000       4.203729
  638100.000000       4.368257
  638200.000000       4.623595
  638300.000000       4.156677
  638400.000000       4.267531
  638500.000000       4.116656
  638600.000000       4.308605
  638700.000000       4.296681
  638800.000000       4.470772
  638900.000000       4.242185
  639000.000000       4.461941
  639100.000000       4.424426
  639200.000000       4.505956
  639300.000000       3.988504
  639400.000000       4.211803
  639500.000000       3.969176
  639600.000000       4.053870
  639700.000000       4.003578
  639800.000000       3.954987
  639900.000000       4.303394
  640000.000000       4.393730
  640100.000000       4.209576
  640200.000000       4.214822
  640300.000000       4.309705
  640400.000000       4.355492
  640500.000000       3.951955
  640600.000000       4.016343
  640700.000000       3.668005
  640800.000000       3.558678
  640900.000000       3.480598
  641000.000000       3.623559
  641100.000000       3.598221
  641200.000000       3.499725
  641300.000000       3.694314
  641400.000000       3.758153
  641500.000000       3.784325
  641600.000000       3.633383
  641700.000000       3.715292
  641800.000000       3.599836
  641900.000000       3.726907
  642000.000000       3.624420
  642100.000000       3.434962
  642200.000000       3.494078
  642300.000000       3.262522
  642400.000000       3.574016
  642500.000000       3.535835
  642600.000000       3.718096
  642700.000000       3.569979
  642800.000000       3.876764
  642900.000000       3.544126
  643000.000000       3.512190
  643100.000000       3.635348
  643200.000000       3.729779
  643300.000000       3.698334
  643400.000000       3.744033
  643500.000000       3.567623
  643600.000000       3.679499
  643700.000000       3.491334
  643800.000000       3.455046
  643900.000000       3.448419
  644000.000000       3.519540
  644100.000000       3.492858
  644200.000000       3.578016
  644300.000000       3.603829
  644400.000000       3.678822
  644500.000000       3.510684
  644600.000000       3.573146
  644700.000000       3.553636
  644800.000000       3.527613
  644900.000000       3.637109
  645000.000000       3.528410
  645100.000000       3.579210
  645200.000000       3.763792
  645300.000000       3.608652
  645400.000000       3.707339
  645500.000000       3.541431
  645600.000000       3.514658
  645700.000000       3.712962
  645800.000000       3.591185
  645900.000000       3.646284
  646000.000000       3.638836
  646100.000000       3.529789
  646200.000000       3.621857
  646300.000000       3.749069
  646400.000000       3.621784
  646500.000000       3.680539
  646600.000000       3.648127
  646700.000000       3.581368
  646800.000000       3.772959
  646900.000000       3.578876
  647000.000000       3.639912
  647100.000000       3.801148
  647200.000000       3.604567
  647300.000000       3.769338
  647400.000000       3.697492
  647500.000000       3.464226
  647600.000000       3.310359
  647700.000000       3.610103
  647800.000000       3.634248
  647900.000000       3.590726
  648000.000000       3.633444
  648100.000000       3.437072
  648200.000000       3.536010
  648300.000000       3.491923
  648400.000000       3.518266
  648500.000000       3.582822
  648600.000000       3.531996
  648700.000000       3.415610
  648800.000000       3.588536
  648900.000000       3.812155
  649000.000000       3.546007
  649100.000000       3.589313
  649200.000000       3.758495
  649300.000000       3.587602
  649400.000000       3.476418
  649500.000000       3.492894
  649600.000000       3.587608
  649700.000000       3.505506
  649800.000000       3.503786
  649900.000000       3.379012
  650000.000000       3.437124
  650100.000000       3.104860
  650200.000000       3.256602
  650300.000000       3.356191
  650400.000000       3.109721
  650500.000000       3.072410
  650600.000000       3.029076
  650700.000000       2.996366
  650800.000000       3.023231
  650900.000000       3.095327
  651000.000000       3.360277
  651100.000000       3.226243
  651200.000000       3.100544
  651300.000000       3.050109
  651400.000000       3.165293
  651500.000000       3.129282
  651600.000000       3.253626
  651700.000000       3.385938
  651800.000000       3.133153
  651900.000000       3.116017
  652000.000000       3.213045
  652100.000000       3.258610
  652200.000000       3.209548
  652300.000000       3.328760
  652400.000000       3.336803
  652500.000000       3.220775
  652600.000000       3.287128
  652700.000000       3.281522
  652800.000000       3.313536
  652900.000000       3.341191
  653000.000000       3.352388
  653100.000000       3.178426
  653200.000000       3.190188
  653300.000000       3.215216
  653400.000000       3.268592
  653500.000000       3.198078
  653600.000000       3.185040
  653700.000000       3.119953
  653800.000000       3.174342
  653900.000000       3.210493
  654000.000000       3.202629
  654100.000000       3.202665
  654200.000000       3.126541
  654300.000000       3.386241
  654400.000000       3.375243
  654500.000000       3.526552
  654600.000000       3.375271
  654700.000000       3.212131
  654800.000000       3.334919
  654900.000000       3.334307
  655000.000000       3.373223
  655100.000000       3.379524
  655200.000000       3.368252
  655300.000000       3.478975
  655400.000000       3.515840
  655500.000000       3.285439
  655600.000000       3.418328
  655700.000000       3.434182
  655800.000000       3.382294
  655900.000000       3.314166
  656000.000000       3.324028
  656100.000000       3.394725
  656200.000000       3.345274
  656300.000000       3.313463
  656400.000000       3.331584
  656500.000000       3.395627
  656600.000000       3.329528
  656700.000000       3.325328
  656800.000000       3.217880
  656900.000000       3.242632
  657000.000000       3.255004
  657100.000000       3.257429
  657200.000000       3.385431
  657300.000000       3.334630
  657400.000000       3.222262
  657500.000000       3.340881
  657600.000000       3.357800
  657700.000000       3.353025
  657800.000000       3.299066
  657900.000000       3.218127
  658000.000000       3.305779
  658100.000000       3.348982
  658200.000000       3.308000
  658300.000000       3.403750
  658400.000000       3.431728
  658500.000000       3.444699
  658600.000000       3.433115
  658700.000000       3.356668
  658800.000000       3.370937
  658900.000000       3.264345
  659000.000000       3.278876
  659100.000000       3.315530
  659200.000000       3.380923
  659300.000000       3.512315
  659400.000000       3.444540
  659500.000000       3.370058
  659600.000000       3.269975
  659700.000000       3.215800
  659800.000000       3.184200
  659900.000000       3.235210
  660000.000000       2.947712
  660100.000000       3.041886
  660200.000000       3.018481
  660300.000000       3.058480
  660400.000000       3.180965
  660500.000000       3.166742
  660600.000000       3.141577
  660700.000000       2.957627
  660800.000000       2.934551
  660900.000000       3.001549
  661000.000000       3.008359
  661100.000000       3.024330
  661200.000000       3.130074
  661300.000000       3.135614
  661400.000000       3.149498
  661500.000000       3.228002
  661600.000000       3.161379
  661700.000000       3.118221
  661800.000000       3.214244
  661900.000000       3.286579
  662000.000000       3.127353
  662100.000000       3.148049
  662200.000000       3.149792
  662300.000000       3.241931
  662400.000000       3.244329
  662500.000000       2.997245
  662600.000000       3.105132
  662700.000000       3.285466
  662800.000000       3.699591
  662900.000000       3.408581
  663000.000000       3.441631
  663100.000000       3.351642
  663200.000000       3.120345
  663300.000000       3.091840
  663400.000000       3.154742
  663500.000000       3.055771
  663600.000000       3.073344
  663700.000000       3.200425
  663800.000000       3.213722
  663900.000000       3.166599
  664000.000000       2.986728
  664100.000000       3.076038
  664200.000000       3.160696
  664300.000000       3.175094
  664400.000000       3.077427
  664500.000000       3.041674
  664600.000000       3.260587
  664700.000000       3.112457
  664800.000000       3.146044
  664900.000000       3.125976
  665000.000000       3.260620
  665100.000000       3.187665
  665200.000000       3.186432
  665300.000000       3.158668
  665400.000000       3.077113
  665500.000000       3.106455
  665600.000000       3.258299
  665700.000000       3.324725
  665800.000000       3.195213
  665900.000000       3.233014
  666000.000000       3.204031
  666100.000000       3.093373
  666200.000000       3.165040
  666300.000000       3.230318
  666400.000000       3.277405
  666500.000000       3.269593
  666600.000000       3.198171
  666700.000000       3.301824
  666800.000000       3.222502
  666900.000000       3.189857
  667000.000000       3.270872
  667100.000000       3.220309
  667200.000000       3.302974
  667300.000000       3.173984
  667400.000000       3.110040
  667500.000000       3.115156
  667600.000000       3.212009
  667700.000000       3.278422
  667800.000000       3.212495
  667900.000000       3.136567
  668000.000000       3.246375
  668100.000000       3.269080
  668200.000000       3.361577
  668300.000000       3.154027
  668400.000000       3.232933
  668500.000000       3.167566
  668600.000000       3.267128
  668700.000000       3.087954
  668800.000000       3.087864
  668900.000000       2.982924
  669000.000000       3.082603
  669100.000000       3.053970
  669200.000000       2.906847
  669300.000000       3.023655
  669400.000000       2.962599
  669500.000000       3.102040
  669600.000000       3.134584
  669700.000000       3.036020
  669800.000000       3.123101
  669900.000000       3.226618
  670000.000000       3.084614
  670100.000000       3.157416
  670200.000000       3.182082
  670300.000000       3.166798
  670400.000000       3.319778
  670500.000000       3.425660
  670600.000000       3.270919
  670700.000000       3.370609
  670800.000000       3.437188
  670900.000000       3.306975
  671000.000000       3.272992
  671100.000000       3.387699
  671200.000000       3.380339
  671300.000000       3.292915
  671400.000000       3.347957
  671500.000000       3.285268
  671600.000000       3.231851
  671700.000000       3.436516
  671800.000000       3.505477
  671900.000000       3.271008
  672000.000000       3.454980
  672100.000000       3.525297
  672200.000000       3.530035
  672300.000000       3.527583
  672400.000000       3.302931
  672500.000000       2.997378
  672600.000000       3.023602
  672700.000000       3.026103
  672800.000000       3.054768
  672900.000000       3.353455
  673000.000000       3.064791
  673100.000000       3.018422
  673200.000000       3.096356
  673300.000000       3.250995
  673400.000000       3.031210
  673500.000000       3.120524
  673600.000000       3.280752
  673700.000000       3.199826
  673800.000000       3.148569
  673900.000000       3.243585
  674000.000000       3.159291
  674100.000000       3.251260
  674200.000000       3.200391
  674300.000000       3.235900
  674400.000000       3.199071
  674500.000000       3.216130
  674600.000000       3.190593
  674700.000000       3.180059
  674800.000000       3.261888
  674900.000000       3.121077
  675000.000000       3.268054
  675100.000000       3.234220
  675200.000000       3.154399
  675300.000000       3.204786
  675400.000000       3.091606
  675500.000000       3.257479
  675600.000000       3.095107
  675700.000000       3.078014
  675800.000000       3.030330
  675900.000000       2.955252
  676000.000000       2.887471
  676100.000000       3.160871
  676200.000000       3.164034
  676300.000000       2.976732
  676400.000000       2.942623
  676500.000000       2.947856
  676600.000000       2.922747
  676700.000000       3.135029
  676800.000000       3.128853
  676900.000000       3.182720
  677000.000000       3.139149
  677100.000000       3.414308
  677200.000000       3.309060
  677300.000000       3.149720
  677400.000000       3.216986
  677500.000000       3.219620
  677600.000000       3.286234
  677700.000000       3.203893
  677800.000000       3.186258
  677900.000000       3.229928
  678000.000000       3.223840
  678100.000000       3.234055
  678200.000000       3.314838
  678300.000000       3.339245
  678400.000000       3.325015
  678500.000000       3.239019
  678600.000000       3.314693
  678700.000000       3.272415
  678800.000000       3.287764
  678900.000000       3.088597
  679000.000000       2.995631
  679100.000000       3.057951
  679200.000000       3.039202
  679300.000000       3.069828
  679400.000000       3.007073
  679500.000000       2.999326
  679600.000000       2.974731
  679700.000000       2.993033
  679800.000000       3.003362
  679900.000000       2.956651
  680000.000000       3.013383
  680100.000000       2.982434
  680200.000000       2.896462
  680300.000000       3.031000
  680400.000000       3.121515
  680500.000000       3.166687
  680600.000000       3.128455
  680700.000000       3.066016
  680800.000000       3.171801
  680900.000000       3.247759
  681000.000000       3.239755
  681100.000000       3.297061
  681200.000000       3.171453
  681300.000000       3.087320
  681400.000000       3.106518
  681500.000000       3.024349
  681600.000000       3.091918
  681700.000000       3.096563
  681800.000000       3.061226
  681900.000000       3.043132
  682000.000000       3.179813
  682100.000000       3.048857
  682200.000000       3.082203
  682300.000000       3.122681
  682400.000000       3.150723
  682500.000000       3.034131
  682600.000000       3.065825
  682700.000000       2.904422
  682800.000000       3.003363
  682900.000000       2.937562
  683000.000000       2.963109
  683100.000000       2.904562
  683200.000000       3.037390
  683300.000000       2.893749
  683400.000000       2.967809
  683500.000000       3.115816
  683600.000000       3.060243
  683700.000000       3.283407
  683800.000000       3.295766
  683900.000000       3.330354
  684000.000000       3.326047
  684100.000000       3.234137
  684200.000000       3.169804
  684300.000000       3.313360
  684400.000000       3.279720
  684500.000000       3.228793
  684600.000000       3.268268
  684700.000000       3.327345
  684800.000000       3.216027
  684900.000000       3.186415
  685000.000000       3.250955
  685100.000000       3.283984
  685200.000000       3.331938
  685300.000000       3.393326
  685400.000000       3.361351
  685500.000000       3.312705
  685600.000000       3.287222
  685700.000000       3.258582
  685800.000000       3.221412
  685900.000000       3.385787
  686000.000000       3.233031
  686100.000000       3.328957
  686200.000000       3.414053
  686300.000000       3.302819
  686400.000000       3.543920
  686500.000000       3.430820
  686600.000000       3.302652
  686700.000000       3.344953
  686800.000000       3.348021
  686900.000000       3.351311
  687000.000000       3.290206
  687100.000000       3.239062
  687200.000000       3.232597
  687300.000000       3.308313
  687400.000000       3.457614
  687500.000000       3.448359
  687600.000000       3.404972
  687700.000000       3.365650
  687800.000000       3.340374
  687900.000000       3.362210
  688000.000000       3.413854
  688100.000000       3.306521
  688200.000000       3.603327
  688300.000000       3.498321
  688400.000000       3.529851
  688500.000000       3.524887
  688600.000000       3.439909
  688700.000000       3.413815
  688800.000000       3.453874
  688900.000000       3.494533
  689000.000000       3.449584
  689100.000000       3.599524
  689200.000000       3.429922
  689300.000000       3.397284
  689400.000000       3.528965
  689500.000000       3.426661
  689600.000000       3.448269
  689700.000000       3.403278
  689800.000000       3.570105
  689900.000000       3.454659
  690000.000000       3.516901
  690100.000000       3.613785
  690200.000000       3.618539
  690300.000000       3.436924
  690400.000000       3.438434
  690500.000000       3.380715
  690600.000000       3.445822
  690700.000000       3.450958
  690800.000000       3.428780
  690900.000000       3.562275
  691000.000000       3.476391
  691100.000000       3.417080
  691200.000000       3.465451
  691300.000000       3.447414
  691400.000000       3.372613
  691500.000000       3.468125
  691600.000000       3.363484
  691700.000000       3.523279
  691800.000000       3.502929
  691900.000000       3.431951
  692000.000000       3.383522
  692100.000000       3.405968
  692200.000000       3.388313
  692300.000000       3.520252
  692400.000000       3.471247
  692500.000000       3.471043
  692600.000000       3.487463
  692700.000000       3.585287
  692800.000000       3.546787
  692900.000000       3.530943
  693000.000000       3.451660
  693100.000000       3.543983
  693200.000000       3.462224
  693300.000000       3.322985
  693400.000000       3.394408
  693500.000000       3.255300
  693600.000000       3.406558
  693700.000000       3.275725
  693800.000000       3.320722
  693900.000000       3.262959
  694000.000000       3.395917
  694100.000000       3.280423
  694200.000000       3.332276
  694300.000000       3.394641
  694400.000000       3.320751
  694500.000000       3.296127
  694600.000000       3.256455
  694700.000000       3.275251
  694800.000000       3.393081
  694900.000000       3.295993
  695000.000000       3.306659
  695100.000000       3.489376
  695200.000000       3.382707
  695300.000000       3.324700
  695400.000000       3.447533
  695500.000000       3.362990
  695600.000000       3.280678
  695700.000000       3.178698
  695800.000000       3.524772
  695900.000000       3.188931
  696000.000000       3.341870
  696100.000000       3.420270
  696200.000000       3.445093
  696300.000000       3.437738
  696400.000000       3.338750
  696500.000000       3.257674
  696600.000000       3.310538
  696700.000000       3.393752
  696800.000000       3.418218
  696900.000000       3.747397
  697000.000000       3.658608
  697100.000000       3.639625
  697200.000000       3.549945
  697300.000000       3.658252
  697400.000000       3.782403
  697500.000000       3.764878
  697600.000000       3.664002
  697700.000000       3.631877
  697800.000000       3.824456
  697900.000000       3.903502
  698000.000000       3.814746
  698100.000000       3.710584
  698200.000000       3.588043
  698300.000000       3.708595
  698400.000000       3.978123
  698500.000000       3.924345
  698600.000000       3.825958
  698700.000000       3.852342
  698800.000000       3.787092
  698900.000000       3.846006
  699000.000000       3.702826
  699100.000000       3.735218
  699200.000000       3.578564
  699300.000000       3.765745
  699400.000000       3.755449
  699500.000000       3.842074
  699600.000000       3.824827
  699700.000000       3.846718
  699800.000000       3.772824
  699900.000000       3.756317
  700000.000000       3.694683
  700100.000000       3.784075
  700200.000000       3.873392
  700300.000000       3.905080
  700400.000000       3.748662
  700500.000000       3.698980
  700600.000000       3.825901
  700700.000000       3.860828
  700800.000000       3.610244
  700900.000000       3.732407
  701000.000000       3.667833
  701100.000000       3.801516
  701200.000000       3.760061
  701300.000000       3.821728
  701400.000000       3.818006
  701500.000000       3.857276
  701600.000000       3.735486
  701700.000000       3.818468
  701800.000000       3.855340
  701900.000000       3.764821
  702000.000000       3.813374
  702100.000000       3.945356
  702200.000000       3.901137
  702300.000000       3.908024
  702400.000000       3.660886
  702500.000000       3.805857
  702600.000000       3.807338
  702700.000000       3.774440
  702800.000000       3.894224
  702900.000000       4.199836
  703000.000000       4.238076
  703100.000000       4.024052
  703200.000000       4.140959
  703300.000000       3.765660
  703400.000000       4.244049
  703500.000000       4.037702
  703600.000000       3.873299
  703700.000000       4.236471
  703800.000000       3.995338
  703900.000000       4.226885
  704000.000000       4.051954
  704100.000000       4.292586
  704200.000000       4.009577
  704300.000000       3.748583
  704400.000000       3.880049
  704500.000000       3.955685
  704600.000000       3.758884
  704700.000000       4.011325
  704800.000000       4.111222
  704900.000000       4.318036
  705000.000000       4.377620
  705100.000000       4.389700
  705200.000000       3.965847
  705300.000000       3.967834
  705400.000000       4.043048
  705500.000000       3.968555
  705600.000000       4.125638
  705700.000000       3.921089
  705800.000000       4.086605
  705900.000000       4.524346
  706000.000000       4.369325
  706100.000000       4.329843
  706200.000000       4.413023
  706300.000000       4.369799
  706400.000000       4.395149
  706500.000000       4.444994
  706600.000000       4.443840
  706700.000000       4.511104
  706800.000000       4.410699
  706900.000000       4.390139
  707000.000000       4.453324
  707100.000000       4.464262
  707200.000000       4.496750
  707300.000000       4.469464
  707400.000000       4.484314
  707500.000000       4.293794
  707600.000000       4.377044
  707700.000000       4.488242
  707800.000000       4.481876
  707900.000000       4.552068
  708000.000000       4.548395
  708100.000000       4.660543
  708200.000000       4.320562
  708300.000000       4.214043
  708400.000000       4.193120
  708500.000000       4.373989
  708600.000000       4.488374
  708700.000000       4.430714
  708800.000000       4.478568
  708900.000000       4.280774
  709000.000000       4.282696
  709100.000000       4.424464
  709200.000000       4.518995
  709300.000000       4.537248
  709400.000000       4.410689
  709500.000000       4.432594
  709600.000000       4.362441
  709700.000000       4.273033
  709800.000000       4.254329
  709900.000000       4.306886
  710000.000000       4.348325
  710100.000000       4.525624
  710200.000000       4.499380
  710300.000000       4.699286
  710400.000000       4.594701
  710500.000000       4.601883
  710600.000000       4.633198
  710700.000000       4.840298
  710800.000000       4.799692
  710900.000000       4.780626
  711000.000000       4.630252
  711100.000000       4.662633
  711200.000000       4.820518
  711300.000000       4.429621
  711400.000000       4.269396
  711500.000000       4.304534
  711600.000000       4.303144
  711700.000000       4.273040
  711800.000000       4.340976
  711900.000000       4.290529
  712000.000000       4.180285
  712100.000000       4.434717
  712200.000000       4.407206
  712300.000000       4.572583
  712400.000000       4.498567
  712500.000000       4.233713
  712600.000000       4.387164
  712700.000000       4.443096
  712800.000000       4.403911
  712900.000000       4.472037
  713000.000000       4.416948
  713100.000000       4.388186
  713200.000000       4.261386
  713300.000000       4.554573
  713400.000000       4.388333
  713500.000000       4.516263
  713600.000000       4.528498
  713700.000000       4.442185
  713800.000000       4.553615
  713900.000000       4.326738
  714000.000000       4.535054
  714100.000000       4.581367
  714200.000000       4.397585
  714300.000000       4.357974
  714400.000000       4.465872
  714500.000000       4.762981
  714600.000000       4.414687
  714700.000000       4.476504
  714800.000000       4.347847
  714900.000000       4.379651
  715000.000000       4.142562
  715100.000000       4.211353
  715200.000000       4.068104
  715300.000000       4.208028
  715400.000000       4.563982
  715500.000000       4.603714
  715600.000000       4.456822
  715700.000000       4.592692
  715800.000000       4.324701
  715900.000000       4.173681
  716000.000000       4.401558
  716100.000000       4.276165
  716200.000000       4.362902
  716300.000000       4.536620
  716400.000000       4.457963
  716500.000000       4.473134
  716600.000000       4.483443
  716700.000000       4.495518
  716800.000000       4.354774
  716900.000000       4.587318
  717000.000000       4.518459
  717100.000000       4.454416
  717200.000000       4.441270
  717300.000000       4.574026
  717400.000000       4.578014
  717500.000000       4.455486
  717600.000000       4.283254
  717700.000000       4.509800
  717800.000000       4.286199
  717900.000000       4.525898
  718000.000000       4.432427
  718100.000000       4.415613
  718200.000000       4.273779
  718300.000000       4.378759
  718400.000000       4.269510
  718500.000000       4.420302
  718600.000000       4.351602
  718700.000000       4.236101
  718800.000000       4.629731
  718900.000000       4.511688
  719000.000000       4.420051
  719100.000000       4.407167
  719200.000000       4.458744
  719300.000000       4.328024
  719400.000000       4.470501
  719500.000000       4.428178
  719600.000000       4.286914
  719700.000000       4.457263
  719800.000000       4.581505
  719900.000000       4.708852
  720000.000000       4.448150
  720100.000000       4.458737
  720200.000000       4.464727
  720300.000000       4.508429
  720400.000000       4.539739
  720500.000000       4.697479
  720600.000000       4.709518
  720700.000000       4.693577
  720800.000000       4.726422
  720900.000000       4.854149
  721000.000000       4.591144
  721100.000000       4.812588
  721200.000000       4.571588
  721300.000000       4.337210
  721400.000000       4.448926
  721500.000000       4.175621
  721600.000000       4.273424
  721700.000000       4.471118
  721800.000000       4.397903
  721900.000000       4.417784
  722000.000000       4.510780
  722100.000000       4.246499
  722200.000000       4.468025
  722300.000000       4.379537
  722400.000000       4.436258
  722500.000000       4.561506
  722600.000000       4.307088
  722700.000000       4.495089
  722800.000000       4.366879
  722900.000000       4.370073
  723000.000000       4.252112
  723100.000000       4.597239
  723200.000000       4.500404
  723300.000000       4.542113
  723400.000000       4.301360
  723500.000000       4.797902
  723600.000000       4.276017
  723700.000000       4.423410
  723800.000000       4.283642
  723900.000000       4.309523
  724000.000000       4.311937
  724100.000000       4.507764
  724200.000000       4.348097
  724300.000000       4.345331
  724400.000000       4.361161
  724500.000000       4.403330
  724600.000000       4.479815
  724700.000000       4.341134
  724800.000000       4.535375
  724900.000000       4.158949
  725000.000000       4.405393
  725100.000000       4.342897
  725200.000000       4.518831
  725300.000000       4.356574
  725400.000000       4.421704
  725500.000000       4.388801
  725600.000000       4.616662
  725700.000000       4.361467
  725800.000000       4.153095
  725900.000000       4.132642
  726000.000000       4.067915
  726100.000000       4.396587
  726200.000000       4.369461
  726300.000000       4.286137
  726400.000000       4.176766
  726500.000000       4.370599
  726600.000000       4.258434
  726700.000000       4.225555
  726800.000000       4.470468
  726900.000000       4.354312
  727000.000000       4.278271
  727100.000000       4.126959
  727200.000000       3.993688
  727300.000000       4.485637
  727400.000000       3.882969
  727500.000000       3.792235
  727600.000000       4.002944
  727700.000000       4.274728
  727800.000000       4.164228
  727900.000000       4.247170
  728000.000000       4.116659
  728100.000000       4.030646
  728200.000000       3.875600
  728300.000000       4.027456
  728400.000000       3.982206
  728500.000000       4.162847
  728600.000000       4.150461
  728700.000000       4.209841
  728800.000000       4.044173
  728900.000000       4.329757
  729000.000000       4.404703
  729100.000000       4.280039
  729200.000000       3.977714
  729300.000000       4.088667
  729400.000000       4.164781
  729500.000000       4.147380
  729600.000000       3.984702
  729700.000000       3.985727
  729800.000000       4.271722
  729900.000000       4.347591
  730000.000000       4.183743
  730100.000000       4.223528
  730200.000000       4.343987
  730300.000000       4.153164
  730400.000000       4.090666
  730500.000000       4.109017
  730600.000000       4.059809
  730700.000000       4.357860
  730800.000000       4.275287
  730900.000000       4.283665
  731000.000000       4.176285
  731100.000000       4.326990
  731200.000000       4.505540
  731300.000000       4.352280
  731400.000000       4.328544
  731500.000000       4.425044
  731600.000000       4.377965
  731700.000000       4.360492
  731800.000000       4.496904
  731900.000000       4.374661
  732000.000000       4.405288
  732100.000000       4.414956
  732200.000000       4.443833
  732300.000000       4.762127
  732400.000000       4.559804
  732500.000000       4.431488
  732600.000000       4.306977
  732700.000000       4.576421
  732800.000000       4.575572
  732900.000000       4.527616
  733000.000000       4.388554
  733100.000000       4.765437
  733200.000000       4.706780
  733300.000000       4.509621
  733400.000000       4.677775
  733500.000000       4.394032
  733600.000000       4.901331
  733700.000000       4.913000
  733800.000000       4.649383
  733900.000000       4.379463
  734000.000000       4.505730
  734100.000000       4.578362
  734200.000000       4.513128
  734300.000000       4.560751
  734400.000000       4.523159
  734500.000000       4.424510
  734600.000000       4.491948
  734700.000000       4.561266
  734800.000000       4.465729
  734900.000000       4.632511
  735000.000000       4.339270
  735100.000000       4.499544
  735200.000000       4.467866
  735300.000000       4.586236
  735400.000000       4.536495
  735500.000000       4.623016
  735600.000000       4.458057
  735700.000000       4.472816
  735800.000000       4.621043
  735900.000000       4.442263
  736000.000000       4.393967
  736100.000000       4.381972
  736200.000000       4.400153
  736300.000000       4.543560
  736400.000000       4.437811
  736500.000000       4.917767
  736600.000000       4.951213
  736700.000000       5.051961
  736800.000000       4.707314
  736900.000000       4.569340
  737000.000000       4.508686
  737100.000000       4.514176
  737200.000000       4.542508
  737300.000000       4.499378
  737400.000000       4.431999
  737500.000000       4.522985
  737600.000000       4.470585
  737700.000000       4.597257
  737800.000000       4.617004
  737900.000000       4.568845
  738000.000000       4.637985
  738100.000000       4.558663
  738200.000000       4.475088
  738300.000000       4.568502
  738400.000000       4.517514
  738500.000000       4.892655
  738600.000000       4.515369
  738700.000000       4.447011
  738800.000000       4.536133
  738900.000000       4.393832
  739000.000000       4.364650
  739100.000000       4.666015
  739200.000000       4.474431
  739300.000000       4.390347
  739400.000000       4.484826
  739500.000000       4.647556
  739600.000000       4.578627
  739700.000000       4.395447
  739800.000000       4.424918
  739900.000000       4.330925
  740000.000000       4.273584
  740100.000000       4.538841
  740200.000000       4.598482
  740300.000000       4.341908
  740400.000000       4.595137
  740500.000000       4.438290
  740600.000000       4.334784
  740700.000000       4.469124
  740800.000000       4.489338
  740900.000000       4.752745
  741000.000000       4.953293
  741100.000000       4.882761
  741200.000000       4.928177
  741300.000000       4.871076
  741400.000000       4.909342
  741500.000000       4.980638
  741600.000000       5.189134
  741700.000000       4.992275
  741800.000000       5.075071
  741900.000000       4.980840
  742000.000000       4.707766
  742100.000000       4.909183
  742200.000000       5.094388
  742300.000000       4.942752
  742400.000000       4.784601
  742500.000000       4.889789
  742600.000000       4.891032
  742700.000000       4.869800
  742800.000000       4.380932
  742900.000000       4.580040
  743000.000000       4.750655
  743100.000000       4.944101
  743200.000000       4.992027
  743300.000000       4.907056
  743400.000000       4.707642
  743500.000000       4.922723
  743600.000000       4.812343
  743700.000000       4.837571
  743800.000000       4.850140
  743900.000000       4.669049
  744000.000000       4.883568
  744100.000000       5.036590
  744200.000000       4.787772
  744300.000000       4.782324
  744400.000000       4.725877
  744500.000000       4.787961
  744600.000000       4.826604
  744700.000000       4.884339
  744800.000000       4.865097
  744900.000000       4.660725
  745000.000000       4.480078
  745100.000000       4.355831
  745200.000000       4.379799
  745300.000000       4.438386
  745400.000000       4.408613
  745500.000000       4.343392
  745600.000000       4.357683
  745700.000000       4.289196
  745800.000000       4.402092
  745900.000000       4.472328
  746000.000000       4.390451
  746100.000000       4.368791
  746200.000000       4.399308
  746300.000000       4.432857
  746400.000000       4.426840
  746500.000000       4.590585
  746600.000000       4.402202
  746700.000000       4.369708
  746800.000000       4.408404
  746900.000000       4.406605
  747000.000000       4.459387
  747100.000000       4.417123
  747200.000000       4.406599
  747300.000000       4.327154
  747400.000000       4.341723
  747500.000000       4.397705
  747600.000000       4.494343
  747700.000000       4.158917
  747800.000000       4.243742
  747900.000000       4.163874
  748000.000000       4.387879
  748100.000000       4.101302
  748200.000000       4.201864
  748300.000000       4.290242
  748400.000000       4.200029
  748500.000000       4.203743
  748600.000000       4.041609
  748700.000000       3.901371
  748800.000000       4.102117
  748900.000000       3.848954
  749000.000000       4.205825
  749100.000000       4.083700
  749200.000000       4.293546
  749300.000000       3.978073
  749400.000000       4.244676
  749500.000000       4.296387
  749600.000000       4.241821
  749700.000000       4.338235
  749800.000000       4.400722
  749900.000000       4.066599
  750000.000000       4.180854
  750100.000000       4.415256
  750200.000000       4.181004
  750300.000000       4.232608
  750400.000000       3.869014
  750500.000000       3.829995
  750600.000000       3.962379
  750700.000000       4.017661
  750800.000000       4.268053
  750900.000000       4.026871
  751000.000000       4.260804
  751100.000000       4.115231
  751200.000000       4.077945
  751300.000000       4.185881
  751400.000000       4.331927
  751500.000000       4.224773
  751600.000000       4.201952
  751700.000000       4.212128
  751800.000000       3.943700
  751900.000000       4.179091
  752000.000000       3.881558
  752100.000000       4.015097
  752200.000000       4.309663
  752300.000000       4.192698
  752400.000000       4.171042
  752500.000000       4.367992
  752600.000000       4.131327
  752700.000000       3.718692
  752800.000000       4.097420
  752900.000000       4.110926
  753000.000000       4.078975
  753100.000000       4.135787
  753200.000000       3.877989
  753300.000000       3.965680
  753400.000000       3.781551
  753500.000000       4.110151
  753600.000000       3.817998
  753700.000000       4.206775
  753800.000000       3.921510
  753900.000000       4.159352
  754000.000000       4.157280
  754100.000000       4.222654
  754200.000000       4.284496
  754300.000000       4.020670
  754400.000000       3.999906
  754500.000000       4.010938
  754600.000000       4.035590
  754700.000000       3.902590
  754800.000000       3.844481
  754900.000000       3.954366
  755000.000000       4.093872
  755100.000000       4.128393
  755200.000000       4.047908
  755300.000000       3.796076
  755400.000000       3.828641
  755500.000000       3.941772
  755600.000000       4.198890
  755700.000000       3.964432
  755800.000000       4.217236
  755900.000000       3.982554
  756000.000000       4.105646
  756100.000000       3.997504
  756200.000000       4.064336
  756300.000000       3.960891
  756400.000000       4.017284
  756500.000000       3.914330
  756600.000000       3.906810
  756700.000000       4.030831
  756800.000000       4.162426
  756900.000000       4.287628
  757000.000000       4.061396
  757100.000000       4.094089
  757200.000000       4.227956
  757300.000000       4.274761
  757400.000000       4.170990
  757500.000000       3.874476
  757600.000000       4.120057
  757700.000000       3.885615
  757800.000000       4.034817
  757900.000000       4.020654
  758000.000000       4.225437
  758100.000000       4.177590
  758200.000000       4.154244
  758300.000000       4.092124
  758400.000000       4.197601
  758500.000000       4.109388
  758600.000000       4.373484
  758700.000000       4.387436
  758800.000000       4.497975
  758900.000000       4.439985
  759000.000000       4.350634
  759100.000000       4.406023
  759200.000000       4.401470
  759300.000000       4.295965
  759400.000000       3.973968
  759500.000000       4.264696
  759600.000000       4.168680
  759700.000000       4.070920
  759800.000000       4.281051
  759900.000000       4.459388
  760000.000000       4.331776
  760100.000000       4.206610
  760200.000000       4.308727
  760300.000000       4.362661
  760400.000000       4.213736
  760500.000000       4.331383
  760600.000000       4.333498
  760700.000000       4.126376
  760800.000000       4.019048
  760900.000000       4.398667
  761000.000000       4.009843
  761100.000000       4.264913
  761200.000000       4.467473
  761300.000000       4.225572
  761400.000000       4.502537
  761500.000000       4.102592
  761600.000000       3.946912
  761700.000000       4.170202
  761800.000000       4.267054
  761900.000000       4.216206
  762000.000000       4.255368
  762100.000000       4.003638
  762200.000000       4.135795
  762300.000000       4.191193
  762400.000000       4.235644
  762500.000000       4.431862
  762600.000000       4.034046
  762700.000000       4.119592
  762800.000000       3.860837
  762900.000000       3.925968
  763000.000000       3.915359
  763100.000000       4.032347
  763200.000000       4.195944
  763300.000000       4.135729
  763400.000000       3.928198
  763500.000000       4.094294
  763600.000000       3.904165
  763700.000000       3.855466
  763800.000000       3.954844
  763900.000000       3.877141
  764000.000000       3.797945
  764100.000000       4.015975
  764200.000000       3.915380
  764300.000000       4.122663
  764400.000000       4.036536
  764500.000000       4.013961
  764600.000000       4.079538
  764700.000000       3.983311
  764800.000000       3.775219
  764900.000000       3.941782
  765000.000000       4.194634
  765100.000000       4.192107
  765200.000000       4.164165
  765300.000000       4.030225
  765400.000000       4.270870
  765500.000000       4.122183
  765600.000000       3.992323
  765700.000000       4.204165
  765800.000000       4.163880
  765900.000000       4.220507
  766000.000000       4.195831
  766100.000000       4.264255
  766200.000000       4.023403
  766300.000000       4.423031
  766400.000000       4.264507
  766500.000000       4.147857
  766600.000000       4.228687
  766700.000000       4.053679
  766800.000000       3.974360
  766900.000000       3.946033
  767000.000000       4.436856
  767100.000000       4.182720
  767200.000000       4.204325
  767300.000000       4.177398
  767400.000000       4.395889
  767500.000000       4.063549
  767600.000000       4.145310
  767700.000000       4.009170
  767800.000000       4.096011
  767900.000000       4.129562
  768000.000000       4.187725
  768100.000000       4.056056
  768200.000000       4.132193
  768300.000000       3.955599
  768400.000000       3.887269
  768500.000000       4.108543
  768600.000000       4.001979
  768700.000000       4.124360
  768800.000000       4.282002
  768900.000000       4.205059
  769000.000000       4.277333
  769100.000000       4.372144
  769200.000000       4.225981
  769300.000000       4.161419
  769400.000000       4.160955
  769500.000000       3.992311
  769600.000000       4.145445
  769700.000000       3.991858
  769800.000000       4.382458
  769900.000000       4.405003
  770000.000000       4.708444
  770100.000000       4.483256
  770200.000000       4.480225
  770300.000000       4.416444
  770400.000000       4.541726
  770500.000000       4.541557
  770600.000000       4.596157
  770700.000000       4.434167
  770800.000000       4.597325
  770900.000000       4.533585
  771000.000000       4.645778
  771100.000000       4.488690
  771200.000000       4.596343
  771300.000000       4.475291
  771400.000000       4.537154
  771500.000000       4.752306
  771600.000000       4.339517
  771700.000000       4.415835
  771800.000000       4.414507
  771900.000000       4.523927
  772000.000000       4.512853
  772100.000000       4.562165
  772200.000000       4.620409
  772300.000000       4.254451
  772400.000000       4.276893
  772500.000000       4.334804
  772600.000000       4.277531
  772700.000000       4.271320
  772800.000000       4.225509
  772900.000000       4.183111
  773000.000000       4.495749
  773100.000000       4.489023
  773200.000000       4.415826
  773300.000000       4.491359
  773400.000000       4.352938
  773500.000000       4.351421
  773600.000000       4.363058
  773700.000000       4.411841
  773800.000000       4.314149
  773900.000000       4.426346
  774000.000000       4.549241
  774100.000000       4.377723
  774200.000000       4.536108
  774300.000000       4.427195
  774400.000000       4.431358
  774500.000000       4.322242
  774600.000000       4.427399
  774700.000000       4.591324
  774800.000000       4.381722
  774900.000000       4.380496
  775000.000000       4.506269
  775100.000000       4.593067
  775200.000000       4.366110
  775300.000000       4.421961
  775400.000000       4.520100
  775500.000000       4.489150
  775600.000000       4.354654
  775700.000000       4.460017
  775800.000000       4.429093
  775900.000000       4.246098
  776000.000000       4.414320
  776100.000000       4.309199
  776200.000000       4.321879
  776300.000000       4.359448
  776400.000000       4.357414
  776500.000000       4.349413
  776600.000000       4.477805
  776700.000000       4.573572
  776800.000000       4.397632
  776900.000000       4.566431
  777000.000000       4.468462
  777100.000000       4.608284
  777200.000000       4.560344
  777300.000000       4.293537
  777400.000000       4.376432
  777500.000000       4.364355
  777600.000000       4.272108
  777700.000000       4.543031
  777800.000000       4.441930
  777900.000000       4.361594
  778000.000000       4.262245
  778100.000000       4.193309
  778200.000000       4.335673
  778300.000000       4.335978
  778400.000000       4.308044
  778500.000000       4.333939
  778600.000000       4.231700
  778700.000000       4.242917
  778800.000000       4.342994
  778900.000000       4.345660
  779000.000000       4.291579
  779100.000000       4.209287
  779200.000000       4.263903
  779300.000000       4.258947
  779400.000000       4.200983
  779500.000000       4.384776
  779600.000000       4.205633
  779700.000000       4.280740
  779800.000000       4.412746
  779900.000000       4.317143
  780000.000000       4.273751
  780100.000000       4.294631
  780200.000000       4.254637
  780300.000000       4.477335
  780400.000000       4.374501
  780500.000000       4.424199
  780600.000000       4.358656
  780700.000000       4.407569
  780800.000000       4.357775
  780900.000000       4.384419
  781000.000000       4.374923
  781100.000000       4.298412
  781200.000000       4.308914
  781300.000000       4.345863
  781400.000000       4.390144
  781500.000000       4.394993
  781600.000000       4.355710
  781700.000000       4.465957
  781800.000000       4.516171
  781900.000000       4.514024
  782000.000000       4.479904
  782100.000000       4.477204
  782200.000000       4.210912
  782300.000000       4.000309
  782400.000000       4.184474
  782500.000000       4.273544
  782600.000000       4.186704
  782700.000000       4.164889
  782800.000000       4.363195
  782900.000000       4.249912
  783000.000000       4.265161
  783100.000000       4.409504
  783200.000000       4.326100
  783300.000000       4.371453
  783400.000000       4.491216
  783500.000000       4.389401
  783600.000000       4.472782
  783700.000000       4.600919
  783800.000000       4.541038
  783900.000000       4.588295
  784000.000000       4.553045
  784100.000000       4.581542
  784200.000000       4.461905
  784300.000000       4.494408
  784400.000000       4.425701
  784500.000000       4.454591
  784600.000000       4.489227
  784700.000000       4.436844
  784800.000000       4.501099
  784900.000000       4.507438
  785000.000000       4.500307
  785100.000000       4.748306
  785200.000000       4.672934
  785300.000000       4.684466
  785400.000000       4.532962
  785500.000000       4.591080
  785600.000000       4.553150
  785700.000000       4.620429
  785800.000000       4.432715
  785900.000000       4.439828
  786000.000000       4.493893
  786100.000000       4.386941
  786200.000000       4.535489
  786300.000000       4.366166
  786400.000000       4.326283
  786500.000000       4.581635
  786600.000000       4.419030
  786700.000000       4.447707
  786800.000000       4.474761
  786900.000000       4.553002
  787000.000000       4.673622
  787100.000000       4.514553
  787200.000000       4.473150
  787300.000000       4.604978
  787400.000000       4.674474
  787500.000000       4.518008
  787600.000000       4.424196
  787700.000000       4.576810
  787800.000000       4.572698
  787900.000000       4.506561
  788000.000000       4.611189
  788100.000000       4.643019
  788200.000000       4.643878
  788300.000000       4.727687
  788400.000000       4.626079
  788500.000000       4.653059
  788600.000000       4.684984
  788700.000000       4.555590
  788800.000000       4.600532
  788900.000000       4.384774
  789000.000000       4.680260
  789100.000000       4.616458
  789200.000000       4.756143
  789300.000000       4.490233
  789400.000000       4.668931
  789500.000000       4.594730
  789600.000000       4.603950
  789700.000000       4.480773
  789800.000000       4.427413
  789900.000000       4.140027
  790000.000000       4.125500
  790100.000000       4.162671
  790200.000000       3.952280
  790300.000000       4.511557
  790400.000000       4.405147
  790500.000000       4.557758
  790600.000000       4.547040
  790700.000000       4.608024
  790800.000000       4.476599
  790900.000000       4.196433
  791000.000000       4.108540
  791100.000000       4.271931
  791200.000000       4.131904
  791300.000000       4.391824
  791400.000000       4.094428
  791500.000000       4.489099
  791600.000000       4.129139
  791700.000000       4.260531
  791800.000000       4.363999
  791900.000000       4.473772
  792000.000000       4.183624
  792100.000000       4.057094
  792200.000000       4.119531
  792300.000000       4.153870
  792400.000000       4.057953
  792500.000000       4.110835
  792600.000000       4.127793
  792700.000000       3.782419
  792800.000000       3.858240
  792900.000000       4.038001
  793000.000000       3.977498
  793100.000000       4.197847
  793200.000000       3.993969
  793300.000000       3.892247
  793400.000000       3.800347
  793500.000000       3.779367
  793600.000000       3.844338
  793700.000000       4.083386
  793800.000000       3.903934
  793900.000000       3.720406
  794000.000000       4.217808
  794100.000000       3.938726
  794200.000000       4.001647
  794300.000000       4.076170
  794400.000000       3.963171
  794500.000000       4.079616
  794600.000000       4.151790
  794700.000000       4.275995
  794800.000000       3.896490
  794900.000000       3.878704
  795000.000000       3.974710
  795100.000000       4.047523
  795200.000000       4.386037
  795300.000000       4.514565
  795400.000000       4.613154
  795500.000000       4.201850
  795600.000000       4.204785
  795700.000000       4.226735
  795800.000000       3.984922
  795900.000000       4.035313
  796000.000000       3.988461
  796100.000000       4.240360
  796200.000000       3.920800
  796300.000000       4.074518
  796400.000000       3.990361
  796500.000000       4.086733
  796600.000000       4.223004
  796700.000000       4.019461
  796800.000000       4.089914
  796900.000000       4.210601
  797000.000000       3.950506
  797100.000000       4.096292
  797200.000000       4.117405
  797300.000000       4.200386
  797400.000000       3.966586
  797500.000000       3.935024
  797600.000000       3.886596
  797700.000000       4.183838
  797800.000000       3.953973
  797900.000000       4.147890
  798000.000000       3.992042
  798100.000000       3.966678
  798200.000000       4.119459
  798300.000000       3.993318
  798400.000000       4.062484
  798500.000000       4.214771
  798600.000000       4.332228
  798700.000000       4.212098
  798800.000000       4.246135
  798900.000000       4.153160
  799000.000000       4.214541
  799100.000000       4.334018
  799200.000000       4.179582
  799300.000000       4.106961
  799400.000000       3.880316
  799500.000000       4.149829
  799600.000000       4.158200
  799700.000000       3.721786
  799800.000000       3.599262
  799900.000000       3.912120
  800000.000000       4.090478
  800100.000000       3.868676
  800200.000000       3.848320
  800300.000000       4.321570
  800400.000000       3.914931
  800500.000000       3.885358
  800600.000000       3.984879
  800700.000000       3.697086
  800800.000000       4.041316
  800900.000000       4.087648
  801000.000000       4.071169
  801100.000000       3.857013
  801200.000000       4.136419
  801300.000000       4.029129
  801400.000000       4.164477
  801500.000000       3.800057
  801600.000000       3.810436
  801700.000000       3.879777
  801800.000000       3.596330
  801900.000000       3.531373
  802000.000000       3.800834
  802100.000000       3.817388
  802200.000000       3.907582
  802300.000000       3.908343
  802400.000000       4.022609
  802500.000000       3.904153
  802600.000000       4.153181
  802700.000000       4.329046
  802800.000000       4.263690
  802900.000000       4.171455
  803000.000000       4.190543
  803100.000000       4.317283
  803200.000000       4.075323
  803300.000000       4.165387
  803400.000000       4.118411
  803500.000000       4.076716
  803600.000000       4.111197
  803700.000000       4.171547
  803800.000000       4.223107
  803900.000000       4.185106
  804000.000000       4.102363
  804100.000000       4.186874
  804200.000000       4.038770
  804300.000000       4.062731
  804400.000000       4.077765
  804500.000000       3.997288
  804600.000000       3.976658
  804700.000000       3.995499
  804800.000000       3.910544
  804900.000000       3.680238
  805000.000000       4.219838
  805100.000000       4.059947
  805200.000000       4.215847
  805300.000000       4.062738
  805400.000000       4.210545
  805500.000000       4.387474
  805600.000000       4.112338
  805700.000000       4.091511
  805800.000000       4.177431
  805900.000000       4.191429
  806000.000000       4.003911
  806100.000000       3.954865
  806200.000000       3.913329
  806300.000000       4.119375
  806400.000000       4.142023
  806500.000000       4.118259
  806600.000000       3.935628
  806700.000000       3.709413
  806800.000000       3.877397
  806900.000000       4.232256
  807000.000000       4.268093
  807100.000000       4.271946
  807200.000000       4.364790
  807300.000000       4.373497
  807400.000000       4.425852
  807500.000000       4.265971
  807600.000000       4.087391
  807700.000000       4.253881
  807800.000000       4.304509
  807900.000000       4.193499
  808000.000000       4.301762
  808100.000000       4.256214
  808200.000000       4.105463
  808300.000000       3.992148
  808400.000000       4.053431
  808500.000000       3.657637
  808600.000000       4.077574
  808700.000000       4.041137
  808800.000000       4.085194
  808900.000000       3.954867
  809000.000000       4.035180
  809100.000000       4.061538
  809200.000000       3.945139
  809300.000000       4.055315
  809400.000000       4.114858
  809500.000000       3.885532
  809600.000000       4.278101
  809700.000000       4.170745
  809800.000000       4.134347
  809900.000000       3.932759
  810000.000000       4.105326
  810100.000000       4.297314
  810200.000000       4.209566
  810300.000000       4.286531
  810400.000000       4.094768
  810500.000000       4.339571
  810600.000000       4.027331
  810700.000000       4.153606
  810800.000000       4.138297
  810900.000000       4.195626
  811000.000000       4.144565
  811100.000000       4.350538
  811200.000000       4.160742
  811300.000000       3.928154
  811400.000000       4.041518
  811500.000000       4.178312
  811600.000000       4.150557
  811700.000000       3.992473
  811800.000000       3.805512
  811900.000000       4.303054
  812000.000000       4.262266
  812100.000000       4.427657
  812200.000000       4.190557
  812300.000000       4.277026
  812400.000000       4.233558
  812500.000000       4.262127
  812600.000000       4.391051
  812700.000000       4.491299
  812800.000000       4.204054
  812900.000000       4.329545
  813000.000000       4.400768
  813100.000000       4.389494
  813200.000000       4.424747
  813300.000000       4.267078
  813400.000000       4.230803
  813500.000000       4.117299
  813600.000000       4.073432
  813700.000000       4.260487
  813800.000000       4.235007
  813900.000000       4.085484
  814000.000000       4.145876
  814100.000000       4.351740
  814200.000000       4.327946
  814300.000000       4.275631
  814400.000000       4.101345
  814500.000000       4.153766
  814600.000000       4.065985
  814700.000000       4.065482
  814800.000000       4.281946
  814900.000000       4.283657
  815000.000000       4.226363
  815100.000000       4.192712
  815200.000000       4.143888
  815300.000000       4.303388
  815400.000000       4.390657
  815500.000000       4.360003
  815600.000000       4.395186
  815700.000000       4.295238
  815800.000000       4.352473
  815900.000000       4.367826
  816000.000000       4.426338
  816100.000000       4.449817
  816200.000000       4.381553
  816300.000000       4.360833
  816400.000000       4.430976
  816500.000000       4.334260
  816600.000000       4.316890
  816700.000000       4.266569
  816800.000000       4.323969
  816900.000000       4.281573
  817000.000000       4.262628
  817100.000000       4.189089
  817200.000000       4.198487
  817300.000000       4.244400
  817400.000000       4.345749
  817500.000000       4.358604
  817600.000000       4.299948
  817700.000000       4.442227
  817800.000000       4.308924
  817900.000000       4.273022
  818000.000000       4.208645
  818100.000000       3.988566
  818200.000000       3.912422
  818300.000000       3.931388
  818400.000000       3.978591
  818500.000000       4.028967
  818600.000000       3.957224
  818700.000000       4.252284
  818800.000000       4.096872
  818900.000000       4.189395
  819000.000000       4.369921
  819100.000000       4.352068
  819200.000000       4.259943
  819300.000000       4.266834
  819400.000000       4.133227
  819500.000000       3.928233
  819600.000000       3.877870
  819700.000000       4.107366
  819800.000000       4.002869
  819900.000000       3.972382
  820000.000000       4.069958
  820100.000000       4.205979
  820200.000000       4.115656
  820300.000000       4.150580
  820400.000000       4.117471
  820500.000000       4.192182
  820600.000000       4.254450
  820700.000000       4.223425
  820800.000000       4.141661
  820900.000000       4.174631
  821000.000000       4.087140
  821100.000000       3.970210
  821200.000000       4.057631
  821300.000000       3.877664
  821400.000000       3.588308
  821500.000000       3.687580
  821600.000000       3.400009
  821700.000000       3.797779
  821800.000000       3.447624
  821900.000000       3.629250
  822000.000000       3.621024
  822100.000000       3.620859
  822200.000000       3.679158
  822300.000000       3.844689
  822400.000000       3.927683
  822500.000000       4.039956
  822600.000000       3.896208
  822700.000000       3.856229
  822800.000000       3.976673
  822900.000000       3.716431
  823000.000000       3.938941
  823100.000000       3.739367
  823200.000000       3.835211
  823300.000000       3.908709
  823400.000000       3.734951
  823500.000000       4.032151
  823600.000000       4.089555
  823700.000000       4.137276
  823800.000000       3.835107
  823900.000000       4.126316
  824000.000000       4.176461
  824100.000000       4.117741
  824200.000000       4.238780
  824300.000000       3.783286
  824400.000000       3.496007
  824500.000000       3.711116
  824600.000000       3.912872
  824700.000000       4.242391
  824800.000000       3.809039
  824900.000000       4.112704
  825000.000000       3.907555
  825100.000000       4.061689
  825200.000000       3.937393
  825300.000000       4.034323
  825400.000000       3.769847
  825500.000000       3.896441
  825600.000000       3.922678
  825700.000000       4.015024
  825800.000000       4.294827
  825900.000000       4.073140
  826000.000000       4.077363
  826100.000000       4.125814
  826200.000000       4.006876
  826300.000000       4.114014
  826400.000000       4.039765
  826500.000000       4.248028
  826600.000000       4.127907
  826700.000000       4.196377
  826800.000000       4.116842
  826900.000000       3.816535
  827000.000000       3.833074
  827100.000000       3.944689
  827200.000000       4.117803
  827300.000000       4.018132
  827400.000000       3.817348
  827500.000000       3.882865
  827600.000000       3.962988
  827700.000000       4.293135
  827800.000000       4.200452
  827900.000000       4.033359
  828000.000000       3.945749
  828100.000000       3.916489
  828200.000000       3.980809
  828300.000000       3.937944
  828400.000000       3.718856
  828500.000000       3.896515
  828600.000000       3.953974
  828700.000000       3.767365
  828800.000000       4.228619
  828900.000000       4.089249
  829000.000000       4.308497
  829100.000000       4.075334
  829200.000000       4.265668
  829300.000000       4.010344
  829400.000000       4.014850
  829500.000000       3.855856
  829600.000000       4.043063
  829700.000000       3.927303
  829800.000000       3.614795
  829900.000000       3.775223
  830000.000000       3.593229
  830100.000000       3.908441
  830200.000000       3.865945
  830300.000000       4.171237
  830400.000000       4.160840
  830500.000000       4.107488
  830600.000000       3.760030
  830700.000000       4.045470
  830800.000000       4.126812
  830900.000000       3.919915
  831000.000000       3.817559
  831100.000000       3.812478
  831200.000000       3.630906
  831300.000000       3.896142
  831400.000000       4.061747
  831500.000000       4.078058
  831600.000000       4.207058
  831700.000000       4.201563
  831800.000000       3.944977
  831900.000000       3.861318
  832000.000000       3.784715
  832100.000000       3.960754
  832200.000000       4.106371
  832300.000000       4.254417
  832400.000000       3.848159
  832500.000000       3.920649
  832600.000000       4.001708
  832700.000000       3.956640
  832800.000000       3.807338
  832900.000000       3.995907
  833000.000000       4.168397
  833100.000000       3.932461
  833200.000000       3.790837
  833300.000000       3.780783
  833400.000000       3.702815
  833500.000000       3.832961
  833600.000000       3.870271
  833700.000000       3.876638
  833800.000000       3.932135
  833900.000000       3.965583
  834000.000000       4.200208
  834100.000000       4.037150
  834200.000000       4.075886
  834300.000000       4.351768
  834400.000000       3.884244
  834500.000000       3.881278
  834600.000000       4.011533
  834700.000000       4.024320
  834800.000000       4.030136
  834900.000000       3.916894
  835000.000000       3.754713
  835100.000000       3.917552
  835200.000000       3.998602
  835300.000000       3.885643
  835400.000000       4.341487
  835500.000000       4.022647
  835600.000000       3.883609
  835700.000000       3.883687
  835800.000000       3.712404
  835900.000000       3.726085
  836000.000000       3.746170
  836100.000000       3.765786
  836200.000000       3.616059
  836300.000000       3.559840
  836400.000000       3.606163
  836500.000000       3.810498
  836600.000000       3.972599
  836700.000000       4.024852
  836800.000000       4.154936
  836900.000000       3.818270
  837000.000000       3.815843
  837100.000000       3.827958
  837200.000000       3.820268
  837300.000000       4.173184
  837400.000000       3.942260
  837500.000000       3.935727
  837600.000000       3.993568
  837700.000000       3.778696
  837800.000000       3.866016
  837900.000000       4.046326
  838000.000000       4.322713
  838100.000000       4.417979
  838200.000000       4.087510
  838300.000000       3.893147
  838400.000000       4.246420
  838500.000000       4.145046
  838600.000000       4.206251
  838700.000000       4.250028
  838800.000000       4.159018
  838900.000000       4.073943
  839000.000000       4.088660
  839100.000000       3.966753
  839200.000000       4.050067
  839300.000000       4.190669
  839400.000000       4.216759
  839500.000000       4.157807
  839600.000000       4.228012
  839700.000000       4.371527
  839800.000000       4.046662
  839900.000000       4.100410
  840000.000000       3.946805
  840100.000000       3.850701
  840200.000000       3.935784
  840300.000000       4.130514
  840400.000000       3.820608
  840500.000000       3.711522
  840600.000000       4.039772
  840700.000000       3.773573
  840800.000000       3.834440
  840900.000000       4.162081
  841000.000000       4.204516
  841100.000000       4.258695
  841200.000000       4.228804
  841300.000000       4.200261
  841400.000000       4.125569
  841500.000000       4.140260
  841600.000000       4.243970
  841700.000000       4.273274
  841800.000000       4.180545
  841900.000000       4.351461
  842000.000000       4.243729
  842100.000000       4.223732
  842200.000000       4.084473
  842300.000000       4.298826
  842400.000000       4.511034
  842500.000000       4.429906
  842600.000000       4.464572
  842700.000000       4.294585
  842800.000000       4.440312
  842900.000000       4.473108
  843000.000000       4.440042
  843100.000000       4.430896
  843200.000000       4.388454
  843300.000000       4.522885
  843400.000000       4.222508
  843500.000000       4.358795
  843600.000000       4.319985
  843700.000000       4.308728
  843800.000000       4.371046
  843900.000000       4.435237
  844000.000000       4.415688
  844100.000000       4.406293
  844200.000000       4.240136
  844300.000000       4.375821
  844400.000000       4.333508
  844500.000000       4.425721
  844600.000000       4.295591
  844700.000000       4.470541
  844800.000000       4.162976
  844900.000000       4.146922
  845000.000000       4.193092
  845100.000000       4.270717
  845200.000000       4.203415
  845300.000000       4.290690
  845400.000000       4.266721
  845500.000000       4.285606
  845600.000000       4.369753
  845700.000000       4.314291
  845800.000000       4.143257
  845900.000000       4.360209
  846000.000000       4.224120
  846100.000000       4.108568
  846200.000000       4.180140
  846300.000000       4.287344
  846400.000000       4.189913
  846500.000000       4.211393
  846600.000000       4.119381
  846700.000000       4.283455
  846800.000000       4.303618
  846900.000000       4.514678
  847000.000000       4.403930
  847100.000000       4.288278
  847200.000000       4.344387
  847300.000000       4.300296
  847400.000000       4.301214
  847500.000000       4.447634
  847600.000000       4.194187
  847700.000000       4.292217
  847800.000000       4.145216
  847900.000000       4.265367
  848000.000000       4.231074
  848100.000000       4.147326
  848200.000000       4.185434
  848300.000000       4.242061
  848400.000000       4.242931
  848500.000000       4.327311
  848600.000000       4.228052
  848700.000000       4.299916
  848800.000000       4.238280
  848900.000000       4.460642
  849000.000000       4.387793
  849100.000000       4.037924
  849200.000000       4.074846
  849300.000000       4.277789
  849400.000000       4.132948
  849500.000000       4.135771
  849600.000000       4.283890
  849700.000000       4.177977
  849800.000000       4.253117
  849900.000000       4.065246
  850000.000000       3.881481
  850100.000000       4.227043
  850200.000000       4.239503
  850300.000000       4.011378
  850400.000000       4.323354
  850500.000000       4.293330
  850600.000000       4.346793
  850700.000000       4.186492
  850800.000000       4.173429
  850900.000000       4.233682
  851000.000000       4.241301
  851100.000000       4.266600
  851200.000000       4.420472
  851300.000000       4.368130
  851400.000000       4.367142
  851500.000000       4.407785
  851600.000000       4.560916
  851700.000000       4.269692
  851800.000000       4.337007
  851900.000000       4.319067
  852000.000000       4.332727
  852100.000000       4.413481
  852200.000000       4.522502
  852300.000000       4.313674
  852400.000000       4.302702
  852500.000000       4.473722
  852600.000000       4.171323
  852700.000000       4.392439
  852800.000000       4.380754
  852900.000000       4.349542
  853000.000000       4.252319
  853100.000000       4.179606
  853200.000000       4.281661
  853300.000000       4.305084
  853400.000000       4.224801
  853500.000000       4.348946
  853600.000000       4.413916
  853700.000000       4.303737
  853800.000000       4.377573
  853900.000000       4.383068
  854000.000000       4.313112
  854100.000000       4.331268
  854200.000000       4.236535
  854300.000000       4.217676
  854400.000000       4.132373
  854500.000000       4.308112
  854600.000000       4.410107
  854700.000000       4.296585
  854800.000000       4.178282
  854900.000000       4.177807
  855000.000000       4.240141
  855100.000000       4.270564
  855200.000000       4.335448
  855300.000000       4.421622
  855400.000000       4.398722
  855500.000000       4.445982
  855600.000000       4.314835
  855700.000000       4.306597
  855800.000000       4.294752
  855900.000000       4.189347
  856000.000000       4.421185
  856100.000000       4.335174
  856200.000000       4.534354
  856300.000000       4.265118
  856400.000000       4.321991
  856500.000000       4.279748
  856600.000000       4.232958
  856700.000000       4.246073
  856800.000000       4.188094
  856900.000000       4.164427
  857000.000000       4.079607
  857100.000000       4.213812
  857200.000000       4.238009
  857300.000000       4.306425
  857400.000000       4.284906
  857500.000000       4.367336
  857600.000000       4.353863
  857700.000000       4.240229
  857800.000000       4.406412
  857900.000000       4.283240
  858000.000000       4.407491
  858100.000000       4.283179
  858200.000000       4.675104
  858300.000000       4.404221
  858400.000000       4.274160
  858500.000000       4.426637
  858600.000000       4.361104
  858700.000000       4.403506
  858800.000000       4.258700
  858900.000000       4.342837
  859000.000000       4.320751
  859100.000000       4.321038
  859200.000000       4.263999
  859300.000000       4.171359
  859400.000000       4.240624
  859500.000000       4.508451
  859600.000000       4.327241
  859700.000000       4.270404
  859800.000000       4.373188
  859900.000000       4.304925
  860000.000000       4.099505
  860100.000000       4.135971
  860200.000000       3.986017
  860300.000000       4.275331
  860400.000000       4.458483
  860500.000000       4.276353
  860600.000000       4.483130
  860700.000000       4.399464
  860800.000000       4.379675
  860900.000000       4.484016
  861000.000000       4.456818
  861100.000000       4.566060
  861200.000000       4.427917
  861300.000000       4.268876
  861400.000000       4.346121
  861500.000000       4.550549
  861600.000000       4.346430
  861700.000000       4.355129
  861800.000000       4.300390
  861900.000000       4.447380
  862000.000000       4.317434
  862100.000000       4.374883
  862200.000000       4.221959
  862300.000000       4.258395
  862400.000000       4.359080
  862500.000000       4.375800
  862600.000000       4.332169
  862700.000000       4.335467
  862800.000000       4.427969
  862900.000000       4.621116
  863000.000000       4.441113
  863100.000000       4.268854
  863200.000000       4.320696
  863300.000000       4.454845
  863400.000000       4.352846
  863500.000000       4.456655
  863600.000000       4.381404
  863700.000000       4.435774
  863800.000000       4.348445
  863900.000000       4.334509
  864000.000000       4.402034
  864100.000000       4.594441
  864200.000000       4.467443
  864300.000000       4.473522
  864400.000000       4.387924
  864500.000000       4.440109
  864600.000000       4.389324
  864700.000000       4.369482
  864800.000000       4.432604
  864900.000000       4.594960
  865000.000000       4.545917
  865100.000000       4.473694
  865200.000000       4.445225
  865300.000000       4.324593
  865400.000000       4.435606
  865500.000000       4.359689
  865600.000000       4.383361
  865700.000000       4.268262
  865800.000000       4.338472
  865900.000000       4.296410
  866000.000000       4.323983
  866100.000000       4.350448
  866200.000000       4.442839
  866300.000000       4.611355
  866400.000000       4.483780
  866500.000000       4.293427
  866600.000000       4.256329
  866700.000000       4.402241
  866800.000000       4.417174
  866900.000000       4.379275
  867000.000000       4.366014
  867100.000000       4.160094
  867200.000000       4.243776
  867300.000000       4.216186
  867400.000000       4.200696
  867500.000000       4.020714
  867600.000000       4.201891
  867700.000000       3.880059
  867800.000000       4.083540
  867900.000000       4.239464
  868000.000000       4.222297
  868100.000000       4.297362
  868200.000000       4.294718
  868300.000000       4.263802
  868400.000000       4.345674
  868500.000000       4.274722
  868600.000000       4.284004
  868700.000000       4.546354
  868800.000000       4.558158
  868900.000000       4.385620
  869000.000000       4.335970
  869100.000000       4.497030
  869200.000000       4.575905
  869300.000000       4.505177
  869400.000000       4.489960
  869500.000000       4.469379
  869600.000000       4.276344
  869700.000000       4.247056
  869800.000000       4.244702
  869900.000000       4.341329
  870000.000000       4.291357
  870100.000000       4.425980
  870200.000000       4.423181
  870300.000000       4.463069
  870400.000000       4.181886
  870500.000000       4.232145
  870600.000000       4.284756
  870700.000000       4.342483
  870800.000000       4.264766
  870900.000000       4.219424
  871000.000000       4.311112
  871100.000000       4.409352
  871200.000000       4.248606
  871300.000000       4.149703
  871400.000000       4.226117
  871500.000000       4.217584
  871600.000000       4.161792
  871700.000000       4.207039
  871800.000000       4.388058
  871900.000000       4.348217
  872000.000000       4.322169
  872100.000000       4.373968
  872200.000000       4.393831
  872300.000000       4.262075
  872400.000000       4.404148
  872500.000000       4.524516
  872600.000000       4.457035
  872700.000000       4.506350
  872800.000000       4.302819
  872900.000000       4.397626
  873000.000000       4.522696
  873100.000000       4.422438
  873200.000000       4.628635
  873300.000000       4.466672
  873400.000000       4.320215
  873500.000000       4.409680
  873600.000000       4.188553
  873700.000000       4.251129
  873800.000000       4.371000
  873900.000000       4.359514
  874000.000000       4.380682
  874100.000000       4.349324
  874200.000000       4.350744
  874300.000000       4.472731
  874400.000000       4.446444
  874500.000000       4.451920
  874600.000000       4.327249
  874700.000000       4.432276
  874800.000000       4.498753
  874900.000000       4.355837
  875000.000000       4.558167
  875100.000000       4.567470
  875200.000000       4.489857
  875300.000000       4.583738
  875400.000000       4.426466
  875500.000000       4.363927
  875600.000000       4.652382
  875700.000000       4.467331
  875800.000000       4.458345
  875900.000000       4.500899
  876000.000000       4.543106
  876100.000000       4.456665
  876200.000000       4.562877
  876300.000000       4.460638
  876400.000000       4.536536
  876500.000000       4.489626
  876600.000000       4.569380
  876700.000000       4.540312
  876800.000000       4.425469
  876900.000000       4.541932
  877000.000000       4.713059
  877100.000000       4.344542
  877200.000000       4.393584
  877300.000000       4.424426
  877400.000000       4.592855
  877500.000000       4.561627
  877600.000000       4.532557
  877700.000000       4.587748
  877800.000000       4.580499
  877900.000000       4.633625
  878000.000000       4.552734
  878100.000000       4.568518
  878200.000000       4.549981
  878300.000000       4.641169
  878400.000000       4.736708
  878500.000000       4.617707
  878600.000000       4.491166
  878700.000000       4.320802
  878800.000000       4.651692
  878900.000000       4.396363
  879000.000000       4.542225
  879100.000000       4.453696
  879200.000000       4.479639
  879300.000000       4.474042
  879400.000000       4.585598
  879500.000000       4.437546
  879600.000000       4.695714
  879700.000000       4.429495
  879800.000000       4.565214
  879900.000000       4.384690
  880000.000000       4.383831
  880100.000000       4.313255
  880200.000000       4.200795
  880300.000000       4.483991
  880400.000000       4.595921
  880500.000000       4.458367
  880600.000000       4.579449
  880700.000000       4.484443
  880800.000000       4.534365
  880900.000000       4.505207
  881000.000000       4.438471
  881100.000000       4.429984
  881200.000000       4.551970
  881300.000000       4.324965
  881400.000000       4.417935
  881500.000000       4.419347
  881600.000000       4.430301
  881700.000000       4.304582
  881800.000000       4.368960
  881900.000000       4.337891
  882000.000000       4.473167
  882100.000000       4.550587
  882200.000000       4.486759
  882300.000000       4.330359
  882400.000000       4.580838
  882500.000000       4.343328
  882600.000000       4.437387
  882700.000000       4.424021
  882800.000000       4.292828
  882900.000000       4.469923
  883000.000000       4.338967
  883100.000000       4.332159
  883200.000000       4.453643
  883300.000000       4.405857
  883400.000000       4.291129
  883500.000000       4.267004
  883600.000000       4.545083
  883700.000000       4.108371
  883800.000000       4.395016
  883900.000000       4.422635
  884000.000000       4.773359
  884100.000000       4.711596
  884200.000000       4.723533
  884300.000000       4.675070
  884400.000000       4.356636
  884500.000000       4.449175
  884600.000000       4.510914
  884700.000000       4.407795
  884800.000000       4.452306
  884900.000000       4.338453
  885000.000000       4.190951
  885100.000000       4.302188
  885200.000000       4.441033
  885300.000000       4.455039
  885400.000000       4.386062
  885500.000000       4.556531
  885600.000000       4.609463
  885700.000000       4.637642
  885800.000000       4.818149
  885900.000000       4.722504
  886000.000000       4.690863
  886100.000000       4.892373
  886200.000000       4.690514
  886300.000000       4.867278
  886400.000000       4.428883
  886500.000000       4.349362
  886600.000000       4.331986
  886700.000000       4.465960
  886800.000000       4.609422
  886900.000000       4.437796
  887000.000000       4.521557
  887100.000000       4.413080
  887200.000000       4.503218
  887300.000000       4.554979
  887400.000000       4.495979
  887500.000000       4.461186
  887600.000000       4.775558
  887700.000000       4.881195
  887800.000000       4.981278
  887900.000000       4.739430
  888000.000000       4.899112
  888100.000000       4.717452
  888200.000000       4.813007
  888300.000000       4.666357
  888400.000000       4.743546
  888500.000000       4.497308
  888600.000000       4.621938
  888700.000000       4.406429
  888800.000000       4.244042
  888900.000000       4.195303
  889000.000000       4.555676
  889100.000000       4.206775
  889200.000000       4.292021
  889300.000000       4.177400
  889400.000000       4.313653
  889500.000000       4.337162
  889600.000000       4.268536
  889700.000000       4.532821
  889800.000000       4.290288
  889900.000000       4.640999
  890000.000000       4.914632
  890100.000000       4.778818
  890200.000000       4.938206
  890300.000000       4.951762
  890400.000000       4.856653
  890500.000000       4.826182
  890600.000000       4.852042
  890700.000000       5.065590
  890800.000000       4.932195
  890900.000000       4.811883
  891000.000000       4.848154
  891100.000000       4.785908
  891200.000000       4.914681
  891300.000000       4.661760
  891400.000000       4.834069
  891500.000000       4.892590
  891600.000000       4.934882
  891700.000000       4.926734
  891800.000000       4.863421
  891900.000000       4.836193
  892000.000000       4.680956
  892100.000000       4.838409
  892200.000000       4.908949
  892300.000000       4.757911
  892400.000000       4.962223
  892500.000000       4.824643
  892600.000000       4.958707
  892700.000000       4.990457
  892800.000000       4.905773
  892900.000000       4.955261
  893000.000000       4.974689
  893100.000000       4.978833
  893200.000000       4.926666
  893300.000000       4.840179
  893400.000000       4.990130
  893500.000000       4.888628
  893600.000000       4.802199
  893700.000000       4.858156
  893800.000000       4.923022
  893900.000000       4.725244
  894000.000000       4.802375
  894100.000000       4.783810
  894200.000000       4.677584
  894300.000000       4.471386
  894400.000000       4.871488
  894500.000000       4.837801
  894600.000000       4.622927
  894700.000000       4.522799
  894800.000000       4.729260
  894900.000000       4.580177
  895000.000000       4.560481
  895100.000000       4.476772
  895200.000000       4.639545
  895300.000000       4.479750
  895400.000000       4.635436
  895500.000000       4.516137
  895600.000000       4.369139
  895700.000000       4.493414
  895800.000000       4.498198
  895900.000000       4.556540
  896000.000000       4.475442
  896100.000000       4.651911
  896200.000000       4.603896
  896300.000000       4.749204
  896400.000000       4.573770
  896500.000000       4.577778
  896600.000000       4.450622
  896700.000000       4.587192
  896800.000000       4.650819
  896900.000000       4.734135
  897000.000000       4.881689
  897100.000000       4.946145
  897200.000000       4.991147
  897300.000000       5.051628
  897400.000000       4.933712
  897500.000000       4.857175
  897600.000000       4.858809
  897700.000000       5.114184
  897800.000000       4.898598
  897900.000000       4.822173
  898000.000000       4.850704
  898100.000000       4.812882
  898200.000000       4.812972
  898300.000000       4.636290
  898400.000000       4.414508
  898500.000000       4.438489
  898600.000000       4.336494
  898700.000000       4.582262
  898800.000000       4.542687
  898900.000000       4.527213
  899000.000000       4.437161
  899100.000000       4.609250
  899200.000000       4.627655
  899300.000000       4.291966
  899400.000000       4.590691
  899500.000000       4.328738
  899600.000000       4.349898
  899700.000000       4.188793
  899800.000000       4.102968
  899900.000000       4.134098
  900000.000000       4.372839
  900100.000000       4.519798
  900200.000000       4.254213
  900300.000000       4.499046
  900400.000000       4.267394
  900500.000000       4.320078
  900600.000000       4.373707
  900700.000000       4.567535
  900800.000000       4.248516
  900900.000000       4.537666
  901000.000000       4.370384
  901100.000000       4.654092
  901200.000000       4.515675
  901300.000000       4.554709
  901400.000000       4.620707
  901500.000000       4.705279
  901600.000000       4.650346
  901700.000000       4.481575
  901800.000000       4.648080
  901900.000000       4.772413
  902000.000000       4.601836
  902100.000000       4.643227
  902200.000000       4.570869
  902300.000000       4.691717
  902400.000000       4.658829
  902500.000000       4.475148
  902600.000000       4.474933
  902700.000000       4.615240
  902800.000000       4.669243
  902900.000000       4.646876
  903000.000000       4.664750
  903100.000000       4.489883
  903200.000000       4.645332
  903300.000000       4.677070
  903400.000000       4.599949
  903500.000000       4.651400
  903600.000000       4.697437
  903700.000000       4.721732
  903800.000000       4.573197
  903900.000000       4.694829
  904000.000000       4.725409
  904100.000000       4.628933
  904200.000000       4.507288
  904300.000000       4.692234
  904400.000000       4.579851
  904500.000000       4.595230
  904600.000000       4.566518
  904700.000000       4.563143
  904800.000000       4.640304
  904900.000000       4.595323
  905000.000000       4.627817
  905100.000000       4.572175
  905200.000000       4.589192
  905300.000000       4.642163
  905400.000000       4.612508
  905500.000000       4.689608
  905600.000000       4.659731
  905700.000000       4.672412
  905800.000000       4.662387
  905900.000000       4.770899
  906000.000000       4.479441
  906100.000000       4.464856
  906200.000000       4.578939
  906300.000000       4.497009
  906400.000000       4.701683
  906500.000000       4.586929
  906600.000000       4.460225
  906700.000000       4.441911
  906800.000000       4.367788
  906900.000000       4.306572
  907000.000000       4.248561
  907100.000000       4.306522
  907200.000000       4.433410
  907300.000000       4.608657
  907400.000000       4.714496
  907500.000000       4.684419
  907600.000000       4.718367
  907700.000000       4.766360
  907800.000000       4.697378
  907900.000000       4.674167
  908000.000000       4.562621
  908100.000000       4.748188
  908200.000000       4.609960
  908300.000000       4.651337
  908400.000000       4.679293
  908500.000000       4.715187
  908600.000000       4.723713
  908700.000000       4.649313
  908800.000000       4.849929
  908900.000000       4.584296
  909000.000000       4.635208
  909100.000000       4.579538
  909200.000000       4.485802
  909300.000000       4.647964
  909400.000000       4.500081
  909500.000000       4.463760
  909600.000000       4.492757
  909700.000000       4.272996
  909800.000000       4.362521
  909900.000000       4.505581
  910000.000000       4.487272
  910100.000000       4.703034
  910200.000000       4.905756
  910300.000000       4.780029
  910400.000000       4.959640
  910500.000000       4.726636
  910600.000000       4.711956
  910700.000000       4.776981
  910800.000000       4.740006
  910900.000000       4.578700
  911000.000000       4.491500
  911100.000000       4.569471
  911200.000000       4.481276
  911300.000000       4.387178
  911400.000000       4.077706
  911500.000000       4.068754
  911600.000000       4.020171
  911700.000000       4.219435
  911800.000000       4.121879
  911900.000000       4.155873
  912000.000000       4.193043
  912100.000000       4.310319
  912200.000000       4.267132
  912300.000000       4.092450
  912400.000000       3.940651
  912500.000000       4.251380
  912600.000000       4.585830
  912700.000000       4.367983
  912800.000000       4.345191
  912900.000000       4.234264
  913000.000000       4.240007
  913100.000000       4.184922
  913200.000000       4.257901
  913300.000000       4.501206
  913400.000000       4.463822
  913500.000000       4.255826
  913600.000000       4.243259
  913700.000000       4.149428
  913800.000000       4.206753
  913900.000000       4.267988
  914000.000000       4.105478
  914100.000000       4.154129
  914200.000000       4.042421
  914300.000000       4.217357
  914400.000000       4.316150
  914500.000000       4.283461
  914600.000000       4.317802
  914700.000000       4.223627
  914800.000000       4.198030
  914900.000000       4.207204
  915000.000000       4.265099
  915100.000000       4.413395
  915200.000000       4.253760
  915300.000000       4.277797
  915400.000000       4.218516
  915500.000000       4.339148
  915600.000000       4.371089
  915700.000000       4.278126
  915800.000000       4.101243
  915900.000000       4.168101
  916000.000000       4.239356
  916100.000000       4.342390
  916200.000000       4.286085
  916300.000000       4.187928
  916400.000000       4.254691
  916500.000000       4.235515
  916600.000000       4.146580
  916700.000000       4.188432
  916800.000000       4.175676
  916900.000000       4.272864
  917000.000000       4.231301
  917100.000000       4.263631
  917200.000000       4.299924
  917300.000000       4.234922
  917400.000000       4.325034
  917500.000000       4.298493
  917600.000000       4.338453
  917700.000000       4.426295
  917800.000000       4.281116
  917900.000000       4.238313
  918000.000000       4.267938
  918100.000000       4.261318
  918200.000000       4.217417
  918300.000000       4.202653
  918400.000000       4.110962
  918500.000000       4.242551
  918600.000000       4.176847
  918700.000000       4.216048
  918800.000000       4.131278
  918900.000000       4.112197
  919000.000000       4.224782
  919100.000000       4.233271
  919200.000000       4.267400
  919300.000000       4.198391
  919400.000000       4.141423
  919500.000000       4.128593
  919600.000000       4.153115
  919700.000000       4.122662
  919800.000000       4.309249
  919900.000000       4.271881
  920000.000000       4.258681
  920100.000000       4.079430
  920200.000000       3.748210
  920300.000000       3.668116
  920400.000000       3.905010
  920500.000000       3.865372
  920600.000000       3.979331
  920700.000000       4.072888
  920800.000000       4.022082
  920900.000000       4.230152
  921000.000000       4.080779
  921100.000000       4.058453
  921200.000000       4.093999
  921300.000000       4.063735
  921400.000000       4.021503
  921500.000000       3.960674
  921600.000000       4.148626
  921700.000000       3.994904
  921800.000000       3.902559
  921900.000000       4.119997
  922000.000000       4.078833
  922100.000000       4.219502
  922200.000000       4.275242
  922300.000000       3.956727
  922400.000000       3.846052
  922500.000000       3.759786
  922600.000000       4.101572
  922700.000000       4.046804
  922800.000000       4.057716
  922900.000000       4.025748
  923000.000000       4.083282
  923100.000000       4.001149
  923200.000000       4.154562
  923300.000000       4.234926
  923400.000000       4.068710
  923500.000000       4.098141
  923600.000000       4.160488
  923700.000000       4.013102
  923800.000000       4.065008
  923900.000000       4.048058
  924000.000000       4.043742
  924100.000000       4.112665
  924200.000000       4.040846
  924300.000000       4.038272
  924400.000000       4.005777
  924500.000000       4.024921
  924600.000000       4.022475
  924700.000000       4.095388
  924800.000000       4.053805
  924900.000000       3.911825
  925000.000000       4.110110
  925100.000000       4.030581
  925200.000000       4.042944
  925300.000000       3.893345
  925400.000000       4.058043
  925500.000000       4.049636
  925600.000000       4.084557
  925700.000000       3.962148
  925800.000000       3.944715
  925900.000000       4.134290
  926000.000000       4.169943
  926100.000000       4.079414
  926200.000000       4.074020
  926300.000000       4.096469
  926400.000000       4.069776
  926500.000000       4.158294
  926600.000000       4.077798
  926700.000000       4.119649
  926800.000000       3.999962
  926900.000000       3.909387
  927000.000000       3.962731
  927100.000000       3.991978
  927200.000000       3.923243
  927300.000000       3.931990
  927400.000000       4.017669
  927500.000000       3.968788
  927600.000000       4.012756
  927700.000000       3.928022
  927800.000000       4.035296
  927900.000000       3.911956
  928000.000000       3.993675
  928100.000000       3.979504
  928200.000000       4.057029
  928300.000000       4.015529
  928400.000000       3.938905
  928500.000000       3.976507
  928600.000000       4.085160
  928700.000000       3.902366
  928800.000000       3.899396
  928900.000000       3.806501
  929000.000000       4.031515
  929100.000000       3.833567
  929200.000000       3.896775
  929300.000000       3.953147
  929400.000000       3.978379
  929500.000000       3.974516
  929600.000000       3.924683
  929700.000000       3.858032
  929800.000000       3.906948
  929900.000000       3.896179
  930000.000000       3.882830
  930100.000000       3.935250
  930200.000000       3.933613
  930300.000000       3.930877
  930400.000000       3.914145
  930500.000000       3.973272
  930600.000000       3.908289
  930700.000000       3.910555
  930800.000000       3.927804
  930900.000000       3.961422
  931000.000000       3.905413
  931100.000000       3.947664
  931200.000000       3.860137
  931300.000000       3.890611
  931400.000000       3.989690
  931500.000000       3.965671
  931600.000000       3.963332
  931700.000000       4.019094
  931800.000000       4.084745
  931900.000000       4.072221
  932000.000000       4.062103
  932100.000000       4.019469
  932200.000000       4.010494
  932300.000000       4.063315
  932400.000000       4.033057
  932500.000000       4.145265
  932600.000000       4.069312
  932700.000000       4.092991
  932800.000000       4.068260
  932900.000000       4.018651
  933000.000000       4.042743
  933100.000000       4.009315
  933200.000000       4.080799
  933300.000000       4.020793
  933400.000000       4.018148
  933500.000000       4.076496
  933600.000000       4.030833
  933700.000000       3.924816
  933800.000000       3.980944
  933900.000000       3.989489
  934000.000000       3.982485
  934100.000000       4.034335
  934200.000000       4.013601
  934300.000000       3.964644
  934400.000000       3.957558
  934500.000000       3.976463
  934600.000000       3.999835
  934700.000000       4.055883
  934800.000000       3.962687
  934900.000000       4.001395
  935000.000000       3.972123
  935100.000000       4.058001
  935200.000000       4.022101
  935300.000000       4.058605
  935400.000000       4.042219
  935500.000000       4.063175
  935600.000000       4.122583
  935700.000000       4.020257
  935800.000000       4.039611
  935900.000000       4.007283
  936000.000000       4.041209
  936100.000000       3.997898
  936200.000000       4.037337
  936300.000000       4.151176
  936400.000000       4.085803
  936500.000000       4.041147
  936600.000000       3.960249
  936700.000000       4.007061
  936800.000000       4.040580
  936900.000000       3.971861
  937000.000000       4.019521
  937100.000000       4.005717
  937200.000000       3.995562
  937300.000000       3.979433
  937400.000000       4.041563
  937500.000000       3.883410
  937600.000000       3.971765
  937700.000000       4.048321
  937800.000000       4.009211
  937900.000000       4.108503
  938000.000000       3.977708
  938100.000000       3.926167
  938200.000000       4.102223
  938300.000000       4.075845
  938400.000000       4.210099
  938500.000000       4.096973
  938600.000000       4.128174
  938700.000000       4.092825
  938800.000000       4.149604
  938900.000000       4.044254
  939000.000000       4.130783
  939100.000000       4.113310
  939200.000000       4.061678
  939300.000000       4.214987
  939400.000000       4.022512
  939500.000000       4.026366
  939600.000000       4.005255
  939700.000000       4.010883
  939800.000000       3.908915
  939900.000000       4.041689
  940000.000000       3.923340
  940100.000000       3.958415
  940200.000000       3.998902
  940300.000000       3.909450
  940400.000000       4.066947
  940500.000000       4.076957
  940600.000000       4.095259
  940700.000000       4.076497
  940800.000000       4.079930
  940900.000000       4.011821
  941000.000000       4.137249
  941100.000000       4.153784
  941200.000000       4.037646
  941300.000000       4.019351
  941400.000000       4.048917
  941500.000000       4.129071
  941600.000000       4.117069
  941700.000000       4.058869
  941800.000000       4.147853
  941900.000000       4.145198
  942000.000000       4.166709
  942100.000000       4.067901
  942200.000000       4.074025
  942300.000000       3.990398
  942400.000000       4.052496
  942500.000000       4.023842
  942600.000000       4.015800
  942700.000000       4.077649
  942800.000000       3.926081
  942900.000000       4.038865
  943000.000000       3.982662
  943100.000000       3.895993
  943200.000000       4.051191
  943300.000000       3.979354
  943400.000000       4.038993
  943500.000000       3.948704
  943600.000000       4.028900
  943700.000000       3.941390
  943800.000000       4.079688
  943900.000000       4.108883
  944000.000000       4.056901
  944100.000000       4.190238
  944200.000000       4.043018
  944300.000000       3.988459
  944400.000000       4.164058
  944500.000000       4.160081
  944600.000000       4.128432
  944700.000000       4.020751
  944800.000000       4.133220
  944900.000000       4.011392
  945000.000000       4.062806
  945100.000000       4.115031
  945200.000000       4.150188
  945300.000000       4.173477
  945400.000000       4.169795
  945500.000000       4.052358
  945600.000000       4.155879
  945700.000000       4.144772
  945800.000000       4.179424
  945900.000000       4.183710
  946000.000000       4.135130
  946100.000000       4.046861
  946200.000000       4.215660
  946300.000000       4.155926
  946400.000000       4.135820
  946500.000000       4.125590
  946600.000000       4.026329
  946700.000000       4.020063
  946800.000000       3.928752
  946900.000000       4.074434
  947000.000000       4.190196
  947100.000000       4.073643
  947200.000000       4.181909
  947300.000000       4.074062
  947400.000000       4.189168
  947500.000000       4.211085
  947600.000000       4.240097
  947700.000000       4.078268
  947800.000000       4.077885
  947900.000000       4.010187
  948000.000000       4.061575
  948100.000000       4.126693
  948200.000000       4.112818
  948300.000000       4.180405
  948400.000000       4.021529
  948500.000000       4.125777
  948600.000000       4.151309
  948700.000000       3.961507
  948800.000000       4.077762
  948900.000000       3.970344
  949000.000000       4.017484
  949100.000000       4.101938
  949200.000000       4.140626
  949300.000000       4.188599
  949400.000000       4.070458
  949500.000000       4.169033
  949600.000000       4.083148
  949700.000000       4.109017
  949800.000000       4.186882
  949900.000000       4.042182
  950000.000000       3.908319
  950100.000000       3.994675
  950200.000000       4.002274
  950300.000000       4.017969
  950400.000000       3.960267
  950500.000000       3.986515
  950600.000000       3.925484
  950700.000000       3.953642
  950800.000000       3.849024
  950900.000000       3.992633
  951000.000000       3.964908
  951100.000000       3.880932
  951200.000000       3.978984
  951300.000000       3.867310
  951400.000000       3.896056
  951500.000000       4.001321
  951600.000000       3.879829
  951700.000000       3.936759
  951800.000000       4.087819
  951900.000000       4.035147
  952000.000000       3.958463
  952100.000000       4.018987
  952200.000000       3.944855
  952300.000000       3.925552
  952400.000000       3.906559
  952500.000000       4.037008
  952600.000000       4.030004
  952700.000000       3.923808
  952800.000000       3.920971
  952900.000000       4.070331
  953000.000000       4.029789
  953100.000000       4.093375
  953200.000000       4.164889
  953300.000000       4.057916
  953400.000000       4.064999
  953500.000000       4.004668
  953600.000000       4.150272
  953700.000000       4.145976
  953800.000000       4.053675
  953900.000000       4.217093
  954000.000000       4.144800
  954100.000000       4.180606
  954200.000000       4.213841
  954300.000000       4.170939
  954400.000000       4.221164
  954500.000000       4.172890
  954600.000000       4.162725
  954700.000000       4.159505
  954800.000000       4.227427
  954900.000000       4.115889
  955000.000000       4.131132
  955100.000000       4.096562
  955200.000000       4.067365
  955300.000000       4.091857
  955400.000000       4.095606
  955500.000000       4.146554
  955600.000000       3.976853
  955700.000000       4.017271
  955800.000000       4.060563
  955900.000000       3.975803
  956000.000000       3.892435
  956100.000000       3.951683
  956200.000000       3.888767
  956300.000000       4.002061
  956400.000000       3.994422
  956500.000000       4.031564
  956600.000000       3.918544
  956700.000000       3.878950
  956800.000000       4.052704
  956900.000000       3.995793
  957000.000000       4.030036
  957100.000000       4.035995
  957200.000000       3.973974
  957300.000000       3.896965
  957400.000000       3.911196
  957500.000000       4.105620
  957600.000000       3.942555
  957700.000000       4.015476
  957800.000000       4.156162
  957900.000000       4.071295
  958000.000000       4.105338
  958100.000000       4.106621
  958200.000000       4.013267
  958300.000000       3.969838
  958400.000000       3.974498
  958500.000000       3.996563
  958600.000000       4.035377
  958700.000000       4.018856
  958800.000000       4.126469
  958900.000000       3.969661
  959000.000000       3.988826
  959100.000000       3.953468
  959200.000000       4.036235
  959300.000000       4.068112
  959400.000000       4.001619
  959500.000000       4.072614
  959600.000000       4.021337
  959700.000000       4.043348
  959800.000000       4.019369
  959900.000000       3.961126
  960000.000000       4.130091
  960100.000000       4.133319
  960200.000000       4.242283
  960300.000000       4.346977
  960400.000000       4.357164
  960500.000000       4.246529
  960600.000000       4.234749
  960700.000000       3.970435
  960800.000000       4.145936
  960900.000000       4.077163
  961000.000000       4.284374
  961100.000000       4.287781
  961200.000000       4.401695
  961300.000000       4.438724
  961400.000000       4.480338
  961500.000000       4.387420
  961600.000000       4.334508
  961700.000000       4.339632
  961800.000000       4.390663
  961900.000000       4.477808
  962000.000000       4.428640
  962100.000000       4.360623
  962200.000000       4.328335
  962300.000000       4.494802
  962400.000000       4.398706
  962500.000000       4.370690
  962600.000000       4.373528
  962700.000000       4.619355
  962800.000000       4.426668
  962900.000000       4.265629
  963000.000000       4.376106
  963100.000000       4.428775
  963200.000000       4.349009
  963300.000000       4.123586
  963400.000000       4.067671
  963500.000000       4.270111
  963600.000000       4.017242
  963700.000000       4.172588
  963800.000000       4.153752
  963900.000000       4.241484
  964000.000000       4.252830
  964100.000000       4.232590
  964200.000000       4.282071
  964300.000000       4.148113
  964400.000000       4.237904
  964500.000000       4.163444
  964600.000000       4.252659
  964700.000000       4.204347
  964800.000000       4.247203
  964900.000000       4.132760
  965000.000000       4.105199
  965100.000000       4.263014
  965200.000000       3.917627
  965300.000000       3.892085
  965400.000000       3.991032
  965500.000000       3.775817
  965600.000000       4.072972
  965700.000000       4.162175
  965800.000000       4.079900
  965900.000000       4.127293
  966000.000000       4.024686
  966100.000000       4.151811
  966200.000000       4.005319
  966300.000000       3.924395
  966400.000000       3.894970
  966500.000000       4.088334
  966600.000000       3.916851
  966700.000000       4.002074
  966800.000000       3.932661
  966900.000000       4.055883
  967000.000000       3.937070
  967100.000000       4.039376
  967200.000000       3.938590
  967300.000000       3.955091
  967400.000000       4.037698
  967500.000000       4.146908
  967600.000000       4.047752
  967700.000000       4.022174
  967800.000000       4.145348
  967900.000000       4.216854
  968000.000000       4.211281
  968100.000000       4.120952
  968200.000000       4.265282
  968300.000000       4.147931
  968400.000000       3.931853
  968500.000000       3.936913
  968600.000000       4.108771
  968700.000000       4.127899
  968800.000000       4.181605
  968900.000000       4.314957
  969000.000000       4.352618
  969100.000000       4.401153
  969200.000000       4.283483
  969300.000000       4.113433
  969400.000000       4.046480
  969500.000000       4.063936
  969600.000000       4.306196
  969700.000000       4.357226
  969800.000000       4.197378
  969900.000000       4.269470
  970000.000000       4.309022
  970100.000000       4.301142
  970200.000000       4.197122
  970300.000000       4.267433
  970400.000000       4.221245
  970500.000000       4.065082
  970600.000000       4.134879
  970700.000000       4.216002
  970800.000000       4.360741
  970900.000000       4.107616
  971000.000000       4.226820
  971100.000000       4.238895
  971200.000000       4.341026
  971300.000000       4.102922
  971400.000000       4.257928
  971500.000000       4.184735
  971600.000000       4.163692
  971700.000000       4.322342
  971800.000000       4.016979
  971900.000000       4.194641
  972000.000000       4.445042
  972100.000000       4.415420
  972200.000000       4.313442
  972300.000000       4.230117
  972400.000000       4.399381
  972500.000000       4.160758
  972600.000000       4.171477
  972700.000000       4.371980
  972800.000000       4.237105
  972900.000000       4.000675
  973000.000000       3.983231
  973100.000000       3.928875
  973200.000000       3.927641
  973300.000000       3.921853
  973400.000000       3.899448
  973500.000000       4.133859
  973600.000000       3.898074
  973700.000000       3.859057
  973800.000000       4.028757
  973900.000000       3.839578
  974000.000000       3.826459
  974100.000000       3.977022
  974200.000000       3.980716
  974300.000000       3.859267
  974400.000000       4.010055
  974500.000000       3.987762
  974600.000000       4.065440
  974700.000000       3.864342
  974800.000000       3.966818
  974900.000000       3.847175
  975000.000000       3.758721
  975100.000000       3.820662
  975200.000000       3.905891
  975300.000000       3.895818
  975400.000000       3.835694
  975500.000000       3.786161
  975600.000000       4.036856
  975700.000000       4.160430
  975800.000000       3.896862
  975900.000000       4.049453
  976000.000000       4.126792
  976100.000000       4.073414
  976200.000000       3.819908
  976300.000000       3.968163
  976400.000000       3.735609
  976500.000000       3.689781
  976600.000000       3.700706
  976700.000000       3.682495
  976800.000000       3.754741
  976900.000000       3.799967
  977000.000000       3.778963
  977100.000000       3.791906
  977200.000000       3.827268
  977300.000000       3.753360
  977400.000000       3.797514
  977500.000000       3.779486
  977600.000000       3.761020
  977700.000000       3.755678
  977800.000000       3.720568
  977900.000000       3.763550
  978000.000000       3.887469
  978100.000000       3.873154
  978200.000000       3.882467
  978300.000000       3.804555
  978400.000000       3.822335
  978500.000000       3.826679
  978600.000000       3.895476
  978700.000000       3.849994
  978800.000000       3.949016
  978900.000000       4.193903
  979000.000000       4.059939
  979100.000000       3.938034
  979200.000000       4.058610
  979300.000000       4.121108
  979400.000000       4.186897
  979500.000000       4.238960
  979600.000000       4.202064
  979700.000000       4.165375
  979800.000000       4.073404
  979900.000000       4.105476
  980000.000000       4.094255
  980100.000000       4.060079
  980200.000000       4.247281
  980300.000000       4.293711
  980400.000000       4.153077
  980500.000000       4.166209
  980600.000000       4.078699
  980700.000000       4.024545
  980800.000000       3.837249
  980900.000000       3.973979
  981000.000000       3.941476
  981100.000000       3.844294
  981200.000000       3.969149
  981300.000000       4.007720
  981400.000000       4.134629
  981500.000000       3.943433
  981600.000000       3.942889
  981700.000000       3.892810
  981800.000000       3.935267
  981900.000000       4.030213
  982000.000000       3.976714
  982100.000000       4.061475
  982200.000000       4.037592
  982300.000000       4.022090
  982400.000000       4.128854
  982500.000000       4.109823
  982600.000000       4.024211
  982700.000000       4.005350
  982800.000000       4.210477
  982900.000000       4.021542
  983000.000000       3.842251
  983100.000000       3.962835
  983200.000000       3.970241
  983300.000000       3.882558
  983400.000000       3.862219
  983500.000000       3.826875
  983600.000000       3.808924
  983700.000000       3.800029
  983800.000000       3.847704
  983900.000000       3.830235
  984000.000000       3.778038
  984100.000000       3.670625
  984200.000000       3.698025
  984300.000000       3.781649
  984400.000000       3.739000
  984500.000000       3.948422
  984600.000000       3.860435
  984700.000000       3.730930
  984800.000000       3.880496
  984900.000000       3.632178
  985000.000000       3.707632
  985100.000000       3.936903
  985200.000000       4.001276
  985300.000000       3.940812
  985400.000000       3.940083
  985500.000000       3.906113
  985600.000000       3.881457
  985700.000000       3.826681
  985800.000000       3.891395
  985900.000000       3.949349
  986000.000000       3.725499
  986100.000000       4.029244
  986200.000000       3.928913
  986300.000000       4.011739
  986400.000000       4.082386
  986500.000000       4.127442
  986600.000000       4.224054
  986700.000000       4.011405
  986800.000000       3.922102
  986900.000000       3.997715
  987000.000000       4.003450
  987100.000000       3.891987
  987200.000000       3.985235
  987300.000000       3.963195
  987400.000000       4.053716
  987500.000000       3.919556
  987600.000000       4.020498
  987700.000000       4.110536
  987800.000000       4.097916
  987900.000000       4.174350
  988000.000000       3.929347
  988100.000000       4.102195
  988200.000000       4.283148
  988300.000000       4.104334
  988400.000000       4.003172
  988500.000000       4.083545
  988600.000000       4.146564
  988700.000000       4.154391
  988800.000000       3.882264
  988900.000000       3.898785
  989000.000000       3.954991
  989100.000000       3.948166
  989200.000000       3.880196
  989300.000000       3.923863
  989400.000000       4.094427
  989500.000000       3.916820
  989600.000000       4.023599
  989700.000000       4.118542
  989800.000000       4.169673
  989900.000000       4.013462
  990000.000000       3.936062
  990100.000000       3.933790
  990200.000000       3.915167
  990300.000000       3.970242
  990400.000000       3.867874
  990500.000000       3.954178
  990600.000000       3.922497
  990700.000000       4.101753
  990800.000000       3.969166
  990900.000000       4.110278
  991000.000000       3.976680
  991100.000000       4.011931
  991200.000000       3.921272
  991300.000000       4.030505
  991400.000000       4.072351
  991500.000000       3.957689
  991600.000000       4.042960
  991700.000000       3.952010
  991800.000000       4.007446
  991900.000000       4.174354
  992000.000000       4.239139
  992100.000000       4.056041
  992200.000000       4.282939
  992300.000000       4.253599
  992400.000000       4.040496
  992500.000000       4.170265
  992600.000000       4.027181
  992700.000000       4.045603
  992800.000000       4.118947
  992900.000000       4.074338
  993000.000000       4.233056
  993100.000000       4.115757
  993200.000000       3.958649
  993300.000000       3.924530
  993400.000000       4.217259
  993500.000000       4.184943
  993600.000000       4.282702
  993700.000000       4.265843
  993800.000000       4.307761
  993900.000000       4.267458
  994000.000000       4.288090
  994100.000000       4.617494
  994200.000000       4.369426
  994300.000000       4.492853
  994400.000000       4.201684
  994500.000000       4.365895
  994600.000000       4.375430
  994700.000000       4.388006
  994800.000000       4.505382
  994900.000000       4.359351
  995000.000000       4.477795
  995100.000000       4.373859
  995200.000000       4.181769
  995300.000000       4.121606
  995400.000000       4.158048
  995500.000000       4.092269
  995600.000000       4.220914
  995700.000000       4.161791
  995800.000000       4.162004
  995900.000000       4.232957
  996000.000000       4.091432
  996100.000000       4.110425
  996200.000000       3.850855
  996300.000000       4.091434
  996400.000000       4.091568
  996500.000000       4.130126
  996600.000000       4.068575
  996700.000000       4.082184
  996800.000000       4.155692
  996900.000000       4.054408
  997000.000000       4.039285
  997100.000000       4.079002
  997200.000000       4.098579
  997300.000000       4.088253
  997400.000000       3.994376
  997500.000000       4.026707
  997600.000000       3.986349
  997700.000000       4.075516
  997800.000000       3.963143
  997900.000000       3.963886
  998000.000000       4.221552
  998100.000000       4.173538
  998200.000000       4.164184
  998300.000000       4.312141
  998400.000000       4.379501
  998500.000000       4.286194
  998600.000000       4.344591
  998700.000000       3.898254
  998800.000000       3.959981
  998900.000000       4.003997
  999000.000000       3.949367
  999100.000000       4.068447
  999200.000000       4.021793
  999300.000000       3.934643
  999400.000000       3.801147
  999500.000000       3.870104
  999600.000000       3.816139
  999700.000000       3.932334
  999800.000000       4.011340
  999900.000000       4.248746
 1000000.000000       4.119704
     100.000000       4.226769
     200.000000       4.365179
     300.000000       4.307391
     400.000000       4.179475
     500.000000       4.185786
     600.000000       4.093733
     700.000000       4.042738
     800.000000       4.352287
     900.000000       4.469529
    1000.000000       4.524866
    1100.000000       4.490439
    1200.000000       4.592611
    1300.000000       4.749569
    1400.000000       4.693757
    1500.000000       4.442212
    1600.000000       4.548482
    1700.000000       4.611904
    1800.000000       4.550218
    1900.000000       4.450032
    2000.000000       4.474733
    2100.000000       4.534956
    2200.000000       4.455962
    2300.000000       4.398398
    2400.000000       4.491696
    2500.000000       4.438187
    2600.000000       4.596064
    2700.000000       4.534383
    2800.000000       4.373331
    2900.000000       4.386756
    3000.000000       4.402993
    3100.000000       4.413837
    3200.000000       4.397139
    3300.000000       4.432448
    3400.000000       4.438658
    3500.000000       4.728526
    3600.000000       4.622476
    3700.000000       4.542538
    3800.000000       4.518879
    3900.000000       4.498726
    4000.000000       4.446651
    4100.000000       4.484655
    4200.000000       4.582155
    4300.000000       4.402448
    4400.000000       4.309695
    4500.000000       4.262325
    4600.000000       4.335748
    4700.000000       4.336968
    4800.000000       4.333903
    4900.000000       4.435519
    5000.000000       4.341653
    5100.000000       4.308437
    5200.000000       4.332284
    5300.000000       4.370894
    5400.000000       4.459568
    5500.000000       4.405100
    5600.000000       4.401785
    5700.000000       4.316730
    5800.000000       4.395514
    5900.000000       4.452099
    6000.000000       4.354309
    6100.000000       4.457146
    6200.000000       4.449740
    6300.000000       4.420994
    6400.000000       4.483626
    6500.000000       4.404420
    6600.000000       4.420575
    6700.000000       4.472838
    6800.000000       4.429605
    6900.000000       4.502944
    7000.000000       4.469697
    7100.000000       4.471045
    7200.000000       4.511180
    7300.000000       4.456550
    7400.000000       4.325271
    7500.000000       4.403441
    7600.000000       4.417343
    7700.000000       4.339952
    7800.000000       4.374109
    7900.000000       4.268545
    8000.000000       4.322816
    8100.000000       4.352944
    8200.000000       4.354169
    8300.000000       4.396369
    8400.000000       4.200698
    8500.000000       4.306121
    8600.000000       4.376757
    8700.000000       4.432991
    8800.000000       4.549326
    8900.000000       4.289173
    9000.000000       4.583276
    9100.000000       4.419695
    9200.000000       4.343737
    9300.000000       4.314112
    9400.000000       4.472127
    9500.000000       4.464476
    9600.000000       4.509181
    9700.000000       4.380752
    9800.000000       4.363560
    9900.000000       4.341942
   10000.000000       4.258711
   10100.000000       4.295223
   10200.000000       4.399312
   10300.000000       4.333382
   10400.000000       4.371442
   10500.000000       4.249756
   10600.000000       4.256557
   10700.000000       4.367337
   10800.000000       4.404206
   10900.000000       4.493902
   11000.000000       4.403825
   11100.000000       4.419678
   11200.000000       4.351181
   11300.000000       4.368785
   11400.000000       4.344259
   11500.000000       4.388515
   11600.000000       4.434608
   11700.000000       4.360515
   11800.000000       4.588099
   11900.000000       4.284926
   12000.000000       4.214563
   12100.000000       4.301008
   12200.000000       4.509513
   12300.000000       4.291480
   12400.000000       4.257424
   12500.000000       4.223898
   12600.000000       4.408810
   12700.000000       4.345526
   12800.000000       4.304174
   12900.000000       4.259228
   13000.000000       4.355138
   13100.000000       4.401608
   13200.000000       4.418853
   13300.000000       4.392456
   13400.000000       4.306442
   13500.000000       4.337911
   13600.000000       4.199734
   13700.000000       4.244753
   13800.000000       4.375093
   13900.000000       4.311658
   14000.000000       4.402508
   14100.000000       4.312176
   14200.000000       4.317168
   14300.000000       4.464548
   14400.000000       4.256917
   14500.000000       4.326850
   14600.000000       4.244253
   14700.000000       4.368489
   14800.000000       4.346716
   14900.000000       4.388809
   15000.000000       4.504137
   15100.000000       4.363533
   15200.000000       4.373387
   15300.000000       4.334268
   15400.000000       4.259865
   15500.000000       4.373709
   15600.000000       4.428808
   15700.000000       4.330442
   15800.000000       4.292532
   15900.000000       4.349057
   16000.000000       4.354487
   16100.000000       4.367114
   16200.000000       4.345177
   16300.000000       4.291514
   16400.000000       4.389293
   16500.000000       4.251583
   16600.000000       4.342666
   16700.000000       4.389364
   16800.000000       4.401658
   16900.000000       4.343241
   17000.000000       4.545392
   17100.000000       4.575719
   17200.000000       4.555851
   17300.000000       4.692322
   17400.000000       4.523778
   17500.000000       4.590191
   17600.000000       4.486149
   17700.000000       4.498595
   17800.000000       4.533217
   17900.000000       4.461906
   18000.000000       4.639964
   18100.000000       4.445311
   18200.000000       4.626135
   18300.000000       4.506426
   18400.000000       4.625725
   18500.000000       4.368787
   18600.000000       4.470702
   18700.000000       4.449425
   18800.000000       4.442997
   18900.000000       4.437343
   19000.000000       4.281822
   19100.000000       4.351119
   19200.000000       4.552182
   19300.000000       4.571949
   19400.000000       4.409105
   19500.000000       4.551815
   19600.000000       4.392488
   19700.000000       4.475691
   19800.000000       4.270500
   19900.000000       4.346272
   20000.000000       4.345443
   20100.000000       4.445743
   20200.000000       4.431005
   20300.000000       4.367789
   20400.000000       4.300514
   20500.000000       4.378748
   20600.000000       4.414189
   20700.000000       4.427713
   20800.000000       4.393191
   20900.000000       4.457312
   21000.000000       4.351246
   21100.000000       4.302425
   21200.000000       4.281486
   21300.000000       4.411716
   21400.000000       4.294184
   21500.000000       4.310588
   21600.000000       4.360303
   21700.000000       4.278272
   21800.000000       4.285050
   21900.000000       4.246826
   22000.000000       4.485268
   22100.000000       4.255906
   22200.000000       4.364278
   22300.000000       4.299729
   22400.000000       4.267907
   22500.000000       4.202276
   22600.000000       4.575774
   22700.000000       4.467790
   22800.000000       4.403700
   22900.000000       4.401640
   23000.000000       4.395196
   23100.000000       4.464149
   23200.000000       4.385592
   23300.000000       4.416822
   23400.000000       4.335927
   23500.000000       4.514459
   23600.000000       4.436656
   23700.000000       4.572184
   23800.000000       4.328297
   23900.000000       4.346319
   24000.000000       4.228999
   24100.000000       4.291506
   24200.000000       4.338784
   24300.000000       4.288059
   24400.000000       4.300975
   24500.000000       4.478687
   24600.000000       4.303340
   24700.000000       4.415811
   24800.000000       4.253925
   24900.000000       4.302443
   25000.000000       4.239287
   25100.000000       4.436975
   25200.000000       4.311290
   25300.000000       4.456324
   25400.000000       4.377752
   25500.000000       4.431016
   25600.000000       4.428897
   25700.000000       4.266582
   25800.000000       4.393158
   25900.000000       4.348798
   26000.000000       4.404780
   26100.000000       4.466068
   26200.000000       4.243349
   26300.000000       4.211461
   26400.000000       4.305149
   26500.000000       4.390824
   26600.000000       4.450594
   26700.000000       4.331896
   26800.000000       4.326765
   26900.000000       4.266261
   27000.000000       4.341808
   27100.000000       4.370470
   27200.000000       4.305121
   27300.000000       4.365122
   27400.000000       4.360795
   27500.000000       4.349915
   27600.000000       4.389728
   27700.000000       4.354719
   27800.000000       4.269140
   27900.000000       4.217661
   28000.000000       4.302314
   28100.000000       4.350603
   28200.000000       4.364945
   28300.000000       4.198706
   28400.000000       4.394559
   28500.000000       4.361845
   28600.000000       4.360847
   28700.000000       4.489406
   28800.000000       4.365059
   28900.000000       4.390539
   29000.000000       4.455435
   29100.000000       4.394193
   29200.000000       4.360668
   29300.000000       4.411204
   29400.000000       4.436996
   29500.000000       4.274599
   29600.000000       4.252542
   29700.000000       4.194690
   29800.000000       4.212121
   29900.000000       4.142390
   30000.000000       4.195365
   30100.000000       4.266639
   30200.000000       4.178234
   30300.000000       4.244172
   30400.000000       4.298148
   30500.000000       4.174965
   30600.000000       4.259882
   30700.000000       4.175782
   30800.000000       4.351097
   30900.000000       4.240344
   31000.000000       4.290705
   31100.000000       4.228622
   31200.000000       4.278884
   31300.000000       4.204888
   31400.000000       4.320527
   31500.000000       4.425517
   31600.000000       4.208878
   31700.000000       4.247253
   31800.000000       4.283853
   31900.000000       4.208282
   32000.000000       4.253442
   32100.000000       4.147212
   32200.000000       4.247112
   32300.000000       4.323357
   32400.000000       4.189207
   32500.000000       4.254881
   32600.000000       4.313417
   32700.000000       4.217561
   32800.000000       4.133870
   32900.000000       4.168399
   33000.000000       4.246858
   33100.000000       4.084564
   33200.000000       4.271543
   33300.000000       4.053820
   33400.000000       4.184363
   33500.000000       4.237344
   33600.000000       4.224728
   33700.000000       4.158991
   33800.000000       4.167566
   33900.000000       4.295080
   34000.000000       4.296413
   34100.000000       4.252072
   34200.000000       4.273775
   34300.000000       4.340163
   34400.000000       4.203757
   34500.000000       4.316996
   34600.000000       4.139312
   34700.000000       4.277110
   34800.000000       4.434763
   34900.000000       4.282307
   35000.000000       4.291421
   35100.000000       4.380700
   35200.000000       4.398056
   35300.000000       4.338787
   35400.000000       4.301686
   35500.000000       4.221785
   35600.000000       4.357061
   35700.000000       4.369377
   35800.000000       4.327651
   35900.000000       4.120783
   36000.000000       4.199789
   36100.000000       4.244746
   36200.000000       4.337553
   36300.000000       4.347975
   36400.000000       4.227941
   36500.000000       4.364862
   36600.000000       4.243243
   36700.000000       4.081052
   36800.000000       4.277073
   36900.000000       4.259845
   37000.000000       4.177093
   37100.000000       4.262373
   37200.000000       4.229627
   37300.000000       4.200793
   37400.000000       4.294787
   37500.000000       4.270788
   37600.000000       4.113320
   37700.000000       4.187522
   37800.000000       4.351195
   37900.000000       4.203913
   38000.000000       4.333410
   38100.000000       4.253307
   38200.000000       4.195543
   38300.000000       4.232447
   38400.000000       4.278367
   38500.000000       4.295168
   38600.000000       4.294581
   38700.000000       4.249697
   38800.000000       4.374752
   38900.000000       4.372483
   39000.000000       4.270703
   39100.000000       4.177420
   39200.000000       4.196087
   39300.000000       4.335956
   39400.000000       4.491348
   39500.000000       4.288521
   39600.000000       4.124714
   39700.000000       4.244862
   39800.000000       4.127688
   39900.000000       4.400680
   40000.000000       4.310818
   40100.000000       4.384403
   40200.000000       4.312723
   40300.000000       4.346200
   40400.000000       4.437719
   40500.000000       4.393935
   40600.000000       4.507683
   40700.000000       4.369076
   40800.000000       4.404415
   40900.000000       4.259827
   41000.000000       4.392943
   41100.000000       4.305847
   41200.000000       4.403101
   41300.000000       4.321856
   41400.000000       4.226590
   41500.000000       4.193923
   41600.000000       4.343075
   41700.000000       4.237428
   41800.000000       4.395205
   41900.000000       4.374493
   42000.000000       4.379707
   42100.000000       4.271577
   42200.000000       4.239912
   42300.000000       4.161259
   42400.000000       4.238190
   42500.000000       4.315526
   42600.000000       4.324269
   42700.000000       4.229048
   42800.000000       4.100513
   42900.000000       4.243695
   43000.000000       4.283760
   43100.000000       4.369194
   43200.000000       4.211413
   43300.000000       4.241150
   43400.000000       4.311048
   43500.000000       4.287590
   43600.000000       4.303494
   43700.000000       4.293729
   43800.000000       4.441785
   43900.000000       4.192997
   44000.000000       4.432311
   44100.000000       4.336595
   44200.000000       4.228870
   44300.000000       4.216771
   44400.000000       4.270053
   44500.000000       4.315803
   44600.000000       4.292404
   44700.000000       4.316751
   44800.000000       4.269583
   44900.000000       4.182285
   45000.000000       4.298463
   45100.000000       4.175123
   45200.000000       4.274034
   45300.000000       4.344801
   45400.000000       4.357188
   45500.000000       4.274094
   45600.000000       4.215331
   45700.000000       4.199248
   45800.000000       4.239845
   45900.000000       4.215618
   46000.000000       4.291598
   46100.000000       4.219818
   46200.000000       4.329792
   46300.000000       4.194890
   46400.000000       4.166785
   46500.000000       4.216870
   46600.000000       4.186429
   46700.000000       4.118203
   46800.000000       4.215654
   46900.000000       4.387125
   47000.000000       4.333982
   47100.000000       4.234565
   47200.000000       4.302388
   47300.000000       4.358354
   47400.000000       4.294841
   47500.000000       4.293648
   47600.000000       4.341468
   47700.000000       4.316355
   47800.000000       4.294388
   47900.000000       4.271500
   48000.000000       4.346118
   48100.000000       4.467314
   48200.000000       4.425684
   48300.000000       4.264546
   48400.000000       4.502046
   48500.000000       4.285243
   48600.000000       4.411987
   48700.000000       4.278738
   48800.000000       4.309846
   48900.000000       4.295287
   49000.000000       4.296796
   49100.000000       4.385997
   49200.000000       4.306719
   49300.000000       4.167372
   49400.000000       4.398804
   49500.000000       4.310492
   49600.000000       4.483589
   49700.000000       4.512158
   49800.000000       4.347221
   49900.000000       4.352505
   50000.000000       4.346402
   50100.000000       4.378638
   50200.000000       4.209951
   50300.000000       4.214760
   50400.000000       4.305499
   50500.000000       4.369276
   50600.000000       4.339377
   50700.000000       4.225477
   50800.000000       4.286823
   50900.000000       4.307603
   51000.000000       4.389043
   51100.000000       4.416037
   51200.000000       4.556675
   51300.000000       4.606589
   51400.000000       4.561683
   51500.000000       4.584199
   51600.000000       4.340393
   51700.000000       4.508105
   51800.000000       4.527668
   51900.000000       4.431267
   52000.000000       4.437738
   52100.000000       4.397936
   52200.000000       4.511734
   52300.000000       4.444574
   52400.000000       4.458391
   52500.000000       4.440549
   52600.000000       4.469401
   52700.000000       4.399931
   52800.000000       4.379410
   52900.000000       4.456608
   53000.000000       4.387393
   53100.000000       4.392454
   53200.000000       4.420937
   53300.000000       4.415457
   53400.000000       4.320485
   53500.000000       4.234736
   53600.000000       4.258383
   53700.000000       4.267653
   53800.000000       4.226037
   53900.000000       4.359544
   54000.000000       4.364178
   54100.000000       4.251147
   54200.000000       4.429572
   54300.000000       4.291267
   54400.000000       4.344172
   54500.000000       4.106624
   54600.000000       4.132405
   54700.000000       4.159094
   54800.000000       4.161197
   54900.000000       4.332212
   55000.000000       4.340049
   55100.000000       4.309743
   55200.000000       4.259927
   55300.000000       4.102892
   55400.000000       4.250455
   55500.000000       4.176072
   55600.000000       4.217179
   55700.000000       4.214770
   55800.000000       4.226498
   55900.000000       4.298683
   56000.000000       4.260897
   56100.000000       4.255369
   56200.000000       4.329903
   56300.000000       4.267471
   56400.000000       4.338600
   56500.000000       4.377943
   56600.000000       4.365425
   56700.000000       4.152879
   56800.000000       4.290472
   56900.000000       4.319035
   57000.000000       4.378377
   57100.000000       4.326352
   57200.000000       4.380370
   57300.000000       4.454727
   57400.000000       4.342714
   57500.000000       4.324896
   57600.000000       4.503910
   57700.000000       4.475415
   57800.000000       4.376553
   57900.000000       4.392923
   58000.000000       4.237030
   58100.000000       4.384665
   58200.000000       4.292428
   58300.000000       4.360524
   58400.000000       4.313483
   58500.000000       4.324612
   58600.000000       4.241341
   58700.000000       4.331847
   58800.000000       4.373466
   58900.000000       4.342638
   59000.000000       4.388220
   59100.000000       4.368452
   59200.000000       4.348447
   59300.000000       4.445459
   59400.000000       4.473594
   59500.000000       4.334425
   59600.000000       4.294198
   59700.000000       4.372241
   59800.000000       4.461776
   59900.000000       4.457446
   60000.000000       4.324435
   60100.000000       4.337761
   60200.000000       4.269710
   60300.000000       4.400602
   60400.000000       4.300252
   60500.000000       4.372373
   60600.000000       4.482541
   60700.000000       4.448590
   60800.000000       4.461948
   60900.000000       4.519103
   61000.000000       4.448972
   61100.000000       4.555248
   61200.000000       4.411051
   61300.000000       4.330918
   61400.000000       4.457115
   61500.000000       4.468464
   61600.000000       4.447552
   61700.000000       4.388933
   61800.000000       4.228080
   61900.000000       4.277938
   62000.000000       4.240305
   62100.000000       4.233028
   62200.000000       4.215175
   62300.000000       4.289966
   62400.000000       4.296959
   62500.000000       4.234862
   62600.000000       4.421250
   62700.000000       4.250063
   62800.000000       4.318456
   62900.000000       4.335722
   63000.000000       4.299097
   63100.000000       4.325627
   63200.000000       4.547743
   63300.000000       4.452244
   63400.000000       4.372004
   63500.000000       4.435582
   63600.000000       4.360370
   63700.000000       4.306219
   63800.000000       4.203957
   63900.000000       4.375741
   64000.000000       4.482712
   64100.000000       4.479474
   64200.000000       4.302446
   64300.000000       4.477040
   64400.000000       4.366200
   64500.000000       4.364452
   64600.000000       4.406052
   64700.000000       4.478256
   64800.000000       4.327666
   64900.000000       4.471271
   65000.000000       4.418281
   65100.000000       4.332321
   65200.000000       4.339280
   65300.000000       4.331501
   65400.000000       4.354367
   65500.000000       4.341738
   65600.000000       4.348681
   65700.000000       4.264660
   65800.000000       4.402323
   65900.000000       4.321494
   66000.000000       4.260237
   66100.000000       4.303629
   66200.000000       4.314842
   66300.000000       4.368557
   66400.000000       4.327208
   66500.000000       4.229510
   66600.000000       4.403270
   66700.000000       4.366055
   66800.000000       4.510190
   66900.000000       4.369669
   67000.000000       4.402697
   67100.000000       4.409838
   67200.000000       4.440379
   67300.000000       4.308310
   67400.000000       4.365629
   67500.000000       4.333838
   67600.000000       4.346051
   67700.000000       4.536684
   67800.000000       4.383944
   67900.000000       4.420078
   68000.000000       4.436454
   68100.000000       4.300268
   68200.000000       4.247458
   68300.000000       4.288692
   68400.000000       4.388506
   68500.000000       4.264724
   68600.000000       4.266319
   68700.000000       4.226248
   68800.000000       4.297176
   68900.000000       4.155986
   69000.000000       4.186154
   69100.000000       4.204452
   69200.000000       4.255689
   69300.000000       4.367102
   69400.000000       4.222916
   69500.000000       4.399501
   69600.000000       4.262942
   69700.000000       4.350912
   69800.000000       4.348206
   69900.000000       4.379013
   70000.000000       4.168707
   70100.000000       4.188479
   70200.000000       4.259273
   70300.000000       4.237901
   70400.000000       4.361353
   70500.000000       4.282644
   70600.000000       4.227753
   70700.000000       4.445812
   70800.000000       4.381569
   70900.000000       4.376400
   71000.000000       4.215759
   71100.000000       4.334562
   71200.000000       4.303380
   71300.000000       4.315102
   71400.000000       4.411587
   71500.000000       4.317501
   71600.000000       4.418176
   71700.000000       4.344117
   71800.000000       4.359494
   71900.000000       4.415166
   72000.000000       4.347969
   72100.000000       4.317667
   72200.000000       4.206518
   72300.000000       4.234931
   72400.000000       4.335237
   72500.000000       4.302093
   72600.000000       4.177006
   72700.000000       4.346866
   72800.000000       4.328483
   72900.000000       4.490974
   73000.000000       4.332261
   73100.000000       4.311470
   73200.000000       4.220986
   73300.000000       4.044520
   73400.000000       4.136977
   73500.000000       4.172595
   73600.000000       4.211762
   73700.000000       4.480683
   73800.000000       4.461390
   73900.000000       4.317384
   74000.000000       4.292952
   74100.000000       4.229823
   74200.000000       4.435616
   74300.000000       4.430169
   74400.000000       4.290299
   74500.000000       4.330583
   74600.000000       4.098770
   74700.000000       4.198633
   74800.000000       4.296900
   74900.000000       4.331738
   75000.000000       4.247139
   75100.000000       4.224823
   75200.000000       4.191916
   75300.000000       4.371356
   75400.000000       4.305960
   75500.000000       4.208593
   75600.000000       4.450770
   75700.000000       4.373979
   75800.000000       4.461567
   75900.000000       4.539066
   76000.000000       4.457973
   76100.000000       4.403018
   76200.000000       4.441258
   76300.000000       4.456839
   76400.000000       4.617517
   76500.000000       4.535843
   76600.000000       4.399421
   76700.000000       4.355616
   76800.000000       4.433905
   76900.000000       4.355909
   77000.000000       4.332808
   77100.000000       4.375907
   77200.000000       4.527046
   77300.000000       4.340516
   77400.000000       4.527252
   77500.000000       4.503223
   77600.000000       4.430833
   77700.000000       4.379903
   77800.000000       4.420737
   77900.000000       4.280098
   78000.000000       4.378162
   78100.000000       4.408544
   78200.000000       4.377035
   78300.000000       4.359151
   78400.000000       4.182348
   78500.000000       4.438841
   78600.000000       4.420136
   78700.000000       4.306824
   78800.000000       4.569406
   78900.000000       4.435766
   79000.000000       4.467680
   79100.000000       4.390679
   79200.000000       4.474185
   79300.000000       4.602024
   79400.000000       4.467776
   79500.000000       4.547640
   79600.000000       4.398510
   79700.000000       4.288677
   79800.000000       4.181090
   79900.000000       4.123308
   80000.000000       4.015080
   80100.000000       4.184432
   80200.000000       4.194450
   80300.000000       4.518424
   80400.000000       4.394186
   80500.000000       4.548749
   80600.000000       4.333669
   80700.000000       4.387083
   80800.000000       4.633678
   80900.000000       4.566375
   81000.000000       4.505811
   81100.000000       4.673829
   81200.000000       4.606249
   81300.000000       4.454726
   81400.000000       4.379822
   81500.000000       4.362834
   81600.000000       4.343249
   81700.000000       4.502341
   81800.000000       4.490130
   81900.000000       4.480695
   82000.000000       4.475436
   82100.000000       4.380974
   82200.000000       4.615288
   82300.000000       4.507078
   82400.000000       4.590088
   82500.000000       4.510590
   82600.000000       4.350432
   82700.000000       4.524712
   82800.000000       4.572586
   82900.000000       4.304183
   83000.000000       4.567612
   83100.000000       4.459608
   83200.000000       4.388385
   83300.000000       4.443182
   83400.000000       4.430687
   83500.000000       4.518724
   83600.000000       4.575607
   83700.000000       4.528405
   83800.000000       4.173424
   83900.000000       4.385788
   84000.000000       3.961331
   84100.000000       4.194788
   84200.000000       4.386132
   84300.000000       4.174352
   84400.000000       4.434633
   84500.000000       4.484610
   84600.000000       4.398343
   84700.000000       4.374297
   84800.000000       4.386480
   84900.000000       4.418367
   85000.000000       4.428990
   85100.000000       4.348621
   85200.000000       4.459251
   85300.000000       4.059103
   85400.000000       4.042485
   85500.000000       4.106201
   85600.000000       4.036130
   85700.000000       3.983913
   85800.000000       3.862858
   85900.000000       3.752687
   86000.000000       3.752148
   86100.000000       3.951379
   86200.000000       4.025481
   86300.000000       4.105811
   86400.000000       3.971546
   86500.000000       3.806430
   86600.000000       3.961598
   86700.000000       3.778056
   86800.000000       3.851824
   86900.000000       3.800197
   87000.000000       3.886587
   87100.000000       4.349754
   87200.000000       4.364060
   87300.000000       4.274215
   87400.000000       4.041803
   87500.000000       4.134357
   87600.000000       4.217680
   87700.000000       4.244171
   87800.000000       4.334508
   87900.000000       4.429913
   88000.000000       4.228299
   88100.000000       4.287184
   88200.000000       4.303447
   88300.000000       4.457853
   88400.000000       4.460772
   88500.000000       4.423117
   88600.000000       4.216146
   88700.000000       3.902827
   88800.000000       4.040314
   88900.000000       4.213839
   89000.000000       4.236168
   89100.000000       4.129345
   89200.000000       4.226357
   89300.000000       3.956889
   89400.000000       3.919552
   89500.000000       4.017931
   89600.000000       4.002570
   89700.000000       3.785910
   89800.000000       3.922316
   89900.000000       4.158165
   90000.000000       3.870986
   90100.000000       3.819902
   90200.000000       3.926973
   90300.000000       4.019585
   90400.000000       4.022483
   90500.000000       4.098434
   90600.000000       4.369459
   90700.000000       4.317592
   90800.000000       4.428239
   90900.000000       4.293026
   91000.000000       4.335077
   91100.000000       4.423006
   91200.000000       4.290733
   91300.000000       4.547368
   91400.000000       4.654418
   91500.000000       4.745615
   91600.000000       4.577105
   91700.000000       4.731665
   91800.000000       4.687154
   91900.000000       4.748791
   92000.000000       4.670551
   92100.000000       4.752633
   92200.000000       4.655979
   92300.000000       4.664947
   92400.000000       4.603379
   92500.000000       4.677525
   92600.000000       4.785892
   92700.000000       4.759173
   92800.000000       4.676458
   92900.000000       4.303025
   93000.000000       4.099653
   93100.000000       4.220403
   93200.000000       4.177891
   93300.000000       4.315173
   93400.000000       4.293474
   93500.000000       4.298785
   93600.000000       4.050437
   93700.000000       4.151827
   93800.000000       3.900486
   93900.000000       4.016495
   94000.000000       3.889041
   94100.000000       3.782274
   94200.000000       3.709214
   94300.000000       4.117568
   94400.000000       4.184222
   94500.000000       3.912759
   94600.000000       4.215339
   94700.000000       4.081708
   94800.000000       3.866030
   94900.000000       4.115228
   95000.000000       4.182819
   95100.000000       4.220950
   95200.000000       4.115259
   95300.000000       3.941675
   95400.000000       4.207769
   95500.000000       4.070140
   95600.000000       3.997519
   95700.000000       4.066961
   95800.000000       3.931392
   95900.000000       3.712762
   96000.000000       3.692482
   96100.000000       3.614585
   96200.000000       3.798139
   96300.000000       3.676680
   96400.000000       4.041669
   96500.000000       3.854964
   96600.000000       3.837338
   96700.000000       3.925971
   96800.000000       3.953208
   96900.000000       3.988307
   97000.000000       4.065429
   97100.000000       4.002733
   97200.000000       3.975392
   97300.000000       3.921935
   97400.000000       4.177932
   97500.000000       4.012557
   97600.000000       3.861700
   97700.000000       4.262202
   97800.000000       4.233254
   97900.000000       4.046199
   98000.000000       4.025426
   98100.000000       4.052579
   98200.000000       4.047402
   98300.000000       3.999394
   98400.000000       3.860615
   98500.000000       4.002561
   98600.000000       4.095444
   98700.000000       4.201179
   98800.000000       3.972840
   98900.000000       4.132809
   99000.000000       4.023331
   99100.000000       3.854155
   99200.000000       4.103359
   99300.000000       3.993402
   99400.000000       3.914457
   99500.000000       3.810302
   99600.000000       3.996361
   99700.000000       3.773482
   99800.000000       3.911633
   99900.000000       3.775595
  100000.000000       3.681849
  100100.000000       4.096279
  100200.000000       3.823825
  100300.000000       3.878080
  100400.000000       3.952196
  100500.000000       3.895571
  100600.000000       3.934364
  100700.000000       4.156781
  100800.000000       3.962610
  100900.000000       3.954376
  101000.000000       3.908169
  101100.000000       3.818869
  101200.000000       4.028376
  101300.000000       3.973173
  101400.000000       3.859676
  101500.000000       3.705117
  101600.000000       3.816181
  101700.000000       3.891942
  101800.000000       3.849993
  101900.000000       4.060660
  102000.000000       4.054835
  102100.000000       3.819184
  102200.000000       3.751460
  102300.000000       3.798491
  102400.000000       3.921879
  102500.000000       3.934887
  102600.000000       4.215428
  102700.000000       4.033991
  102800.000000       4.022403
  102900.000000       3.866712
  103000.000000       4.121339
  103100.000000       4.192749
  103200.000000       4.228939
  103300.000000       4.214377
  103400.000000       4.167111
  103500.000000       4.107696
  103600.000000       3.958901
  103700.000000       3.995143
  103800.000000       3.850120
  103900.000000       4.007479
  104000.000000       4.081727
  104100.000000       3.951199
  104200.000000       3.902821
  104300.000000       3.803735
  104400.000000       4.248541
  104500.000000       4.192098
  104600.000000       4.101970
  104700.000000       4.178161
  104800.000000       3.869582
  104900.000000       4.041696
  105000.000000       4.102963
  105100.000000       4.220215
  105200.000000       4.360866
  105300.000000       4.178338
  105400.000000       4.163910
  105500.000000       4.153946
  105600.000000       4.130132
  105700.000000       4.058882
  105800.000000       4.211794
  105900.000000       4.024794
  106000.000000       4.163312
  106100.000000       4.032155
  106200.000000       3.977751
  106300.000000       3.995818
  106400.000000       4.150493
  106500.000000       4.348030
  106600.000000       4.188333
  106700.000000       4.237994
  106800.000000       4.340077
  106900.000000       4.252808
  107000.000000       4.325767
  107100.000000       4.235729
  107200.000000       4.162394
  107300.000000       4.656656
  107400.000000       4.643634
  107500.000000       4.197486
  107600.000000       4.436688
  107700.000000       4.211303
  107800.000000       4.297613
  107900.000000       4.334000
  108000.000000       4.191615
  108100.000000       4.192901
  108200.000000       4.173551
  108300.000000       4.244765
  108400.000000       4.090578
  108500.000000       4.016972
  108600.000000       4.186991
  108700.000000       4.345960
  108800.000000       4.064272
  108900.000000       4.198784
  109000.000000       4.446543
  109100.000000       4.331549
  109200.000000       4.322410
  109300.000000       4.454482
  109400.000000       4.295076
  109500.000000       4.106357
  109600.000000       4.167506
  109700.000000       4.412757
  109800.000000       4.140491
  109900.000000       4.171477
  110000.000000       4.036295
  110100.000000       4.246451
  110200.000000       4.067211
  110300.000000       3.989680
  110400.000000       4.115789
  110500.000000       4.260889
  110600.000000       4.121860
  110700.000000       4.324712
  110800.000000       4.319252
  110900.000000       4.254625
  111000.000000       4.301183
  111100.000000       4.432100
  111200.000000       4.365468
  111300.000000       4.193521
  111400.000000       4.116933
  111500.000000       4.353575
  111600.000000       4.346221
  111700.000000       4.359645
  111800.000000       4.443911
  111900.000000       4.351244
  112000.000000       4.378602
  112100.000000       4.221676
  112200.000000       4.281759
  112300.000000       4.276015
  112400.000000       4.199119
  112500.000000       4.241084
  112600.000000       4.316343
  112700.000000       4.340697
  112800.000000       4.192031
  112900.000000       4.263657
  113000.000000       4.253674
  113100.000000       4.287116
  113200.000000       4.251082
  113300.000000       4.290017
  113400.000000       4.246571
  113500.000000       4.272372
  113600.000000       4.278339
  113700.000000       4.052378
  113800.000000       4.267246
  113900.000000       3.999381
  114000.000000       4.182675
  114100.000000       4.070167
  114200.000000       4.124666
  114300.000000       4.077453
  114400.000000       4.120829
  114500.000000       4.138190
  114600.000000       4.193248
  114700.000000       4.170602
  114800.000000       4.405286
  114900.000000       4.372384
  115000.000000       4.258180
  115100.000000       4.220424
  115200.000000       4.052899
  115300.000000       3.992657
  115400.000000       4.215514
  115500.000000       4.444156
  115600.000000       4.385180
  115700.000000       4.445420
  115800.000000       4.302035
  115900.000000       4.286293
  116000.000000       4.374598
  116100.000000       4.419814
  116200.000000       4.324583
  116300.000000       4.375475
  116400.000000       4.212726
  116500.000000       4.278821
  116600.000000       4.217009
  116700.000000       4.239617
  116800.000000       4.107217
  116900.000000       4.273516
  117000.000000       4.308640
  117100.000000       4.427702
  117200.000000       4.476739
  117300.000000       4.377928
  117400.000000       4.260057
  117500.000000       4.478775
  117600.000000       4.385245
  117700.000000       4.289178
  117800.000000       4.541141
  117900.000000       4.410675
  118000.000000       4.296685
  118100.000000       4.197094
  118200.000000       4.183584
  118300.000000       4.436656
  118400.000000       4.393514
  118500.000000       4.258665
  118600.000000       4.297534
  118700.000000       4.235708
  118800.000000       4.209479
  118900.000000       4.225244
  119000.000000       4.393591
  119100.000000       4.184051
  119200.000000       4.256530
  119300.000000       4.334572
  119400.000000       4.372123
  119500.000000       4.244042
  119600.000000       4.175792
  119700.000000       4.208022
  119800.000000       4.256677
  119900.000000       4.313523
  120000.000000       4.261954
  120100.000000       4.147189
  120200.000000       4.369935
  120300.000000       4.116647
  120400.000000       4.253894
  120500.000000       4.253804
  120600.000000       4.346937
  120700.000000       4.235069
  120800.000000       4.309989
  120900.000000       4.254262
  121000.000000       4.192629
  121100.000000       4.290524
  121200.000000       4.203935
  121300.000000       4.208331
  121400.000000       4.072109
  121500.000000       4.228333
  121600.000000       4.239169
  121700.000000       4.131587
  121800.000000       4.361961
  121900.000000       4.166062
  122000.000000       4.191511
  122100.000000       4.228573
  122200.000000       4.095838
  122300.000000       4.232335
  122400.000000       4.246528
  122500.000000       4.233845
  122600.000000       4.242563
  122700.000000       4.277195
  122800.000000       4.326798
  122900.000000       4.195295
  123000.000000       4.322352
  123100.000000       4.272607
  123200.000000       4.228370
  123300.000000       4.325542
  123400.000000       4.436247
  123500.000000       4.319999
  123600.000000       4.289549
  123700.000000       4.133246
  123800.000000       4.377775
  123900.000000       4.497364
  124000.000000       4.177516
  124100.000000       4.324106
  124200.000000       4.365277
  124300.000000       4.233364
  124400.000000       4.325689
  124500.000000       4.458775
  124600.000000       4.343082
  124700.000000       4.308924
  124800.000000       4.332877
  124900.000000       4.425991
  125000.000000       4.341544
  125100.000000       4.255178
  125200.000000       4.465975
  125300.000000       4.324862
  125400.000000       4.216600
  125500.000000       4.135993
  125600.000000       4.417283
  125700.000000       4.321593
  125800.000000       4.399952
  125900.000000       4.423448
  126000.000000       4.384377
  126100.000000       4.263424
  126200.000000       4.290294
  126300.000000       4.571556
  126400.000000       4.441376
  126500.000000       4.390845
  126600.000000       4.300433
  126700.000000       4.329833
  126800.000000       4.395835
  126900.000000       4.319314
  127000.000000       4.394594
  127100.000000       4.283080
  127200.000000       4.464537
  127300.000000       4.439790
  127400.000000       4.355159
  127500.000000       4.398434
  127600.000000       4.330340
  127700.000000       4.322376
  127800.000000       4.351467
  127900.000000       4.363681
  128000.000000       4.323244
  128100.000000       4.355396
  128200.000000       4.347652
  128300.000000       4.236956
  128400.000000       4.534107
  128500.000000       4.293106
  128600.000000       4.374593
  128700.000000       4.320007
  128800.000000       4.340379
  128900.000000       4.491330
  129000.000000       4.211741
  129100.000000       4.310472
  129200.000000       4.223881
  129300.000000       4.133647
  129400.000000       4.251307
  129500.000000       4.262700
  129600.000000       4.203518
  129700.000000       4.187511
  129800.000000       4.227785
  129900.000000       4.106501
  130000.000000       4.223670
  130100.000000       4.105212
  130200.000000       4.310466
  130300.000000       4.214279
  130400.000000       4.313036
  130500.000000       4.288039
  130600.000000       4.246152
  130700.000000       4.221985
  130800.000000       4.243683
  130900.000000       4.295965
  131000.000000       4.175016
  131100.000000       4.098237
  131200.000000       4.168397
  131300.000000       4.214184
  131400.000000       4.203411
  131500.000000       4.060092
  131600.000000       4.231066
  131700.000000       4.253498
  131800.000000       4.091302
  131900.000000       4.239288
  132000.000000       4.372532
  132100.000000       4.218469
  132200.000000       4.153841
  132300.000000       4.223858
  132400.000000       4.305804
  132500.000000       4.472633
  132600.000000       4.395372
  132700.000000       4.162983
  132800.000000       4.270052
  132900.000000       4.161480
  133000.000000       4.147762
  133100.000000       4.243549
  133200.000000       4.301125
  133300.000000       4.229158
  133400.000000       4.312722
  133500.000000       4.169389
  133600.000000       4.195329
  133700.000000       4.270089
  133800.000000       4.265435
  133900.000000       4.223594
  134000.000000       4.183565
  134100.000000       4.051329
  134200.000000       4.161775
  134300.000000       4.190955
  134400.000000       4.137030
  134500.000000       4.145871
  134600.000000       4.135251
  134700.000000       4.123555
  134800.000000       4.234436
  134900.000000       4.162517
  135000.000000       4.151578
  135100.000000       4.090955
  135200.000000       4.180151
  135300.000000       4.073501
  135400.000000       4.076038
  135500.000000       4.018770
  135600.000000       4.117937
  135700.000000       4.279454
  135800.000000       4.247733
  135900.000000       4.290858
  136000.000000       4.178270
  136100.000000       4.156928
  136200.000000       4.305423
  136300.000000       4.433082
  136400.000000       4.332546
  136500.000000       4.271518
  136600.000000       4.366823
  136700.000000       4.357206
  136800.000000       4.120756
  136900.000000       4.158516
  137000.000000       4.202467
  137100.000000       4.086636
  137200.000000       4.076903
  137300.000000       4.004982
  137400.000000       4.097920
  137500.000000       4.087318
  137600.000000       3.813530
  137700.000000       3.919272
  137800.000000       4.037534
  137900.000000       3.965704
  138000.000000       3.726433
  138100.000000       3.891211
  138200.000000       3.949470
  138300.000000       4.017848
  138400.000000       3.968938
  138500.000000       4.046650
  138600.000000       4.195109
  138700.000000       3.978747
  138800.000000       3.859324
  138900.000000       3.833066
  139000.000000       4.103693
  139100.000000       4.073819
  139200.000000       4.181513
  139300.000000       4.133021
  139400.000000       4.196749
  139500.000000       3.808102
  139600.000000       4.005709
  139700.000000       3.965915
  139800.000000       3.836216
  139900.000000       4.201917
  140000.000000       4.228136
  140100.000000       4.132394
  140200.000000       4.178599
  140300.000000       4.065884
  140400.000000       4.118406
  140500.000000       4.050290
  140600.000000       4.093272
  140700.000000       4.028313
  140800.000000       4.201053
  140900.000000       4.020093
  141000.000000       4.004792
  141100.000000       4.181062
  141200.000000       3.983621
  141300.000000       4.124519
  141400.000000       4.085924
  141500.000000       4.246846
  141600.000000       3.971899
  141700.000000       4.139738
  141800.000000       4.218222
  141900.000000       4.265325
  142000.000000       4.249529
  142100.000000       4.242495
  142200.000000       4.017296
  142300.000000       3.834808
  142400.000000       3.903776
  142500.000000       4.165092
  142600.000000       4.177798
  142700.000000       4.143686
  142800.000000       4.351251
  142900.000000       4.300835
  143000.000000       4.168426
  143100.000000       4.050944
  143200.000000       4.075207
  143300.000000       4.167259
  143400.000000       4.016055
  143500.000000       3.891393
  143600.000000       3.810218
  143700.000000       3.957240
  143800.000000       4.184861
  143900.000000       3.999624
  144000.000000       4.097989
  144100.000000       3.953031
  144200.000000       4.148335
  144300.000000       4.231836
  144400.000000       3.984792
  144500.000000       3.948251
  144600.000000       4.014094
  144700.000000       4.113738
  144800.000000       3.805556
  144900.000000       3.993122
  145000.000000       3.883309
  145100.000000       3.791203
  145200.000000       3.885893
  145300.000000       3.907443
  145400.000000       3.900149
  145500.000000       4.034793
  145600.000000       4.091723
  145700.000000       3.836987
  145800.000000       3.791641
  145900.000000       3.757750
  146000.000000       3.754292
  146100.000000       3.738278
  146200.000000       3.883969
  146300.000000       3.820270
  146400.000000       3.885183
  146500.000000       3.923267
  146600.000000       3.804502
  146700.000000       3.769021
  146800.000000       3.915320
  146900.000000       3.818570
  147000.000000       4.040791
  147100.000000       3.854553
  147200.000000       4.004654
  147300.000000       3.939543
  147400.000000       3.982487
  147500.000000       3.820305
  147600.000000       3.869905
  147700.000000       3.962059
  147800.000000       3.822835
  147900.000000       3.762964
  148000.000000       3.704737
  148100.000000       3.920346
  148200.000000       3.702701
  148300.000000       3.975357
  148400.000000       4.125999
  148500.000000       3.649753
  148600.000000       3.909702
  148700.000000       3.789176
  148800.000000       4.068504
  148900.000000       3.774332
  149000.000000       4.027998
  149100.000000       3.719769
  149200.000000       3.879551
  149300.000000       3.993838
  149400.000000       3.850624
  149500.000000       3.881156
  149600.000000       3.861395
  149700.000000       3.885422
  149800.000000       3.885506
  149900.000000       3.751680
  150000.000000       3.625209
  150100.000000       3.991153
  150200.000000       3.997870
  150300.000000       3.885682
  150400.000000       4.036446
  150500.000000       3.977057
  150600.000000       3.971020
  150700.000000       3.998992
  150800.000000       3.945745
  150900.000000       4.098462
  151000.000000       3.793099
  151100.000000       3.889784
  151200.000000       3.838990
  151300.000000       3.809040
  151400.000000       3.803605
  151500.000000       3.836141
  151600.000000       3.809902
  151700.000000       3.783185
  151800.000000       3.780356
  151900.000000       3.819709
  152000.000000       3.812029
  152100.000000       3.995409
  152200.000000       4.179756
  152300.000000       4.132661
  152400.000000       3.962888
  152500.000000       3.807397
  152600.000000       3.818174
  152700.000000       3.873409
  152800.000000       3.919055
  152900.000000       3.853133
  153000.000000       3.948343
  153100.000000       4.039427
  153200.000000       4.181429
  153300.000000       4.367488
  153400.000000       4.137214
  153500.000000       4.140143
  153600.000000       3.911213
  153700.000000       3.815370
  153800.000000       3.828508
  153900.000000       3.540442
  154000.000000       3.823037
  154100.000000       3.625715
  154200.000000       3.910152
  154300.000000       3.760715
  154400.000000       3.972129
  154500.000000       3.819241
  154600.000000       4.024941
  154700.000000       3.863605
  154800.000000       4.012268
  154900.000000       3.820971
  155000.000000       4.040182
  155100.000000       3.855363
  155200.000000       3.991619
  155300.000000       4.179935
  155400.000000       4.151114
  155500.000000       4.032660
  155600.000000       4.104160
  155700.000000       3.952887
  155800.000000       3.942467
  155900.000000       4.151146
  156000.000000       4.289344
  156100.000000       4.143872
  156200.000000       3.992012
  156300.000000       4.010770
  156400.000000       4.172982
  156500.000000       4.171517
  156600.000000       4.149118
  156700.000000       3.993268
  156800.000000       3.956195
  156900.000000       3.982396
  157000.000000       4.141860
  157100.000000       4.212808
  157200.000000       4.235521
  157300.000000       4.148058
  157400.000000       4.176703
  157500.000000       4.276474
  157600.000000       4.026674
  157700.000000       4.137324
  157800.000000       4.185475
  157900.000000       4.043375
  158000.000000       4.104094
  158100.000000       4.047138
  158200.000000       4.136469
  158300.000000       4.072550
  158400.000000       3.924270
  158500.000000       4.337708
  158600.000000       4.433183
  158700.000000       4.251416
  158800.000000       4.274330
  158900.000000       4.360926
  159000.000000       4.100677
  159100.000000       3.996606
  159200.000000       4.388075
  159300.000000       3.991036
  159400.000000       4.073330
  159500.000000       4.188940
  159600.000000       4.147661
  159700.000000       4.246455
  159800.000000       4.039694
  159900.000000       4.030059
  160000.000000       3.614443
  160100.000000       3.724638
  160200.000000       4.016006
  160300.000000       3.978066
  160400.000000       4.065035
  160500.000000       3.910778
  160600.000000       3.937046
  160700.000000       4.392396
  160800.000000       4.433562
  160900.000000       4.462160
  161000.000000       4.200399
  161100.000000       4.108315
  161200.000000       4.324280
  161300.000000       4.249987
  161400.000000       4.181824
  161500.000000       4.114123
  161600.000000       4.185800
  161700.000000       4.171488
  161800.000000       4.297755
  161900.000000       4.269670
  162000.000000       4.171877
  162100.000000       4.110910
  162200.000000       3.953742
  162300.000000       3.917428
  162400.000000       3.966318
  162500.000000       4.120059
  162600.000000       3.981473
  162700.000000       4.225022
  162800.000000       4.204686
  162900.000000       4.223970
  163000.000000       4.023623
  163100.000000       3.961788
  163200.000000       3.913617
  163300.000000       3.880847
  163400.000000       3.852833
  163500.000000       4.048792
  163600.000000       4.231480
  163700.000000       3.899693
  163800.000000       4.030645
  163900.000000       3.999966
  164000.000000       3.806257
  164100.000000       3.858622
  164200.000000       3.838248
  164300.000000       4.087000
  164400.000000       4.155805
  164500.000000       4.116839
  164600.000000       4.036633
  164700.000000       3.976707
  164800.000000       4.108111
  164900.000000       4.091344
  165000.000000       3.984408
  165100.000000       3.962806
  165200.000000       4.033255
  165300.000000       4.109972
  165400.000000       3.909984
  165500.000000       4.144677
  165600.000000       4.432077
  165700.000000       4.441372
  165800.000000       4.637220
  165900.000000       4.572413
  166000.000000       4.406012
  166100.000000       4.278534
  166200.000000       4.581918
  166300.000000       4.180399
  166400.000000       4.384574
  166500.000000       4.358272
  166600.000000       4.138175
  166700.000000       4.058893
  166800.000000       4.104572
  166900.000000       4.339144
  167000.000000       4.159106
  167100.000000       4.537356
  167200.000000       4.537656
  167300.000000       4.211208
  167400.000000       3.982139
  167500.000000       4.338095
  167600.000000       4.118592
  167700.000000       4.335040
  167800.000000       4.429527
  167900.000000       4.295184
  168000.000000       3.981764
  168100.000000       4.195632
  168200.000000       4.493139
  168300.000000       3.839620
  168400.000000       3.959645
  168500.000000       4.190235
  168600.000000       4.389292
  168700.000000       4.494320
  168800.000000       4.321375
  168900.000000       4.198860
  169000.000000       4.305846
  169100.000000       4.437117
  169200.000000       4.515750
  169300.000000       4.523388
  169400.000000       4.553342
  169500.000000       4.338434
  169600.000000       4.090403
  169700.000000       4.443016
  169800.000000       4.299726
  169900.000000       4.270185
  170000.000000       4.217813
  170100.000000       4.390728
  170200.000000       4.446846
  170300.000000       4.312624
  170400.000000       4.294134
  170500.000000       4.263487
  170600.000000       4.322973
  170700.000000       4.417190
  170800.000000       4.205140
  170900.000000       4.349418
  171000.000000       4.511757
  171100.000000       4.797306
  171200.000000       4.645336
  171300.000000       4.472121
  171400.000000       4.496197
  171500.000000       4.665177
  171600.000000       4.755626
  171700.000000       4.513560
  171800.000000       4.605149
  171900.000000       4.697073
  172000.000000       4.654294
  172100.000000       4.659431
  172200.000000       4.479484
  172300.000000       4.618976
  172400.000000       4.610462
  172500.000000       4.561789
  172600.000000       4.523516
  172700.000000       4.526888
  172800.000000       4.495218
  172900.000000       4.559880
  173000.000000       4.509729
  173100.000000       4.682859
  173200.000000       4.433147
  173300.000000       4.506146
  173400.000000       4.552968
  173500.000000       4.609981
  173600.000000       4.677693
  173700.000000       4.703064
  173800.000000       4.606911
  173900.000000       4.482102
  174000.000000       4.694820
  174100.000000       4.446548
  174200.000000       4.499767
  174300.000000       4.365892
  174400.000000       4.266029
  174500.000000       4.272792
  174600.000000       4.223333
  174700.000000       4.324980
  174800.000000       4.259794
  174900.000000       4.457697
  175000.000000       4.466625
  175100.000000       4.613211
  175200.000000       4.798603
  175300.000000       4.673838
  175400.000000       4.781332
  175500.000000       4.623278
  175600.000000       4.565672
  175700.000000       4.526075
  175800.000000       4.699646
  175900.000000       4.379797
  176000.000000       4.441634
  176100.000000       4.590180
  176200.000000       4.520993
  176300.000000       4.443188
  176400.000000       4.758615
  176500.000000       4.836844
  176600.000000       4.628111
  176700.000000       4.533403
  176800.000000       4.281298
  176900.000000       4.494703
  177000.000000       4.591039
  177100.000000       4.555836
  177200.000000       4.704089
  177300.000000       4.448908
  177400.000000       4.687763
  177500.000000       4.670821
  177600.000000       4.576419
  177700.000000       4.729247
  177800.000000       4.685887
  177900.000000       4.820884
  178000.000000       4.610685
  178100.000000       4.593347
  178200.000000       4.613616
  178300.000000       4.390732
  178400.000000       4.722785
  178500.000000       4.682533
  178600.000000       4.716455
  178700.000000       4.872468
  178800.000000       4.801893
  178900.000000       4.668014
  179000.000000       4.685154
  179100.000000       4.406362
  179200.000000       4.642406
  179300.000000       4.553784
  179400.000000       4.664576
  179500.000000       4.637360
  179600.000000       4.491785
  179700.000000       4.526308
  179800.000000       4.566364
  179900.000000       4.576850
  180000.000000       4.670411
  180100.000000       4.699094
  180200.000000       4.745856
  180300.000000       4.520551
  180400.000000       4.519919
  180500.000000       4.606314
  180600.000000       4.458082
  180700.000000       4.712989
  180800.000000       4.723938
  180900.000000       4.514957
  181000.000000       4.525467
  181100.000000       4.689773
  181200.000000       4.469941
  181300.000000       4.644339
  181400.000000       4.610771
  181500.000000       4.822201
  181600.000000       4.685172
  181700.000000       4.743938
  181800.000000       4.574564
  181900.000000       4.607956
  182000.000000       4.537683
  182100.000000       4.633855
  182200.000000       4.604427
  182300.000000       4.831739
  182400.000000       4.746732
  182500.000000       4.720313
  182600.000000       4.753585
  182700.000000       4.613607
  182800.000000       4.612704
  182900.000000       4.551872
  183000.000000       4.563546
  183100.000000       4.636782
  183200.000000       4.546508
  183300.000000       4.549994
  183400.000000       4.866427
  183500.000000       4.754692
  183600.000000       4.582327
  183700.000000       4.618828
  183800.000000       4.504701
  183900.000000       4.507522
  184000.000000       4.483322
  184100.000000       4.493844
  184200.000000       4.421837
  184300.000000       4.288000
  184400.000000       4.251794
  184500.000000       4.583024
  184600.000000       4.704823
  184700.000000       4.589440
  184800.000000       4.550349
  184900.000000       4.619018
  185000.000000       4.580885
  185100.000000       4.546092
  185200.000000       4.586696
  185300.000000       4.507687
  185400.000000       4.629351
  185500.000000       4.613559
  185600.000000       4.584658
  185700.000000       4.578320
  185800.000000       4.688391
  185900.000000       4.606864
  186000.000000       4.647964
  186100.000000       4.528874
  186200.000000       4.592519
  186300.000000       4.529636
  186400.000000       4.546455
  186500.000000       4.523182
  186600.000000       4.518284
  186700.000000       4.658738
  186800.000000       4.687540
  186900.000000       4.726643
  187000.000000       4.648855
  187100.000000       4.698951
  187200.000000       4.563038
  187300.000000       4.443882
  187400.000000       4.645448
  187500.000000       4.567076
  187600.000000       4.571397
  187700.000000       4.621036
  187800.000000       4.710673
  187900.000000       4.706365
  188000.000000       4.450231
  188100.000000       4.582982
  188200.000000       4.646736
  188300.000000       4.508292
  188400.000000       4.600964
  188500.000000       4.660288
  188600.000000       4.684374
  188700.000000       4.595426
  188800.000000       4.580639
  188900.000000       4.612582
  189000.000000       4.431446
  189100.000000       4.447773
  189200.000000       4.455164
  189300.000000       4.409988
  189400.000000       4.789486
  189500.000000       4.223705
  189600.000000       4.279850
  189700.000000       4.327909
  189800.000000       4.493952
  189900.000000       4.572207
  190000.000000       4.560791
  190100.000000       4.676388
  190200.000000       4.508887
  190300.000000       4.605552
  190400.000000       4.451121
  190500.000000       4.590628
  190600.000000       4.427210
  190700.000000       4.596805
  190800.000000       4.715018
  190900.000000       4.436607
  191000.000000       4.644819
  191100.000000       4.656961
  191200.000000       4.652084
  191300.000000       4.515001
  191400.000000       4.570392
  191500.000000       4.700996
  191600.000000       4.630807
  191700.000000       4.502332
  191800.000000       4.569045
  191900.000000       4.512557
  192000.000000       4.658903
  192100.000000       4.777388
  192200.000000       4.696920
  192300.000000       4.520065
  192400.000000       4.596689
  192500.000000       4.460771
  192600.000000       4.392155
  192700.000000       4.438844
  192800.000000       4.742444
  192900.000000       4.553675
  193000.000000       4.683618
  193100.000000       4.576744
  193200.000000       4.651969
  193300.000000       4.587240
  193400.000000       4.754467
  193500.000000       4.800903
  193600.000000       4.797264
  193700.000000       4.617353
  193800.000000       4.696962
  193900.000000       4.778593
  194000.000000       4.737115
  194100.000000       4.734422
  194200.000000       4.869313
  194300.000000       4.720755
  194400.000000       4.722051
  194500.000000       4.942520
  194600.000000       4.871134
  194700.000000       4.838125
  194800.000000       4.828184
  194900.000000       4.800509
  195000.000000       4.868868
  195100.000000       4.847111
  195200.000000       4.818178
  195300.000000       4.903878
  195400.000000       4.812270
  195500.000000       4.798550
  195600.000000       4.813585
  195700.000000       4.631727
  195800.000000       4.773798
  195900.000000       4.794463
  196000.000000       4.652526
  196100.000000       4.769791
  196200.000000       4.629163
  196300.000000       4.824601
  196400.000000       4.744417
  196500.000000       4.818257
  196600.000000       4.817825
  196700.000000       4.850168
  196800.000000       4.711545
  196900.000000       4.828938
  197000.000000       4.906965
  197100.000000       4.814950
  197200.000000       4.788100
  197300.000000       4.759061
  197400.000000       4.639886
  197500.000000       4.861721
  197600.000000       4.787175
  197700.000000       4.857107
  197800.000000       4.852288
  197900.000000       4.688403
  198000.000000       4.744730
  198100.000000       4.872101
  198200.000000       4.672426
  198300.000000       4.383193
  198400.000000       4.773009
  198500.000000       4.757982
  198600.000000       4.804443
  198700.000000       4.739110
  198800.000000       4.542746
  198900.000000       4.811618
  199000.000000       4.780020
  199100.000000       4.784657
  199200.000000       4.936655
  199300.000000       4.782495
  199400.000000       4.803826
  199500.000000       4.665978
  199600.000000       4.643619
  199700.000000       4.710684
  199800.000000       4.821639
  199900.000000       4.717999
  200000.000000       4.741772
  200100.000000       4.828678
  200200.000000       4.648949
  200300.000000       4.895869
  200400.000000       4.639363
  200500.000000       4.658030
  200600.000000       4.808658
  200700.000000       4.687139
  200800.000000       4.683873
  200900.000000       4.761612
  201000.000000       4.669630
  201100.000000       4.860277
  201200.000000       4.805666
  201300.000000       4.933183
  201400.000000       4.989728
  201500.000000       4.974240
  201600.000000       4.833792
  201700.000000       4.751093
  201800.000000       4.614366
  201900.000000       4.424190
  202000.000000       4.473450
  202100.000000       4.651894
  202200.000000       4.657373
  202300.000000       4.684860
  202400.000000       4.776028
  202500.000000       4.739474
  202600.000000       4.915160
  202700.000000       4.838965
  202800.000000       4.880471
  202900.000000       4.824486
  203000.000000       4.674233
  203100.000000       4.649906
  203200.000000       4.626355
  203300.000000       4.406491
  203400.000000       4.656528
  203500.000000       4.723484
  203600.000000       4.702800
  203700.000000       4.568698
  203800.000000       4.411741
  203900.000000       4.450756
  204000.000000       4.305723
  204100.000000       4.672739
  204200.000000       4.841332
  204300.000000       4.627405
  204400.000000       4.627416
  204500.000000       4.621075
  204600.000000       4.462630
  204700.000000       4.345942
  204800.000000       4.471113
  204900.000000       4.504756
  205000.000000       4.512547
  205100.000000       4.747539
  205200.000000       4.473986
  205300.000000       4.702395
  205400.000000       4.817943
  205500.000000       4.497029
  205600.000000       4.683496
  205700.000000       4.434469
  205800.000000       4.508163
  205900.000000       4.649831
  206000.000000       4.699630
  206100.000000       4.583791
  206200.000000       4.579367
  206300.000000       4.676270
  206400.000000       4.594886
  206500.000000       4.582164
  206600.000000       4.635451
  206700.000000       4.593949
  206800.000000       4.631860
  206900.000000       4.732396
  207000.000000       4.586007
  207100.000000       4.620227
  207200.000000       4.624478
  207300.000000       4.776306
  207400.000000       4.665060
  207500.000000       4.791284
  207600.000000       4.587467
  207700.000000       4.538883
  207800.000000       4.536939
  207900.000000       4.711354
  208000.000000       4.693561
  208100.000000       4.712230
  208200.000000       4.713708
  208300.000000       4.782908
  208400.000000       4.816246
  208500.000000       4.640529
  208600.000000       4.770780
  208700.000000       4.802832
  208800.000000       4.664680
  208900.000000       4.428271
  209000.000000       4.442908
  209100.000000       4.454807
  209200.000000       4.553890
  209300.000000       4.504110
  209400.000000       4.511105
  209500.000000       4.592317
  209600.000000       4.603943
  209700.000000       4.572152
  209800.000000       4.618729
  209900.000000       4.558830
  210000.000000       4.664534
  210100.000000       4.558220
  210200.000000       4.554739
  210300.000000       4.590728
  210400.000000       4.407563
  210500.000000       4.615312
  210600.000000       4.414775
  210700.000000       4.627589
  210800.000000       4.439294
  210900.000000       4.567450
  211000.000000       4.615928
  211100.000000       4.607648
  211200.000000       4.679453
  211300.000000       4.726808
  211400.000000       4.627273
  211500.000000       4.567967
  211600.000000       4.401166
  211700.000000       4.292231
  211800.000000       4.440221
  211900.000000       4.624230
  212000.000000       4.590503
  212100.000000       4.733037
  212200.000000       4.557287
  212300.000000       4.416073
  212400.000000       4.554759
  212500.000000       4.602195
  212600.000000       4.469642
  212700.000000       4.509950
  212800.000000       4.668345
  212900.000000       4.699667
  213000.000000       4.607251
  213100.000000       4.591684
  213200.000000       4.574906
  213300.000000       4.646875
  213400.000000       4.700286
  213500.000000       4.641634
  213600.000000       4.779765
  213700.000000       4.660754
  213800.000000       4.559583
  213900.000000       4.693154
  214000.000000       4.477509
  214100.000000       4.524391
  214200.000000       4.581273
  214300.000000       4.704904
  214400.000000       4.641155
  214500.000000       4.653223
  214600.000000       4.564155
  214700.000000       4.611355
  214800.000000       4.577040
  214900.000000       4.691431
  215000.000000       4.430537
  215100.000000       4.145408
  215200.000000       4.336368
  215300.000000       4.206673
  215400.000000       4.396964
  215500.000000       4.467117
  215600.000000       4.439194
  215700.000000       4.538615
  215800.000000       4.464851
  215900.000000       4.522542
  216000.000000       4.424971
  216100.000000       4.823921
  216200.000000       4.517199
  216300.000000       4.521730
  216400.000000       4.528147
  216500.000000       4.486719
  216600.000000       4.613497
  216700.000000       4.612569
  216800.000000       4.427964
  216900.000000       4.446395
  217000.000000       4.322304
  217100.000000       4.357978
  217200.000000       4.344505
  217300.000000       4.719591
  217400.000000       4.457258
  217500.000000       4.642254
  217600.000000       4.687401
  217700.000000       4.520468
  217800.000000       4.263722
  217900.000000       4.259604
  218000.000000       4.477902
  218100.000000       4.272076
  218200.000000       4.215630
  218300.000000       4.548435
  218400.000000       4.133942
  218500.000000       4.206654
  218600.000000       4.173703
  218700.000000       4.215417
  218800.000000       4.125315
  218900.000000       4.182291
  219000.000000       4.110069
  219100.000000       4.145889
  219200.000000       4.160667
  219300.000000       4.204188
  219400.000000       4.250041
  219500.000000       4.107617
  219600.000000       4.258601
  219700.000000       4.105986
  219800.000000       4.158081
  219900.000000       4.168296
  220000.000000       3.814779
  220100.000000       3.962879
  220200.000000       4.222200
  220300.000000       4.110219
  220400.000000       4.046636
  220500.000000       4.021966
  220600.000000       4.175885
  220700.000000       3.998804
  220800.000000       4.056990
  220900.000000       4.016986
  221000.000000       4.080302
  221100.000000       4.174851
  221200.000000       4.078418
  221300.000000       4.024634
  221400.000000       3.925936
  221500.000000       4.007248
  221600.000000       3.986520
  221700.000000       4.004862
  221800.000000       4.054952
  221900.000000       4.012158
  222000.000000       3.997742
  222100.000000       4.248492
  222200.000000       4.239728
  222300.000000       4.084155
  222400.000000       4.160983
  222500.000000       4.322937
  222600.000000       4.260694
  222700.000000       4.141810
  222800.000000       4.296023
  222900.000000       4.278112
  223000.000000       4.294395
  223100.000000       4.314316
  223200.000000       4.291031
  223300.000000       4.304190
  223400.000000       4.294139
  223500.000000       4.129216
  223600.000000       4.179228
  223700.000000       4.241201
  223800.000000       4.414005
  223900.000000       4.379935
  224000.000000       4.315760
  224100.000000       4.508836
  224200.000000       4.288254
  224300.000000       4.032136
  224400.000000       3.941374
  224500.000000       4.201732
  224600.000000       4.191017
  224700.000000       4.230095
  224800.000000       4.094989
  224900.000000       4.280632
  225000.000000       4.103714
  225100.000000       4.299070
  225200.000000       4.308993
  225300.000000       4.289445
  225400.000000       4.179698
  225500.000000       4.163908
  225600.000000       4.326998
  225700.000000       4.181250
  225800.000000       4.235731
  225900.000000       4.226875
  226000.000000       4.125950
  226100.000000       3.926206
  226200.000000       4.174932
  226300.000000       4.036225
  226400.000000       4.012710
  226500.000000       3.996823
  226600.000000       4.163616
  226700.000000       4.221053
  226800.000000       4.166516
  226900.000000       4.284140
  227000.000000       4.061473
  227100.000000       4.262570
  227200.000000       4.247305
  227300.000000       4.267087
  227400.000000       4.228320
  227500.000000       4.096182
  227600.000000       4.217846
  227700.000000       4.147030
  227800.000000       4.376453
  227900.000000       4.145248
  228000.000000       4.245992
  228100.000000       4.169420
  228200.000000       4.625704
  228300.000000       4.465231
  228400.000000       4.356144
  228500.000000       4.229401
  228600.000000       4.383134
  228700.000000       4.237260
  228800.000000       4.291238
  228900.000000       4.390407
  229000.000000       4.525399
  229100.000000       4.196656
  229200.000000       4.426653
  229300.000000       4.240501
  229400.000000       4.421350
  229500.000000       4.361067
  229600.000000       4.216338
  229700.000000       4.119743
  229800.000000       4.201585
  229900.000000       4.293721
  230000.000000       4.257261
  230100.000000       4.129554
  230200.000000       4.295257
  230300.000000       4.259375
  230400.000000       4.175724
  230500.000000       4.297290
  230600.000000       4.116702
  230700.000000       3.910578
  230800.000000       4.057613
  230900.000000       3.946275
  231000.000000       3.777810
  231100.000000       3.961772
  231200.000000       3.972413
  231300.000000       3.952606
  231400.000000       3.898402
  231500.000000       3.954193
  231600.000000       4.153236
  231700.000000       4.075388
  231800.000000       4.034926
  231900.000000       4.168419
  232000.000000       4.255896
  232100.000000       4.175541
  232200.000000       4.229105
  232300.000000       4.168765
  232400.000000       4.052249
  232500.000000       4.142962
  232600.000000       4.056041
  232700.000000       4.011945
  232800.000000       4.057855
  232900.000000       4.082508
  233000.000000       4.026344
  233100.000000       4.051553
  233200.000000       4.062516
  233300.000000       4.100580
  233400.000000       4.332868
  233500.000000       4.178282
  233600.000000       4.317733
  233700.000000       4.163533
  233800.000000       4.311002
  233900.000000       4.547229
  234000.000000       4.599870
  234100.000000       4.770924
  234200.000000       4.713081
  234300.000000       4.752871
  234400.000000       4.799061
  234500.000000       4.805490
  234600.000000       4.825897
  234700.000000       4.616122
  234800.000000       4.704097
  234900.000000       4.965656
  235000.000000       4.744558
  235100.000000       4.860292
  235200.000000       4.881776
  235300.000000       4.967426
  235400.000000       4.699853
  235500.000000       4.632876
  235600.000000       4.646958
  235700.000000       4.929066
  235800.000000       4.864961
  235900.000000       4.957204
  236000.000000       4.700798
  236100.000000       4.510779
  236200.000000       4.626029
  236300.000000       4.776247
  236400.000000       4.448059
  236500.000000       4.042384
  236600.000000       3.990156
  236700.000000       3.850032
  236800.000000       4.120253
  236900.000000       4.254749
  237000.000000       4.408394
  237100.000000       4.290302
  237200.000000       4.298124
  237300.000000       4.165773
  237400.000000       4.089445
  237500.000000       3.959860
  237600.000000       4.064509
  237700.000000       4.016826
  237800.000000       4.241290
  237900.000000       4.186350
  238000.000000       3.931984
  238100.000000       3.944381
  238200.000000       4.040086
  238300.000000       4.035984
  238400.000000       3.854655
  238500.000000       3.974413
  238600.000000       4.196001
  238700.000000       3.920089
  238800.000000       3.899662
  238900.000000       4.061083
  239000.000000       3.987928
  239100.000000       3.880425
  239200.000000       3.953059
  239300.000000       4.010710
  239400.000000       4.106832
  239500.000000       4.242616
  239600.000000       4.232502
  239700.000000       4.086747
  239800.000000       4.190801
  239900.000000       3.840828
  240000.000000       4.077159
  240100.000000       4.148398
  240200.000000       4.028172
  240300.000000       4.181762
  240400.000000       4.161715
  240500.000000       4.057632
  240600.000000       4.074568
  240700.000000       4.224360
  240800.000000       4.242838
  240900.000000       4.249131
  241000.000000       4.236903
  241100.000000       4.220013
  241200.000000       4.121853
  241300.000000       4.031656
  241400.000000       4.153354
  241500.000000       4.380717
  241600.000000       4.491758
  241700.000000       4.293562
  241800.000000       4.294440
  241900.000000       4.321473
  242000.000000       4.335736
  242100.000000       4.328767
  242200.000000       4.422863
  242300.000000       4.386485
  242400.000000       4.385459
  242500.000000       4.384209
  242600.000000       4.361096
  242700.000000       4.337740
  242800.000000       4.469309
  242900.000000       4.310540
  243000.000000       4.381549
  243100.000000       4.503300
  243200.000000       4.422821
  243300.000000       4.255133
  243400.000000       4.260787
  243500.000000       4.228088
  243600.000000       4.398134
  243700.000000       4.374135
  243800.000000       4.099146
  243900.000000       4.027747
  244000.000000       4.100639
  244100.000000       4.050514
  244200.000000       4.220382
  244300.000000       4.214662
  244400.000000       3.968513
  244500.000000       4.209426
  244600.000000       3.901672
  244700.000000       4.022658
  244800.000000       4.088254
  244900.000000       3.863882
  245000.000000       3.822082
  245100.000000       3.986419
  245200.000000       4.126275
  245300.000000       4.060417
  245400.000000       4.455863
  245500.000000       4.337082
  245600.000000       4.439806
  245700.000000       4.560590
  245800.000000       4.393257
  245900.000000       4.656054
  246000.000000       4.743280
  246100.000000       4.762594
  246200.000000       4.767636
  246300.000000       4.655015
  246400.000000       4.516513
  246500.000000       4.648551
  246600.000000       4.681356
  246700.000000       4.455154
  246800.000000       4.275040
  246900.000000       4.325089
  247000.000000       4.589435
  247100.000000       4.672288
  247200.000000       4.553475
  247300.000000       4.443020
  247400.000000       4.432191
  247500.000000       4.364791
  247600.000000       4.589497
  247700.000000       4.670590
  247800.000000       4.456926
  247900.000000       4.723490
  248000.000000       4.275541
  248100.000000       4.215633
  248200.000000       4.000296
  248300.000000       4.061977
  248400.000000       4.192726
  248500.000000       4.173460
  248600.000000       4.238765
  248700.000000       4.164078
  248800.000000       4.090733
  248900.000000       4.040022
  249000.000000       4.041632
  249100.000000       3.953040
  249200.000000       4.354315
  249300.000000       4.128996
  249400.000000       4.293097
  249500.000000       4.188878
  249600.000000       4.072253
  249700.000000       4.038673
  249800.000000       4.092270
  249900.000000       4.015029
  250000.000000       4.006906
  250100.000000       4.037222
  250200.000000       4.184967
  250300.000000       4.187329
  250400.000000       3.956183
  250500.000000       4.178541
  250600.000000       3.764550
  250700.000000       4.064476
  250800.000000       3.833353
  250900.000000       3.952098
  251000.000000       4.063409
  251100.000000       3.958230
  251200.000000       3.895449
  251300.000000       4.093551
  251400.000000       4.178056
  251500.000000       3.916905
  251600.000000       4.029454
  251700.000000       4.059226
  251800.000000       4.018764
  251900.000000       4.056172
  252000.000000       4.076465
  252100.000000       3.889489
  252200.000000       3.970856
  252300.000000       3.984003
  252400.000000       4.025379
  252500.000000       4.166883
  252600.000000       3.833490
  252700.000000       4.121967
  252800.000000       4.107399
  252900.000000       4.078427
  253000.000000       4.223122
  253100.000000       4.312737
  253200.000000       4.088966
  253300.000000       4.222827
  253400.000000       3.987473
  253500.000000       4.150539
  253600.000000       4.110644
  253700.000000       4.291625
  253800.000000       4.222882
  253900.000000       4.191861
  254000.000000       4.215360
  254100.000000       4.015831
  254200.000000       4.004417
  254300.000000       3.874822
  254400.000000       4.020788
  254500.000000       4.251899
  254600.000000       4.047584
  254700.000000       4.052562
  254800.000000       4.198928
  254900.000000       4.193386
  255000.000000       4.144494
  255100.000000       4.095159
  255200.000000       4.028401
  255300.000000       3.994946
  255400.000000       4.000494
  255500.000000       4.015100
  255600.000000       3.718662
  255700.000000       3.705153
  255800.000000       3.832023
  255900.000000       3.855135
  256000.000000       4.036480
  256100.000000       4.056952
  256200.000000       3.985694
  256300.000000       4.072404
  256400.000000       3.848705
  256500.000000       4.086303
  256600.000000       3.958458
  256700.000000       3.819424
  256800.000000       4.127858
  256900.000000       3.882399
  257000.000000       3.744835
  257100.000000       3.761540
  257200.000000       4.192770
  257300.000000       3.925106
  257400.000000       3.834331
  257500.000000       3.614420
  257600.000000       3.805121
  257700.000000       4.046545
  257800.000000       4.266375
  257900.000000       4.289981
  258000.000000       4.286997
  258100.000000       4.210416
  258200.000000       4.009387
  258300.000000       4.251682
  258400.000000       4.470606
  258500.000000       4.268778
  258600.000000       4.399811
  258700.000000       3.843897
  258800.000000       4.279172
  258900.000000       4.502154
  259000.000000       4.315276
  259100.000000       4.401994
  259200.000000       4.381299
  259300.000000       4.232185
  259400.000000       4.523816
  259500.000000       4.237178
  259600.000000       4.381572
  259700.000000       4.044008
  259800.000000       4.149009
  259900.000000       4.121596
  260000.000000       3.962248
  260100.000000       4.156837
  260200.000000       4.120263
  260300.000000       3.976427
  260400.000000       4.221487
  260500.000000       4.065508
  260600.000000       3.869748
  260700.000000       4.116496
  260800.000000       3.796510
  260900.000000       3.699516
  261000.000000       3.806653
  261100.000000       3.884204
  261200.000000       4.183209
  261300.000000       4.089147
  261400.000000       4.067594
  261500.000000       4.178192
  261600.000000       4.161184
  261700.000000       4.016157
  261800.000000       3.839800
  261900.000000       4.246557
  262000.000000       4.518179
  262100.000000       4.435037
  262200.000000       4.178943
  262300.000000       4.200805
  262400.000000       3.970660
  262500.000000       4.194564
  262600.000000       4.186144
  262700.000000       3.959161
  262800.000000       3.877556
  262900.000000       3.960280
  263000.000000       4.037953
  263100.000000       3.925994
  263200.000000       3.569839
  263300.000000       3.739134
  263400.000000       3.896097
  263500.000000       3.866596
  263600.000000       3.984960
  263700.000000       3.579789
  263800.000000       3.681750
  263900.000000       3.457986
  264000.000000       3.468236
  264100.000000       3.608908
  264200.000000       3.628566
  264300.000000       3.622059
  264400.000000       3.760095
  264500.000000       3.772993
  264600.000000       3.811677
  264700.000000       3.814468
  264800.000000       3.763225
  264900.000000       3.707536
  265000.000000       3.830979
  265100.000000       3.594560
  265200.000000       3.624344
  265300.000000       3.474269
  265400.000000       3.528582
  265500.000000       3.429953
  265600.000000       3.487542
  265700.000000       3.602990
  265800.000000       3.394132
  265900.000000       3.406257
  266000.000000       3.654852
  266100.000000       3.660933
  266200.000000       3.617832
  266300.000000       3.548648
  266400.000000       3.721494
  266500.000000       3.733892
  266600.000000       3.671235
  266700.000000       3.551967
  266800.000000       3.465772
  266900.000000       3.634649
  267000.000000       3.463415
  267100.000000       3.565310
  267200.000000       3.669266
  267300.000000       3.695440
  267400.000000       3.718251
  267500.000000       3.460522
  267600.000000       3.822068
  267700.000000       3.637326
  267800.000000       3.514589
  267900.000000       3.911373
  268000.000000       4.130368
  268100.000000       3.832276
  268200.000000       3.746791
  268300.000000       3.650919
  268400.000000       3.745394
  268500.000000       3.677494
  268600.000000       3.906408
  268700.000000       3.600475
  268800.000000       3.658309
  268900.000000       4.035208
  269000.000000       3.905259
  269100.000000       3.682319
  269200.000000       3.991726
  269300.000000       3.899778
  269400.000000       3.820244
  269500.000000       3.930310
  269600.000000       3.997200
  269700.000000       3.997753
  269800.000000       4.001867
  269900.000000       4.235576
  270000.000000       4.215028
  270100.000000       4.150364
  270200.000000       4.250633
  270300.000000       3.930976
  270400.000000       4.010966
  270500.000000       4.007703
  270600.000000       4.320877
  270700.000000       4.515668
  270800.000000       4.537077
  270900.000000       4.370340
  271000.000000       4.232587
  271100.000000       4.018408
  271200.000000       4.112517
  271300.000000       3.938322
  271400.000000       3.677639
  271500.000000       3.706039
  271600.000000       4.187511
  271700.000000       4.078374
  271800.000000       4.240181
  271900.000000       4.528209
  272000.000000       4.322547
  272100.000000       4.458599
  272200.000000       4.285074
  272300.000000       4.579846
  272400.000000       4.616015
  272500.000000       4.532213
  272600.000000       4.633030
  272700.000000       4.468744
  272800.000000       4.271795
  272900.000000       4.244548
  273000.000000       4.304730
  273100.000000       4.482574
  273200.000000       4.419887
  273300.000000       4.640695
  273400.000000       4.446609
  273500.000000       4.462939
  273600.000000       4.659340
  273700.000000       4.660289
  273800.000000       4.396389
  273900.000000       4.514175
  274000.000000       4.434435
  274100.000000       4.451901
  274200.000000       4.343956
  274300.000000       4.227699
  274400.000000       4.254058
  274500.000000       4.453191
  274600.000000       4.458299
  274700.000000       4.213403
  274800.000000       4.174479
  274900.000000       4.161266
  275000.000000       4.326172
  275100.000000       4.452040
  275200.000000       4.243994
  275300.000000       4.474052
  275400.000000       4.719771
  275500.000000       4.603641
  275600.000000       4.155171
  275700.000000       4.277406
  275800.000000       4.254165
  275900.000000       4.319725
  276000.000000       4.647636
  276100.000000       4.869197
  276200.000000       4.696032
  276300.000000       4.788095
  276400.000000       4.773832
  276500.000000       4.576069
  276600.000000       4.718344
  276700.000000       4.667334
  276800.000000       4.742929
  276900.000000       4.794166
  277000.000000       4.651351
  277100.000000       4.714790
  277200.000000       4.685562
  277300.000000       4.726877
  277400.000000       4.652585
  277500.000000       4.541768
  277600.000000       4.408886
  277700.000000       4.456257
  277800.000000       4.699797
  277900.000000       4.584417
  278000.000000       4.563755
  278100.000000       4.516561
  278200.000000       4.191433
  278300.000000       4.114967
  278400.000000       4.312964
  278500.000000       4.587259
  278600.000000       4.255717
  278700.000000       4.581867
  278800.000000       4.656987
  278900.000000       4.246466
  279000.000000       4.370104
  279100.000000       4.602446
  279200.000000       4.541990
  279300.000000       4.370602
  279400.000000       4.598878
  279500.000000       4.487289
  279600.000000       4.715576
  279700.000000       4.463646
  279800.000000       4.295070
  279900.000000       4.412960
  280000.000000       4.467440
  280100.000000       4.267834
  280200.000000       4.307866
  280300.000000       4.380265
  280400.000000       4.737232
  280500.000000       4.609211
  280600.000000       4.359702
  280700.000000       4.244688
  280800.000000       4.315762
  280900.000000       4.516265
  281000.000000       4.273439
  281100.000000       4.156394
  281200.000000       4.214319
  281300.000000       4.367940
  281400.000000       4.252415
  281500.000000       4.249773
  281600.000000       4.249425
  281700.000000       3.999368
  281800.000000       4.303557
  281900.000000       3.945364
  282000.000000       4.168946
  282100.000000       4.139334
  282200.000000       4.008445
  282300.000000       4.375007
  282400.000000       4.324113
  282500.000000       4.613910
  282600.000000       4.417505
  282700.000000       4.703926
  282800.000000       4.073689
  282900.000000       4.112230
  283000.000000       3.916129
  283100.000000       3.967704
  283200.000000       3.673259
  283300.000000       4.022516
  283400.000000       4.143466
  283500.000000       4.005789
  283600.000000       4.077084
  283700.000000       4.106304
  283800.000000       4.267731
  283900.000000       4.203909
  284000.000000       4.233471
  284100.000000       4.077248
  284200.000000       4.183218
  284300.000000       4.308729
  284400.000000       4.196454
  284500.000000       4.232815
  284600.000000       4.039357
  284700.000000       4.211021
  284800.000000       4.179592
  284900.000000       4.035831
  285000.000000       4.124280
  285100.000000       4.076768
  285200.000000       4.193500
  285300.000000       4.287285
  285400.000000       4.171824
  285500.000000       4.112257
  285600.000000       4.196101
  285700.000000       4.076756
  285800.000000       3.844021
  285900.000000       3.761232
  286000.000000       3.725983
  286100.000000       3.800704
  286200.000000       3.916702
  286300.000000       4.068047
  286400.000000       4.096443
  286500.000000       3.618950
  286600.000000       3.468597
  286700.000000       3.545356
  286800.000000       3.631175
  286900.000000       3.783014
  287000.000000       3.954305
  287100.000000       3.967009
  287200.000000       3.880308
  287300.000000       3.943796
  287400.000000       3.813720
  287500.000000       3.795549
  287600.000000       3.872959
  287700.000000       3.965332
  287800.000000       4.237277
  287900.000000       4.142069
  288000.000000       4.012549
  288100.000000       4.153150
  288200.000000       4.108043
  288300.000000       4.016621
  288400.000000       4.092520
  288500.000000       4.063215
  288600.000000       4.011797
  288700.000000       4.020303
  288800.000000       4.125577
  288900.000000       4.038587
  289000.000000       4.168694
  289100.000000       4.235266
  289200.000000       4.252772
  289300.000000       4.085693
  289400.000000       4.038034
  289500.000000       4.283200
  289600.000000       4.136935
  289700.000000       4.246849
  289800.000000       4.334853
  289900.000000       4.196857
  290000.000000       4.270365
  290100.000000       4.305580
  290200.000000       4.292202
  290300.000000       4.197928
[truncated: 3,320,008 more chars]
