# Supplementary material for: Allosteric mechanism of the circadian protein Vivid resolved through Markov state model and machine learning analysis
Source: PLoS Comput Biol. 2019 Feb 19;15(2):e1006801. doi: 10.1371/journal.pcbi.1006801 (PMC6396943; doi:10.1371/journal.pcbi.1006801)
Supplement: S1 Dataset — (ZIP) [file pcbi.1006801.s011.zip › script_summary/readme.txt]

## Readme file: for the reproduction of VVD analysis ##

### Markov State Models ###

#### 1. Obtain the RMSD value regarded cystall dark and light structure ####
    --> 1-rmsd.inp
    The results of RMSD calculation is provided as all_2pd7.dat, all_3rh8.dat

#### 2. clustering the microstates (K-means clustering) #####
    --> 2-kmeans.py
    
#### 3. lag time selection and dump to macrostates ####
    --> 3-lagtime.py

#### 4. Count transition matrix
    --> 4-transition.py
    
### Machine Learning for classification different metastable states ###

#### 1. extract pairwised distance for the frames in each metastable states ####
    --> 5-extract.py
    
#### 2. many different models to classifiy different states ####
    --> 6-classification-models.py

#### 3. final random forest models ####
    --> 7-final-rf.py

#### 4. feature importances from models ####
    --> 8-feature-importance.py

### Communities Analysis ###

#### 1. get the feature importance matrix ####
    --> 9-matrix.py

#### 2. run community detection algorithm multi times ###
    --> 10-detection.py
